# Supplementary material for: Comprehensive screening of genomic and metagenomic data reveals a large diversity of tetracycline resistance genes
Source: Microb Genom. 2020 Oct 30;6(11):mgen000455. doi: 10.1099/mgen.0.000455 (PMC7725328; doi:10.1099/mgen.0.000455)
Supplement: Supplementary material 2 [file mgen-6-455-s002.xlsx]

## Sheet: Enzymatic degradation
Gene ID	Family	Dataset	Species	Accesion No.	Most similiar previously known	%Identity to most. sim. prev. known	BLAST score	BLAST e-value	Sequence
G1	1	nt	Streptomyces venezuelae	LN881739.1	tet(47)	38.750	295.0	2.93e-99	MNSTANTSAKTAAKTVLISGASVAGPALALQLHRYGFTPTVVERAPELRTGGYKVDIRGTAIEVCRRMGILDEIRAKSTDMRGGSYVDDAGRTIGELPADIFGGRVEEDDELMRGDLARILYERTREDVEYLFDDSIAALSEDADGVTVTFDSGTVRRFDLVVGADGLHSNTRKLAFGPEERFKRHLGAYISIFTAPNHLGLDRWETYHAIPKKLLCVYSSSGETDAKNLFIFSAPEDVPYDLRDVTDQKRLLADTFAGDGWEVPRLLEHAADADDFYLDSMSLVEMDRWSRGRVVLLGDAAHCSSPASGQGTGLALTGAYVLAGELARAGGDHTVAFARYEERMRPGVEQNQKMAEGFVKEMTVDSKWKIALRMFMVRTLPKTPWKNLIAKKIRDGIQ…
G2	1	nt	Streptomyces venezuelae	CP013129.1	tet(47)	38.750	295.0	2.93e-99	MNSTANTSAKTAAKTVLISGASVAGPALALQLHRYGFTPTVVERAPELRTGGYKVDIRGTAIEVCRRMGILDEIRAKSTDMRGGSYVDDAGRTIGELPADIFGGRVEEDDELMRGDLARILYERTREDVEYLFDDSIAALSEDADGVTVTFDSGTVRRFDLVVGADGLHSNTRKLAFGPEERFKRHLGAYISIFTAPNHLGLDRWETYHAIPKKLLCVYSSSGETDAKNLFIFSAPEDVPYDLRDVTDQKRLLADTFAGDGWEVPRLLEHAADADDFYLDSMSLVEMDRWSRGRVVLLGDAAHCSSPASGQGTGLALTGAYVLAGELARAGGDHTVAFARYEERMRPGVEQNQKMAEGFVKEMTVDSKWKIALRMFMVRTLPKTPWKNLIAKKIRDGIQ…
G3	1	refseq	Streptomyces venezuelae	NZ_LN881739.1	tet(47)	38.750	295.0	2.93e-99	MNSTANTSAKTAAKTVLISGASVAGPALALQLHRYGFTPTVVERAPELRTGGYKVDIRGTAIEVCRRMGILDEIRAKSTDMRGGSYVDDAGRTIGELPADIFGGRVEEDDELMRGDLARILYERTREDVEYLFDDSIAALSEDADGVTVTFDSGTVRRFDLVVGADGLHSNTRKLAFGPEERFKRHLGAYISIFTAPNHLGLDRWETYHAIPKKLLCVYSSSGETDAKNLFIFSAPEDVPYDLRDVTDQKRLLADTFAGDGWEVPRLLEHAADADDFYLDSMSLVEMDRWSRGRVVLLGDAAHCSSPASGQGTGLALTGAYVLAGELARAGGDHTVAFARYEERMRPGVEQNQKMAEGFVKEMTVDSKWKIALRMFMVRTLPKTPWKNLIAKKIRDGIQ…
G4	1	refseq	Streptomyces venezuelae	NZ_CP013129.1	tet(47)	38.750	295.0	2.93e-99	MNSTANTSAKTAAKTVLISGASVAGPALALQLHRYGFTPTVVERAPELRTGGYKVDIRGTAIEVCRRMGILDEIRAKSTDMRGGSYVDDAGRTIGELPADIFGGRVEEDDELMRGDLARILYERTREDVEYLFDDSIAALSEDADGVTVTFDSGTVRRFDLVVGADGLHSNTRKLAFGPEERFKRHLGAYISIFTAPNHLGLDRWETYHAIPKKLLCVYSSSGETDAKNLFIFSAPEDVPYDLRDVTDQKRLLADTFAGDGWEVPRLLEHAADADDFYLDSMSLVEMDRWSRGRVVLLGDAAHCSSPASGQGTGLALTGAYVLAGELARAGGDHTVAFARYEERMRPGVEQNQKMAEGFVKEMTVDSKWKIALRMFMVRTLPKTPWKNLIAKKIRDGIQ…
G5	1	nt	Streptomyces vietnamensis	CP010407.1	tet(47)	38.084	293.0	1.14e-98	MTHNATKSAKTVLISGASIAGPALALWLHRYGFVPTVVERAPELRTGGYKVDIRGTAIEVCRRMGILDEVRANSTDMRGGSYVDDAGRTIGELPADIFGGRVEEDDEIMRGELARILYDRTREDVEYVFGDSIAEIADDPADADGVTVTFESGTIRRFDLVVGADGLHSNTRKLAFGPEERYKRHLGAYISIFTAPNHLGLDRWETYHALPGKLTCVYSSAGETDAKNLFIFSSTQEQPDHRDTAAQKRFLARTFQGDGWEIPRLLGHAAEADDFYLDSIALVELDHWSTGRVVLLGDAAHCTSPASGQGTGLALTGAYILAGELARAGGDHTVAFARYEQLMRPGVERNQKMAERFVKEMVVDRKWKIALRMLMVRTLPKTPWKNLIAKKIRDEIQAT…
G6	1	refseq	Streptomyces vietnamensis	NZ_CP010407.1	tet(47)	38.084	293.0	1.14e-98	MTHNATKSAKTVLISGASIAGPALALWLHRYGFVPTVVERAPELRTGGYKVDIRGTAIEVCRRMGILDEVRANSTDMRGGSYVDDAGRTIGELPADIFGGRVEEDDEIMRGELARILYDRTREDVEYVFGDSIAEIADDPADADGVTVTFESGTIRRFDLVVGADGLHSNTRKLAFGPEERYKRHLGAYISIFTAPNHLGLDRWETYHALPGKLTCVYSSAGETDAKNLFIFSSTQEQPDHRDTAAQKRFLARTFQGDGWEIPRLLGHAAEADDFYLDSIALVELDHWSTGRVVLLGDAAHCTSPASGQGTGLALTGAYILAGELARAGGDHTVAFARYEQLMRPGVERNQKMAERFVKEMVVDRKWKIALRMLMVRTLPKTPWKNLIAKKIRDEIQAT…
G7	2	nt	Mucilaginibacter mallensis	LT629740.1	tet(55)	39.702	290.0	1.34e-97	MNPGIQNKNILISGASIAGPALAWWLNKYDFNVTIVEKAPALRDGGYRVDIRGAAADVVERMGLMPSIRKAGTALKGSSLVNEKGKTILKLDDPNIFGMRQANDAEIMRGDLANILYQATQHNTEYIFDDSITGIFQTGKDVTVTFKNAAPRTFDLVVGADGLHSNVRNIAFGGDHSFVEDLGYYVSICTIPNHFKLDHREISYPSAGKLINVYSTHRQQEAKAFFMFASSPIKYNYHDIAQQKNILATHFKGAGWETEKLMQHIHSADDFYFDSVSQVQMDTLSKSRVVLLGDAGYCPSPASGQGTSMALVGAYVLAGELAAANSDHFTAFLKYEWEMKGFIRKNQQLGISVLKEMIPKSKMQVWFQNTMLRLLTHSPWKNKVLKGMLGKIQSDVEDA…
G8	3	nt	Labilithrix luteola	CP012333.1	tet(55)	40.294	280.0	6.00e-94	VKNPTVLISGASVAGLSVAYWLRKHGFRPTVIERAPAIREGGYKVDLRGAAIEVASRMGILEAIRGACTDMQGASFVDATGKTFATVSAELFGLHESADVEIMRGTLARLLFERAQDGIEYVFGDSITAIVQGPERVCVVFEKGEPRDFDLVIGADGMHSNVRSLVFGEESEFIRDFGAYVSIFTVPNHLDLDRSERVYVSPGKTANVYSTRGDNEARALFLFASEPVAHDRRDLGAQKRILRDVFGGEAWEIPRLLEAMERTPDFYFDRVAQIQIDRWSNGRVVLLGDAGYAPSLASGQGSSQAVVGAYVLAGELAAADGDHVRAFENYERVMRGYVNENQELGREAIKHMIVRSKEGLWVQTLMLRVLPHLPQMALGWFYSRLKRRVEQAANAVTIE…
G9	4	nt	Nocardia brasiliensis	CP022088.1	tet(55)	44.928	293.0	6.78e-99	MSNPQPPRNRNVLISGASIAGPALAFWLNRYGFAPTIVERAPVLRTGGQAIDVLGTGTDVVRKMGLLDQVLESSTGKRGTSYVDASGRSRADISSEMFNGVGAHGDTEIQRGDLARVLYDATRDDVGYLFGDSITGLTEDAEGVHVTFARAESRTFDLVIGADGVHSNTRSLVFGPEREFLRHMGYYIAIFTTPNLLELDHWEQDYNVPGKIAGSYSARENTEAKAVFAFESGPLDYDYQDVAQQKRILAETFAGVGWAVPRLLAHLDAATDFYFDAMAQIKMDAWSKGRVALVGDAGYCAAPLSGQGANLSLVGAYVLAGELAAARGDHTVAFARYHQEMRPMVEACQRFAEGVGKWYAPPTNSLIRLRNLNVRLLPYLPWRALIGGAPQKVARTIPA…
G10	4	nt	Nocardia brasiliensis	CP003876.1	tet(50)	42.151	286.0	1.69e-96	MSNPQPPRNRNVLISGASIAGPALAFWLSRYGFAPTIVERAPALRTGGQAIDVLGTGTDVVRKMGLLDQALESSTGKRGTSYVDASGRSRADISSEMFNGVGADGDTEIQRGDLARVLYDATRDDVGYLFGDSITGLTEDAEGVHVTFARAESRTFDLVIGADGVHSNTRALVFGPEHEFLRHMGYYLAIFTTPNLLELDHWEQDYNVPGKIAGSYSARENAEAKAVFAFESGPLDYDHRDVAQQKRILADTFAGVGWAVPRLLAHLDAATDFYFDAMAQIKMDTWSKGRVALVGDAGYCAAPLSGQGANLSLVGAYILAGELAAARGDHTVAFTRYHQELRPMVDACQRFAEGVGKWYAPPTNSMIRLRNLNVRLLPYLPWRALIGGAPQKVARTIPA…
G11	4	refseq	Nocardia brasiliensis	NC_018681.1	tet(50)	42.151	286.0	1.69e-96	MSNPQPPRNRNVLISGASIAGPALAFWLSRYGFAPTIVERAPALRTGGQAIDVLGTGTDVVRKMGLLDQALESSTGKRGTSYVDASGRSRADISSEMFNGVGADGDTEIQRGDLARVLYDATRDDVGYLFGDSITGLTEDAEGVHVTFARAESRTFDLVIGADGVHSNTRALVFGPEHEFLRHMGYYLAIFTTPNLLELDHWEQDYNVPGKIAGSYSARENAEAKAVFAFESGPLDYDHRDVAQQKRILADTFAGVGWAVPRLLAHLDAATDFYFDAMAQIKMDTWSKGRVALVGDAGYCAAPLSGQGANLSLVGAYILAGELAAARGDHTVAFTRYHQELRPMVDACQRFAEGVGKWYAPPTNSMIRLRNLNVRLLPYLPWRALIGGAPQKVARTIPA…
G12	4	nt	Nocardia nova	CP006850.1	tet(50)	43.391	303.0	7.59e-103	MQQMSNPRVLISGASIAGPTLAFWLARHGFEPTIVERSPALRAGGQAIDVLGTATEVVRRMGLLDRVHERSTGKRGTSYVDASGRVRASIDAETFNGVGADGDTEIQRGDLAEVLYEATRDDVEYLFGDSISTLTQDDDGVHVVFENAGPRTFDLVIGADGVHSNTRKLVFGPESKFLRHMGYYISIYTIPNVLGLDHWELDYNSPGKIAGSYSARSNTEAKAIFAWASDPLDHDYRDTARQREILTETFAGEGWEVPALLERLPAAPDFYFDAMAQIRMQTWSSGRVALVGDAGYCASPLSGQGADLSLVGAYILAAELAAAAGDHRIAFARYEQRMRPMVDACQKFAEGVGAWYAPGSRAMIGFRNLNVRMLRYLPWRGLIGGAPQKVARTIALDEE…
G13	4	refseq	Nocardia nova	NZ_CP006850.1	tet(50)	43.391	303.0	7.59e-103	MQQMSNPRVLISGASIAGPTLAFWLARHGFEPTIVERSPALRAGGQAIDVLGTATEVVRRMGLLDRVHERSTGKRGTSYVDASGRVRASIDAETFNGVGADGDTEIQRGDLAEVLYEATRDDVEYLFGDSISTLTQDDDGVHVVFENAGPRTFDLVIGADGVHSNTRKLVFGPESKFLRHMGYYISIYTIPNVLGLDHWELDYNSPGKIAGSYSARSNTEAKAIFAWASDPLDHDYRDTARQREILTETFAGEGWEVPALLERLPAAPDFYFDAMAQIRMQTWSSGRVALVGDAGYCASPLSGQGADLSLVGAYILAAELAAAAGDHRIAFARYEQRMRPMVDACQKFAEGVGAWYAPGSRAMIGFRNLNVRMLRYLPWRGLIGGAPQKVARTIALDEE…
G14	5	nt	Amycolatopsis mediterranei	CP002000.1	tet(47)	43.860	292.0	2.82e-98	MTKNILISGAGVAGPALAFWLHHHGFHATVVERAPSLREGGYKVDIRGVAVDVVRRMGLLEQVHAASTDMRGAAFVNKRGKQLATLDADTFGFRHGDDTEILRGDLARILHDATRSTTEYVFGDWITGLDQRPDGVEVTFAHGAPRRFDLVVGADGLHSGVRALAFGPEEDFLRRFDAYISISTVPNSFELDRWELLHSAAPGKMVNVYSTARAADAKAAFWFSAPPLTYDRRDVDGQKDLVADRFADLGWEIPALLEAMREADDFYFDPVCQIVMDSLSAGRVTLLGDAGYCASPASGQGTSLALVGAYVLAGELASDFSQALTRYEALMRPFIEKNQALAKTALRGIIPQSRAFAWFNTRMIKLMPYLPGRNRVLEQMSRPIREAANALELKDYAAV…
G15	5	nt	Amycolatopsis mediterranei	CP002896.1	tet(47)	43.860	292.0	2.82e-98	MTKNILISGAGVAGPALAFWLHHHGFHATVVERAPSLREGGYKVDIRGVAVDVVRRMGLLEQVHAASTDMRGAAFVNKRGKQLATLDADTFGFRHGDDTEILRGDLARILHDATRSTTEYVFGDWITGLDQRPDGVEVTFAHGAPRRFDLVVGADGLHSGVRALAFGPEEDFLRRFDAYISISTVPNSFELDRWELLHSAAPGKMVNVYSTARAADAKAAFWFSAPPLTYDRRDVDGQKDLVADRFADLGWEIPALLEAMREADDFYFDPVCQIVMDSLSAGRVTLLGDAGYCASPASGQGTSLALVGAYVLAGELASDFSQALTRYEALMRPFIEKNQALAKTALRGIIPQSRAFAWFNTRMIKLMPYLPGRNRVLEQMSRPIREAANALELKDYAAV…
G16	5	nt	Amycolatopsis mediterranei	CP003729.1	tet(47)	43.860	292.0	2.82e-98	MTKNILISGAGVAGPALAFWLHHHGFHATVVERAPSLREGGYKVDIRGVAVDVVRRMGLLEQVHAASTDMRGAAFVNKRGKQLATLDADTFGFRHGDDTEILRGDLARILHDATRSTTEYVFGDWITGLDQRPDGVEVTFAHGAPRRFDLVVGADGLHSGVRALAFGPEEDFLRRFDAYISISTVPNSFELDRWELLHSAAPGKMVNVYSTARAADAKAAFWFSAPPLTYDRRDVDGQKDLVADRFADLGWEIPALLEAMREADDFYFDPVCQIVMDSLSAGRVTLLGDAGYCASPASGQGTSLALVGAYVLAGELASDFSQALTRYEALMRPFIEKNQALAKTALRGIIPQSRAFAWFNTRMIKLMPYLPGRNRVLEQMSRPIREAANALELKDYAAV…
G17	5	nt	Amycolatopsis mediterranei	CP003777.1	tet(47)	43.860	292.0	2.82e-98	MTKNILISGAGVAGPALAFWLHHHGFHATVVERAPSLREGGYKVDIRGVAVDVVRRMGLLEQVHAASTDMRGAAFVNKRGKQLATLDADTFGFRHGDDTEILRGDLARILHDATRSTTEYVFGDWITGLDQRPDGVEVTFAHGAPRRFDLVVGADGLHSGVRALAFGPEEDFLRRFDAYISISTVPNSFELDRWELLHSAAPGKMVNVYSTARAADAKAAFWFSAPPLTYDRRDVDGQKDLVADRFADLGWEIPALLEAMREADDFYFDPVCQIVMDSLSAGRVTLLGDAGYCASPASGQGTSLALVGAYVLAGELASDFSQALTRYEALMRPFIEKNQALAKTALRGIIPQSRAFAWFNTRMIKLMPYLPGRNRVLEQMSRPIREAANALELKDYAAV…
G18	5	refseq	Amycolatopsis mediterranei	NC_014318.1	tet(47)	43.860	292.0	2.82e-98	MTKNILISGAGVAGPALAFWLHHHGFHATVVERAPSLREGGYKVDIRGVAVDVVRRMGLLEQVHAASTDMRGAAFVNKRGKQLATLDADTFGFRHGDDTEILRGDLARILHDATRSTTEYVFGDWITGLDQRPDGVEVTFAHGAPRRFDLVVGADGLHSGVRALAFGPEEDFLRRFDAYISISTVPNSFELDRWELLHSAAPGKMVNVYSTARAADAKAAFWFSAPPLTYDRRDVDGQKDLVADRFADLGWEIPALLEAMREADDFYFDPVCQIVMDSLSAGRVTLLGDAGYCASPASGQGTSLALVGAYVLAGELASDFSQALTRYEALMRPFIEKNQALAKTALRGIIPQSRAFAWFNTRMIKLMPYLPGRNRVLEQMSRPIREAANALELKDYAAV…
G19	5	refseq	Amycolatopsis mediterranei	NC_017186.1	tet(47)	43.860	292.0	2.82e-98	MTKNILISGAGVAGPALAFWLHHHGFHATVVERAPSLREGGYKVDIRGVAVDVVRRMGLLEQVHAASTDMRGAAFVNKRGKQLATLDADTFGFRHGDDTEILRGDLARILHDATRSTTEYVFGDWITGLDQRPDGVEVTFAHGAPRRFDLVVGADGLHSGVRALAFGPEEDFLRRFDAYISISTVPNSFELDRWELLHSAAPGKMVNVYSTARAADAKAAFWFSAPPLTYDRRDVDGQKDLVADRFADLGWEIPALLEAMREADDFYFDPVCQIVMDSLSAGRVTLLGDAGYCASPASGQGTSLALVGAYVLAGELASDFSQALTRYEALMRPFIEKNQALAKTALRGIIPQSRAFAWFNTRMIKLMPYLPGRNRVLEQMSRPIREAANALELKDYAAV…
G20	5	refseq	Amycolatopsis mediterranei	NC_018266.1	tet(47)	43.860	292.0	2.82e-98	MTKNILISGAGVAGPALAFWLHHHGFHATVVERAPSLREGGYKVDIRGVAVDVVRRMGLLEQVHAASTDMRGAAFVNKRGKQLATLDADTFGFRHGDDTEILRGDLARILHDATRSTTEYVFGDWITGLDQRPDGVEVTFAHGAPRRFDLVVGADGLHSGVRALAFGPEEDFLRRFDAYISISTVPNSFELDRWELLHSAAPGKMVNVYSTARAADAKAAFWFSAPPLTYDRRDVDGQKDLVADRFADLGWEIPALLEAMREADDFYFDPVCQIVMDSLSAGRVTLLGDAGYCASPASGQGTSLALVGAYVLAGELASDFSQALTRYEALMRPFIEKNQALAKTALRGIIPQSRAFAWFNTRMIKLMPYLPGRNRVLEQMSRPIREAANALELKDYAAV…
G21	5	refseq	Amycolatopsis mediterranei	NC_022116.1	tet(47)	43.860	292.0	2.82e-98	MTKNILISGAGVAGPALAFWLHHHGFHATVVERAPSLREGGYKVDIRGVAVDVVRRMGLLEQVHAASTDMRGAAFVNKRGKQLATLDADTFGFRHGDDTEILRGDLARILHDATRSTTEYVFGDWITGLDQRPDGVEVTFAHGAPRRFDLVVGADGLHSGVRALAFGPEEDFLRRFDAYISISTVPNSFELDRWELLHSAAPGKMVNVYSTARAADAKAAFWFSAPPLTYDRRDVDGQKDLVADRFADLGWEIPALLEAMREADDFYFDPVCQIVMDSLSAGRVTLLGDAGYCASPASGQGTSLALVGAYVLAGELASDFSQALTRYEALMRPFIEKNQALAKTALRGIIPQSRAFAWFNTRMIKLMPYLPGRNRVLEQMSRPIREAANALELKDYAAV…
G22	5	nt	Amycolatopsis keratiniphila	LT629789.1	tet(55)	43.860	294.0	2.15e-99	MTKNILISGAGVAGPALARWLHRHGFSATVVERAPSPREGGYKVDIRGVAVDVVRRMGLLDEVHAASTDMRGAAFVNKRGKQLATLDADTFGFRHGDDTEILRGDLAKILYDATREDTEYVFGDWITGLAQRSDGVEVTFAHGAPRRFDLVVGADGLHSGVRALAFGPEEDFLHRFDAYVSISTVPNTFGLDRWELLHSAAPGKMVNVYSTARADDAKAAFWFSAPPQPYDRRDVEGQKDLVARQFAELGWEIPALLDAMREAGDFYFDPVCQIRMDRFSAGRVTLLGDAGYCPSPASGQGTSLALVGAYVLAGELAASAGFTVALSRYEAEMRPYVEKNQALAKTALRGIIPRSRAFAWFNTRMIKLMPYLPGRDRVLEQMARPIREAANALVLKDYA…
G23	5	nt	Amycolatopsis japonica	CP008953.1	tet(55)	44.444	293.0	4.69e-99	MTKNILISGAGVAGPALAWWLRRHGFSATVVERAPSPREGGYKVDIRGVAVDVVRRMGLLDEVHAASTDMRGAAFVNKRGKQLATLDAGTFGFRHGDDTEILRGDLAKILYDATRESTEYVFGDWITGLAQCSDGVDVTFAHGAPRRFDLVVGADGLHSGVRALAFGPEEDFLHRFDAYISISTVPNTFELDRWELLHSAAPGKMVNVYSTARADDAKAAFWFSAPPLPYDRRDVESQKNLVARQFAELGWEIPALLDAMREAGDFYFDPVCQIRMDRFSAGRVTLLGDAGYCPSPASGQGTSLALVGAYVLAGELAASDDFTTAFSRYEREMCPYVEKNQALAKMALRGIIPQSRAFAWFNTRMIKLMPYLPGRNRVLEQMARPIREAANALVLKDYA…
G24	5	refseq	Amycolatopsis japonica	NZ_CP008953.1	tet(55)	44.444	293.0	4.69e-99	MTKNILISGAGVAGPALAWWLRRHGFSATVVERAPSPREGGYKVDIRGVAVDVVRRMGLLDEVHAASTDMRGAAFVNKRGKQLATLDAGTFGFRHGDDTEILRGDLAKILYDATRESTEYVFGDWITGLAQCSDGVDVTFAHGAPRRFDLVVGADGLHSGVRALAFGPEEDFLHRFDAYISISTVPNTFELDRWELLHSAAPGKMVNVYSTARADDAKAAFWFSAPPLPYDRRDVESQKNLVARQFAELGWEIPALLDAMREAGDFYFDPVCQIRMDRFSAGRVTLLGDAGYCPSPASGQGTSLALVGAYVLAGELAASDDFTTAFSRYEREMCPYVEKNQALAKMALRGIIPQSRAFAWFNTRMIKLMPYLPGRNRVLEQMARPIREAANALVLKDYA…
G25	6	nt	Simkania negevensis	FR872582.1	tet(49)	42.105	296.0	3.37e-100	MKNILISGAGIAGLSLAYWLKQYGFHPTLIEKHPTLRAEGYKIDIRGVAVDVVKRMGLWEKICLNRTAIKESRFVNQTGKFISEVHPDLCGARVEGDLEIVRGKLCELLYEHLDDVECLFGDSITKISQDQKQVLVEFEKESPRVFDMVIGADGLHSHVRKLVWGDERQFLDKLGLNISFYSIPNYLDLDCVEIEYHSPKKFVIVYCPRDGLAKAGFAFVAKPNELNLRDKELQQQSLREAFQDCQWEVPSLLDFMEKTPDFYYDCMAQVHMPKWSEGRVTLAGDAAYAVSPVAGQGASVALVGAYVLAGELATANGNHFIAFENYESCLREYIKQNQDLAQMSVSILKGDRSSWIATKIMWLTLRIGQLMPASWIRFWKKQGQKRTAKAASALTLKDY…
G26	6	refseq	Simkania negevensis	NC_015713.1	tet(49)	42.105	296.0	3.37e-100	MKNILISGAGIAGLSLAYWLKQYGFHPTLIEKHPTLRAEGYKIDIRGVAVDVVKRMGLWEKICLNRTAIKESRFVNQTGKFISEVHPDLCGARVEGDLEIVRGKLCELLYEHLDDVECLFGDSITKISQDQKQVLVEFEKESPRVFDMVIGADGLHSHVRKLVWGDERQFLDKLGLNISFYSIPNYLDLDCVEIEYHSPKKFVIVYCPRDGLAKAGFAFVAKPNELNLRDKELQQQSLREAFQDCQWEVPSLLDFMEKTPDFYYDCMAQVHMPKWSEGRVTLAGDAAYAVSPVAGQGASVALVGAYVLAGELATANGNHFIAFENYESCLREYIKQNQDLAQMSVSILKGDRSSWIATKIMWLTLRIGQLMPASWIRFWKKQGQKRTAKAASALTLKDY…
G27	7	nt	Micromonospora purpureochromogenes	LT607410.1	tet(55)	43.323	292.0	8.04e-99	MTDVLISGAGVAGPALAWWLRRYGFRPTVVERARAPRDGGYKVDIRGAALAVIDRMGLREQVRRHDTGMRLAHFVDADGNRLATMDAQLFGGRVGDDVEIMRGDLARVLASATADGVEYVFDDSVAGLTPTDSGVEVDFARSPRRRFDLVIGADGLHSTVRRLAFGPEEPQMRSLGHHIAIFSVPGRFGLDRTELMHVTPGCSVGVYRTAGAPDARALFLFRSPTGGDGDRDVAAQQSLLAEAFAGQGWQVPGLLEAMRGAPDFYLDSISQVRMRRWSAGRVALVGDAAYAPSPASGQGTSLGLVGAYVLATALADAGGDPAVGFADYERRMRPFVEANQRLADRNLRGMVLGSTAQIRFQLLMLRLMPHLPGRDRMIARVAEPIRRAANAITLPDPAP…
G28	8	nt	Nocardia seriolae	CP017839.1	tet(50)	41.176	291.0	3.30e-98	VSPIPGNPNKTVLISGASIAGPALAYWLHRYGFTVTVVEQSSSLRAGGYKVDIRGVAMEVVERMGLLDEVRAASTAMRGGEWVDRSGKRLAALGPDLIGLRTAADEEVLRGDLATVLHDATAQDVEYIFGDSITDLIQHDDCVMVAFQNSAPRAFDLVIGADGMHSATRAITFGPEHRFSRPTGLAVCVFSVPNELDLDHWELVHPTPGHIVQLYSTRHSTAKAQFIFPAPEALPDRHDIASQRHAVTAAFADAGWEVPWLLQSMPESPDFFFDTASQIRLDHWSSGRIALLGDAAWCPSPISGQGTSMALVGAYVLAGELASANGDHTVAFPNYENKIRPYITENQDLGWKNAKDMVAATPAALRVHVNAIRVMRYLPWKSMALRSIMKPLVQAANAI…
G29	8	nt	Nocardia seriolae	AP017900.1	tet(50)	41.176	291.0	3.30e-98	VSPIPGNPNKTVLISGASIAGPALAYWLHRYGFTVTVVEQSSSLRAGGYKVDIRGVAMEVVERMGLLDEVRAASTAMRGGEWVDRSGKRLAALGPDLIGLRTAADEEVLRGDLATVLHDATAQDVEYIFGDSITDLIQHDDCVMVAFQNSAPRAFDLVIGADGMHSATRAITFGPEHRFSRPTGLAVCVFSVPNELDLDHWELVHPTPGHIVQLYSTRHSTAKAQFIFPAPEALPDRHDIASQRHAVTAAFADAGWEVPWLLQSMPESPDFFFDTASQIRLDHWSSGRIALLGDAAWCPSPISGQGTSMALVGAYVLAGELASANGDHTVAFPNYENKIRPYITENQDLGWKNAKDMVAATPAALRVHVNAIRVMRYLPWKSMALRSIMKPLVQAANAI…
G30	8	refseq	Nocardia seriolae	NZ_CP017839.1	tet(50)	41.176	291.0	3.30e-98	VSPIPGNPNKTVLISGASIAGPALAYWLHRYGFTVTVVEQSSSLRAGGYKVDIRGVAMEVVERMGLLDEVRAASTAMRGGEWVDRSGKRLAALGPDLIGLRTAADEEVLRGDLATVLHDATAQDVEYIFGDSITDLIQHDDCVMVAFQNSAPRAFDLVIGADGMHSATRAITFGPEHRFSRPTGLAVCVFSVPNELDLDHWELVHPTPGHIVQLYSTRHSTAKAQFIFPAPEALPDRHDIASQRHAVTAAFADAGWEVPWLLQSMPESPDFFFDTASQIRLDHWSSGRIALLGDAAWCPSPISGQGTSMALVGAYVLAGELASANGDHTVAFPNYENKIRPYITENQDLGWKNAKDMVAATPAALRVHVNAIRVMRYLPWKSMALRSIMKPLVQAANAI…
G31	9	nt	Minicystis rosea	CP016211.1	tet(55)	44.724	328.0	4.08e-113	VKNGNILISGASIAGPTLAYWLRRYGFNPTVVERAPAPRPGGYKIDIRGVAVDVVERMGLYDEIRRAGTDMQGGSYVDATGRWLATIDGETFGFRSGDDVEIMRGDLGHILHEKTRNDVEYVFNDSITSITQDVHGARVTFERGAPRTFDLVIGADGLHSNVRALAFGDEARFAFDLGTYVSIFSVPNHLGLDRWELVCSKPGRLVGLSSTRGDTQAKAFFTFVAPPLRDGARDPARQKELLNDVYAGMGWEVPRLLEAMADAPDFYFDRMTQIDMDRWSAGRVVLVGDAGYCPSPASGQGTSLALVGAYVLAGELAASGGDHHIAFARYEARMRGYVERNQKLGKSAAKHMTQSHRALIWLQILLMRALPHMPWRDSIIRRALQPIRDAAEAISLPQY…
G32	10	nt	Streptosporangium roseum	CP001814.1	tet(47)	39.141	304.0	3.32e-103	VRNKNILISGAGIAGTTLAYWLRRHGFTPTVVERAPAIREGGYKIDIRGAALKVVERMGVLDEIRRLRTDVRGGSIVTATGRAVASMDGDTFGGREGEDAEILRGDLQRVLHDLTRDEVEYLLDDSIAALTEVGDEVKVTFDSGRTRVFDLVVGADGLHSATRALAFGPEARFVRDLGYYVSIFSVPNHLDLDRWELTYVSPRRTSLTYSTAGATGAKAMFLFASEPLEYDHRDRDRQQRILADAYAGEGWEVPRLIGGMNDAPDFYFDSLSQVHMDRWSKGRTALVGDAAYCASPASGQGTSLALVGAYVLAGELAAAGGDHRAGFDGYERALRHFAEQNQNLGPANVKRMVMRSKSQVWFSLKMLALMNRMPGKDRMMAKIVEPIHRAATAIALSDY*
G33	10	refseq	Streptosporangium roseum	NC_013595.1	tet(47)	39.141	304.0	3.32e-103	VRNKNILISGAGIAGTTLAYWLRRHGFTPTVVERAPAIREGGYKIDIRGAALKVVERMGVLDEIRRLRTDVRGGSIVTATGRAVASMDGDTFGGREGEDAEILRGDLQRVLHDLTRDEVEYLLDDSIAALTEVGDEVKVTFDSGRTRVFDLVVGADGLHSATRALAFGPEARFVRDLGYYVSIFSVPNHLDLDRWELTYVSPRRTSLTYSTAGATGAKAMFLFASEPLEYDHRDRDRQQRILADAYAGEGWEVPRLIGGMNDAPDFYFDSLSQVHMDRWSKGRTALVGDAAYCASPASGQGTSLALVGAYVLAGELAAAGGDHRAGFDGYERALRHFAEQNQNLGPANVKRMVMRSKSQVWFSLKMLALMNRMPGKDRMMAKIVEPIHRAATAIALSDY*
G34	11	nt	Bacillus simplex	CP011008.1	tet(55)	39.651	286.0	2.02e-96	MKQTMRVLISGSSIAGPALAYWLHRHGFDVTVIERAPALRTGGYGVDIRGAAITVLEGMGILDQVRAADTNMTGVYFVNSKGKIEGQISEASMGNHQGLDIEIMRDDLCHILYDLTKDTVEYIWGDSITAIHETEAGAEVQFIYCKPQTFDLVIGADGLHSNVRTLTFGDEAQFKRTLGCYISIFTLENYLNLDHRQLFYTIPGKTVGMYSARNNTEARGMFLFQSKALKYDRYDTDSQKKLVENAFVGHTGWETSNLLKTMKDATDFYFDEICQIHMPTWSKGRVTLLGDAAYGPSPLSGQGSSLALVGAFVLAGELKAADCDFTRAFVAYEQKMRRFVEKNQKIGLMAAGSMIESSTFKIFLRNLMFRVPILMIVSFKLISKMIAKAANGIELKDY*
G35	11	refseq	Bacillus simplex	NZ_CP011008.1	tet(55)	39.651	286.0	2.02e-96	MKQTMRVLISGSSIAGPALAYWLHRHGFDVTVIERAPALRTGGYGVDIRGAAITVLEGMGILDQVRAADTNMTGVYFVNSKGKIEGQISEASMGNHQGLDIEIMRDDLCHILYDLTKDTVEYIWGDSITAIHETEAGAEVQFIYCKPQTFDLVIGADGLHSNVRTLTFGDEAQFKRTLGCYISIFTLENYLNLDHRQLFYTIPGKTVGMYSARNNTEARGMFLFQSKALKYDRYDTDSQKKLVENAFVGHTGWETSNLLKTMKDATDFYFDEICQIHMPTWSKGRVTLLGDAAYGPSPLSGQGSSLALVGAFVLAGELKAADCDFTRAFVAYEQKMRRFVEKNQKIGLMAAGSMIESSTFKIFLRNLMFRVPILMIVSFKLISKMIAKAANGIELKDY*
G36	11	hmp_genomic	Paenisporosarcina sp. HGH0030	AGEQ01000012	tet(55)	42.571	287.0	4.83e-97	MRVLISGASIAGPALAYWLHRHGFNVTVIERAPALRAGGFGVDIRGAAISVLKGMGILDQVRAADTNMTGVYFVNSKSKIQGQISEASMGNQYGLDIEVMRDDLSNILYDLTKDTVDYIWGDSITAINETEAGAEVQFIHGKPQTFDLVIGADGLHSNVRTLTFGDEAQFKRTLGCYISIFTLENYLNLDHRQLLYTIPGKTVGMYSARDNTEARGMFLFQSEALKHDRNATESQKKLVENAFLGDSGWETSHLLKTMKDATDFYFDEVCQIHMPTWSKGRITLVGDAAYGPSPLSGQGSSLALVGAYVLAGELKAADGDFARAFVAYEQKMRKFVEKNQKIGLMAARSMIEKSNFKIFLRNLMLHIPPIMIVQFKMISKMIAKAANGIELKDY*
G37	11	hmp_genomic	Paenisporosarcina sp. HGH0030	KE150421	tet(55)	42.571	287.0	4.83e-97	MRVLISGASIAGPALAYWLHRHGFNVTVIERAPALRAGGFGVDIRGAAISVLKGMGILDQVRAADTNMTGVYFVNSKSKIQGQISEASMGNQYGLDIEVMRDDLSNILYDLTKDTVDYIWGDSITAINETEAGAEVQFIHGKPQTFDLVIGADGLHSNVRTLTFGDEAQFKRTLGCYISIFTLENYLNLDHRQLLYTIPGKTVGMYSARDNTEARGMFLFQSEALKHDRNATESQKKLVENAFLGDSGWETSHLLKTMKDATDFYFDEVCQIHMPTWSKGRITLVGDAAYGPSPLSGQGSSLALVGAYVLAGELKAADGDFARAFVAYEQKMRKFVEKNQKIGLMAARSMIEKSNFKIFLRNLMLHIPPIMIVQFKMISKMIAKAANGIELKDY*
G38	13	nt	Legionella lansingensis	LT906451.1	tet(49)	41.519	327.0	2.22e-112	MKVLISGAGIAGLTVAYWLKRYGFTPTIVERAPALLTGGYKIDVRGTALQVLRRMGIYDAIVASGTNMQGALLVNKEGKIIHEMSGDEFGHRVGDDVEIIRGVLCQILMEQVPDVEFIFGDSVKNISPSSKGVQIDFQNNKSREFDLVIGADGLHSNVRRLAFGDETSFLHNLGLYLCVFTVPNYLNLDRIEMQYTELGKVAAVWSARGEPNMKACFGFAAPSTLIDLHNKAQQQQVLRTIYQGIGWEVPQFLQMMPDSPDFYFDTAAQIYMDHWSQGRVSLVGDAAYCASPMSGQGTSLALIGAYVLAGELAAAKGAYQTAFDQYEKQMRSLVKVNQELGIRAAKLMRSQEKSNLLAWLLKQLMQIVPGRLTKFFINRATRRINQAANFISLKDY*
G39	14	wwtp	Metagenome	NODE_10_length_1598_cov_3.410888	tet(48)	52.850	429.0	1.20e-152	MKSDYMMGTRFIMSIHKILVVGAGIAGPAVCYWLRKFGFSPTLIEKSSTVRKNGIGLDIRGSALDVVKKMGIYDQLCAQRTQVNLESWVNADGNVLVEKSAGYSSNDDVEIMRCNLIDILMDFIKEVPCYFNQEIIEIKQNEKNVSVMFSDNQTTIYDMVIGSDGLRSSIRKLAFPRTTYNFIDLGSYLSVFRIPNYLKLSRSKIIFESQQKLVSITVDGESENALVALSFRSSEILINSRDEKVQKTFIKQHFLNLGWECSTLMDYLDTCDDFYFDSATQVTMKSWTEGRTALVGDSGYCPSPLSGQGTSLGLVGAYVLANELKRANGDYISAFSRYNKLLIPFVKANQELGMLVNETFLLSDEVSQEEINIRTKRIMECLANSAYAINLLDYD*
G40	15	env_nt	Metagenome	LSQA01000136.1	tet(55)	44.282	301.0	1.77e-102	MKNKNVLISGAGIAGLTLAYWLKKYGFCPTIVEKHPSLRTGGYKIDLRGVALDVLKRMGIYSAIMESRTAITQAICIDPAGNQIAQMGADLCGTRLEGVDLEIMRGTLCVIMQEAVGDIEYLFGDVITHISENPSGVHVEFEKNNPRTFDLVIGADGLHSSVRRLVFGEESLFSQDLGVYVSVFSFSNFLQLTDCEIEHHAFRKFVNLYRDRKDIQAKAALAFSVDKPFHSSDPKGQQKFIEEVFAGSGWEMPRILAEMKDSPDFYFDSMAQIHMPQWSKGRVSLVGDAAYSATPLSGQGTSIAIAGAYVLAGELAYAQGDCQRAFFRYEELVRPFAKQNQALANMSAKIMSGSSYSVWLHRIGALLPGSVVRYFKNKALKQTTNAANALTLKEY*
G41	16	env_nt	Metagenome	FYBJ01000069.1	tet(55)	56.545	469.0	1.77e-168	MNHSRITSNSNIKNILVVGAGIAGPIVCYWLKKSGFTPSLIEKSDALRKGGHAVDIRGIAIDIVKKMGIYDEIAQHRTQLQVCRYVDSEGKTFFEEQGEAAGFREGDELEIVRGDLIHILMKTIEDVPVHFQESIAAINQDEQGVEVVFKTGQTKTFDLVIGCDGLHSSTRSMIFSEDEYQLKHLECYISVFSLPNYLQLHHSEILYENEKQLVHVSSDKDAQTAHAGFMFRSSRLLEDERNIKAQKQFLKEHFSHSGWETDRLLEFMDNADDLYFDSISQIKMPLWSKGRVVLVGDAGYCASPLSGQGTSLALVGAYLLAGELKAARGNYHLAFQRYNSLMRPYVEANQSFGEWVSQNFFKVDRSDNEEQRNQVIMEKMKQASNAMSLPEY*
G42	17	wwtp	Metagenome	NODE_9_length_1642_cov_231.514808	tet(47)	54.026	442.0	1.90e-157	MKKILVVGAGVAGLAVSYWLKKFGFLPILIEKSDFFRTGGHAVDIRSPAVDIIKKMGIYETTFNMRARIENHYHVDAENNIIRESCGEESEFNHGDDIEIVRSDLLNILMGSIKDTPCYFGQTITQMKQREKNVEITFKDGRTEYYDLVIGADGLHSSTRQMAFAKGECDFIDLKSYIGVFSIPNYLNLSKSEIDFESDKKLISITVFNDKHLSTAIVAFSFSCDKKLNDVRDETEQKKLLRSTFMNMGWEVNRLLQLMENSDDFYFDSAKQVNMKSWTKGRIALIGDAGYCAAPLSGQGTSQAIVGAYLLALELKHSGDNHSIAFDRYNKLLRPYVEANHDLGLWVSKMYFLPDNVSEVDVELRMSKIKEKLQIASNAIKLPDYGSKILHF*
G43	18	tara	Metagenome	NODE_3_length_1364_cov_2.861727	tet(51)	55.959	483.0	3.61e-174	MIPQVNKILVVGAGVSGPAICYWLKIFGFSPTLIEKSPQLRKGGFAIDIRGIAVDVAEKMGIYEQVCKRRTTIQSGKYVDAQGQTLHEEQGEKLGFRQGDDVEIVRGDLIEILMQTIADVPCEYGQAIEEIHPHDEFVEVVFKSGEKELFDLLIGCDGLHSTIRKLGFNGDESELFDLGYYISVCDIPNYLKLNHSEILFEHQQKLINVSSDHKPDQAQLGFMFRSVQPLKAMIHEAEQKAFLRNTFENLGWETNTLLDLMESSDAFYFDSITQVKMNGWSKDRVVLLGDAGYCASPLSGQGTSLAIVGAYLLAGELKKSPEDYTRAFNQYSQLLRPFVEANQSFGAWVSESFLASDKLSKEAAEERQNLIIEKMQTVTRAIEVPEY*
G44	19	tara	Metagenome	NODE_4_length_1362_cov_5.702372	tet(51)	56.995	473.0	2.71e-170	MNTVKKIGVIGASIAGPAVCYWLRKYGFEPVLIEKNPVLRTGGYAIDIRGIAVDVAKKMGIYQTIVDQRTTIKTSRHIDRAGNVLHEEPGESYGFREGQDVEIVRSELVEILMQQIPDVPCHFNRYAVKIDQVDDGVEVEFNDGVQEKFDCVIGADGLHSSTRRHVFTSDEYTKYDLGSYISIFTAPNYLQLQNEAVMLEADEKNIEVHSDHNSAEALVGFMFRSRTQLENIQDPQQQKAFLQRTFANFGWETSRLLKLLEHSDDLYFDSITQVKMPSWTKQRVALLGDAGYCASPLSGQGTSLALVGAYILAGELKVAQGDYQQAFQRYNEKLRPFVEPNQALGAWVSEFFLVKDKQSLENVERRSQEIMQRMNVAANAISLPLY*
G45	20	env_nt	Metagenome	APMI01000104.1	tetX	62.032	504.0	0.0	MLLQNKQIAIIGGGPVGLTMARLLQQKGVAVTVYERDKDAQTRIWGGTLDLHKGSGQDALQKAGLLQQYYDAAIPMGIIMTDEQGNILSTQKITPENRHDNPEINRNNLRALLLDSLASGSVVWDSKFTGLEQQGNQWLLHFENGPDATADMVIAANGGMSNARKYVTDSEVTDTGTFIIQGDVPEPAITCAAFYQLCNGSRLMTAHKGNLLVANPYNNGALTYGIIFKQPTAWANGNGLNFQNKDSIVAFLCNRFAEWHAYYQQLFRATSFFVGLPTRKIPLDKPWKNNRPLPITLIGDAAHLMPPFAGQGLNIGLVDAAILSDNLTNGNFVTMEAAIADYEQQMFRYANKAQLESSSNETEMHNPNFSFQQFFE*
G46	20	nt	Niabella ginsenosidivorans	CP015772.1	tetX	63.904	508.0	0.0	MLLQNKKVAIIGGGPVGLTMARLLQQKDADVTVYERDKDAQTRIWGGTLDLHKSSGQVVMKKAGLLEAYYATALPMGINIADEQGNVLSTKKITPGNQYDNPEINRNDLRRLLLDSLTGGTVVWDCRCTGLEVQDGKWRLQFENKPGAMADLVIAANGGMSRVRSYVTDTEVEETGTFIIQGDVAQPEINCPEFYQLCDGKRLMTASQGNLLVANPRNRDALTYGVIFRKPVEWGHGNGLNFQNTDSIIAFLLNRCSNWNERYKQLFRATAFFVGLPTKKLPLNKPWKKDRPLPITLIGDAAHLMPPFAGAGVNTGLVDALTLSDSLTNGKHKTLQAAISDYEQKMFAYATAAQFESGRNEIEMRHPDFSFQQLIY*
G47	20	refseq	Niabella ginsenosidivorans	NZ_CP015772.1	tetX	63.904	508.0	0.0	MLLQNKKVAIIGGGPVGLTMARLLQQKDADVTVYERDKDAQTRIWGGTLDLHKSSGQVVMKKAGLLEAYYATALPMGINIADEQGNVLSTKKITPGNQYDNPEINRNDLRRLLLDSLTGGTVVWDCRCTGLEVQDGKWRLQFENKPGAMADLVIAANGGMSRVRSYVTDTEVEETGTFIIQGDVAQPEINCPEFYQLCDGKRLMTASQGNLLVANPRNRDALTYGVIFRKPVEWGHGNGLNFQNTDSIIAFLLNRCSNWNERYKQLFRATAFFVGLPTKKLPLNKPWKKDRPLPITLIGDAAHLMPPFAGAGVNTGLVDALTLSDSLTNGKHKTLQAAISDYEQKMFAYATAAQFESGRNEIEMRHPDFSFQQLIY*
G48	21	nt	Stackebrandtia nassauensis	CP001778.1	tet(55)	41.888	271.0	3.31e-91	MNHVLVSGASIAGLTTAHWLRRHGFTVTIVERAATLRPGGQAIDVRGVGLDVIREMGLLDEVRANVTGLRGMTIVDADGNVLTETHEETFSGGTIDNEDVELMRDDLTNILHSAVDEAVEFLFSNSIAELTPTETGVSVVFDSGRTGDFDAVVGADGLHSVTRKLAFGPESDYVRSLDGYVGIWTMPNFLNLDHWQMLQHLGDTTAVIYSGRKTEEMRAIIGFKSEKLDYDYRDAETHKQLLEKHFGGLGWEIPNLLRHMRSASDFYFDEMAQIHMDTWVDGRVGLVGDAGYCASPLSGQGTSLALVGGYVLAGELAASRDDLATGFTNYVGTMRPYVRVNQELAHLNRNGTATEPDRQHAYRALTLRDYR*
G49	21	refseq	Stackebrandtia nassauensis	NC_013947.1	tet(55)	41.888	271.0	3.31e-91	MNHVLVSGASIAGLTTAHWLRRHGFTVTIVERAATLRPGGQAIDVRGVGLDVIREMGLLDEVRANVTGLRGMTIVDADGNVLTETHEETFSGGTIDNEDVELMRDDLTNILHSAVDEAVEFLFSNSIAELTPTETGVSVVFDSGRTGDFDAVVGADGLHSVTRKLAFGPESDYVRSLDGYVGIWTMPNFLNLDHWQMLQHLGDTTAVIYSGRKTEEMRAIIGFKSEKLDYDYRDAETHKQLLEKHFGGLGWEIPNLLRHMRSASDFYFDEMAQIHMDTWVDGRVGLVGDAGYCASPLSGQGTSLALVGGYVLAGELAASRDDLATGFTNYVGTMRPYVRVNQELAHLNRNGTATEPDRQHAYRALTLRDYR*

## Sheet: Ribosomal protection
Gene ID	Family	Name	Dataset	Species	Accesion No.	Most similiar previously known	%Identity to most. sim. prev. known	BLAST score	BLAST e-value	Sequence
G1	1		nt	Streptomyces silaceus	CP015588.1	Otr(A)	52.701	592.0	0.0	VPSHSPAPTPNPRTEAKADPKPAAGPGTRYLNLGILAHIDAGKTSLTERLLHRAGVIDEVGRVDDGSTLTDSLALERQRGITIKSAVVSFVVDAPEATGGDVTVNLIDTPGHPDFIAEVERVLSVLDGAVLVVSAVEGVQAQTRVLLRTLRRLRIPTLIFVNKADRAGARHEGVLEHIARRLTPDVAPMGTVEALGTREARFAPFTAAAPGLAELLAGHDDDLLTAYVTEPASLTYGRLRRELAQQTRRALVHPVYFGSATTGAGVGELASGIAEFLPSEPGDAEAPLSGSVFKVERGTAGEKIAYVRVFAGTVRTRDRVDIAAGDGTDVREGKVTAVSVFEHGADEPGTRITAGRIGKVWGLTDVRIGDVLGVPRTGTGADGRFFAPPTLETVVAPAA…
G2	1		refseq	Streptomyces silaceus	NZ_CP015588.1	Otr(A)	52.701	592.0	0.0	VPSHSPAPTPNPRTEAKADPKPAAGPGTRYLNLGILAHIDAGKTSLTERLLHRAGVIDEVGRVDDGSTLTDSLALERQRGITIKSAVVSFVVDAPEATGGDVTVNLIDTPGHPDFIAEVERVLSVLDGAVLVVSAVEGVQAQTRVLLRTLRRLRIPTLIFVNKADRAGARHEGVLEHIARRLTPDVAPMGTVEALGTREARFAPFTAAAPGLAELLAGHDDDLLTAYVTEPASLTYGRLRRELAQQTRRALVHPVYFGSATTGAGVGELASGIAEFLPSEPGDAEAPLSGSVFKVERGTAGEKIAYVRVFAGTVRTRDRVDIAAGDGTDVREGKVTAVSVFEHGADEPGTRITAGRIGKVWGLTDVRIGDVLGVPRTGTGADGRFFAPPTLETVVAPAA…
G3	1		nt	Streptomyces formicae	CP022685.1	Otr(A)	50.653	593.0	0.0	VHSPAPHTLNLGILAHIDAGKTSLTERLLHAAGVIDEPGRVDDGSTQTDSLALERQRGITIKSAVVSFVIDAPAGADAGDGVEVNLIDTPGHPDFIAEVERVLSVLDGAVLVISAVEGVQAQTRVLLRTLRRLRIPTLIFVNKTDRRGARYEGVLDHIATRLTPDVVPMGTVPGLGTREARFVPFTAESGTDGNGFTARLTELLASHDDTVLSAYVEDAASLSYDRLRAELARQTRRALVHPVFFGSAMTGVGVGELADGIRELLPSNAGDAEGPVSGSVFKVERGAAGEKIAYVRMFSGTIRTRDRVDIVAASDGASESREGKVTAITVFDQGTDVRRTEVGAGRIGKLRGLGDVRIGDVIGVPRPGVEPGAHHFAPPTLETVVAPVRPSDRGALHVA…
G4	1		nt	Streptomyces niveus	CP018047.1	Otr(A)	52.283	611.0	0.0	VTTLNLGILAHVDAGKTSLTERLLHAAGVIDEIGRVDDGNTQTDSLALERQRGITIKSAVVSFAVDDVTVNLIDTPGHPDFIAEVERVLSVLDGAVLVVSAVEGVQAQTRVLMRTLRRLRIPTLVFVNKIDRVGARHDGLLRDLAEKLAPATVPMGSVRRLGTRSAEFIPYGANDPVFSATGPLAERLAENDDALLAAYVDDPARLSYGRLRRELAAQTGRALTHPVFFGSAMSGAGVDTLIGGIRELLPATAGDEEGPVSGTVFKVERGTAGEKIAYVRMFSGTLRVRDRLPAGDDSEGKVTAISVFDDGSSVRGASVGAGRIGKLWGLGSVRIGDVIGDPDAAGAAGRHHFSPPTLATVVVPREGSDKGALHAALTQLAEQDPLINLRQDEIRQEIS…
G5	1		refseq	Streptomyces niveus	NZ_CP018047.1	Otr(A)	52.283	611.0	0.0	VTTLNLGILAHVDAGKTSLTERLLHAAGVIDEIGRVDDGNTQTDSLALERQRGITIKSAVVSFAVDDVTVNLIDTPGHPDFIAEVERVLSVLDGAVLVVSAVEGVQAQTRVLMRTLRRLRIPTLVFVNKIDRVGARHDGLLRDLAEKLAPATVPMGSVRRLGTRSAEFIPYGANDPVFSATGPLAERLAENDDALLAAYVDDPARLSYGRLRRELAAQTGRALTHPVFFGSAMSGAGVDTLIGGIRELLPATAGDEEGPVSGTVFKVERGTAGEKIAYVRMFSGTLRVRDRLPAGDDSEGKVTAISVFDDGSSVRGASVGAGRIGKLWGLGSVRIGDVIGDPDAAGAAGRHHFSPPTLATVVVPREGSDKGALHAALTQLAEQDPLINLRQDEIRQEIS…
G6	2		nt	Streptomyces albus	HE586118.1	Otr(A)	48.006	537.0	0.0	LHTLNLGILAHVDAGKTSLTERLLHTVGVIDEIGRVDEGSTHTDSLPLERRRGITIKSAVASFTVDGVAVNLIDTPGHPDFIAEVERALRVLDGAVLVVSAVEGVQAQTRILMRTLRRLRVPTLVFVNKVDRAGARYAPLLRALTERLAPTCLALDSVEGIGTRAARSVPLDAGDAAFTERLTELLAERDEALLADWLALPPGEAALPYPRLLRELAAQSRRGLVHPVLFGSAATGTGVAALVSRLTGLLPTAASESGGPAAGTVFKIEQGPAGDRTAWVRMFSGTVRTRQRLGYGEGREGKVTGIGVFAQGECRPSGTLRAGQIGTLRGLGSVRIGDRVGERGEQAAGEREFAPPSPESAPPSPESAPPSMEFAPPSLETVVVPVAGADRAALHTALL…
G7	2		nt	Streptomyces albus	CP010519.1	Otr(A)	48.006	537.0	0.0	LHTLNLGILAHVDAGKTSLTERLLHTVGVIDEIGRVDEGSTHTDSLPLERRRGITIKSAVASFTVDGVAVNLIDTPGHPDFIAEVERALRVLDGAVLVVSAVEGVQAQTRILMRTLRRLRVPTLVFVNKVDRAGARYAPLLRALTERLAPTCLALDSVEGIGTRAARSVPLDAGDAAFTERLTELLAERDEALLADWLALPPGEAALPYPRLLRELAAQSRRGLVHPVLFGSAATGTGVAALVSRLTGLLPTAASESGGPAAGTVFKIEQGPAGDRTAWVRMFSGTVRTRQRLGYGEGREGKVTGIGVFAQGECRPSGTLRAGQIGTLRGLGSVRIGDRVGERGEQAAGEREFAPPSPESAPPSPESAPPSMEFAPPSLETVVVPVAGADRAALHTALL…
G8	2		nt	Streptomyces albus	CP016825.1	Otr(A)	48.006	537.0	0.0	LHTLNLGILAHVDAGKTSLTERLLHTVGVIDEIGRVDEGSTHTDSLPLERRRGITIKSAVASFTVDGVAVNLIDTPGHPDFIAEVERALRVLDGAVLVVSAVEGVQAQTRILMRTLRRLRVPTLVFVNKVDRAGARYAPLLRALTERLAPTCLALDSVEGIGTRAARSVPLDAGDAAFTERLTELLAERDEALLADWLALPPGEAALPYPRLLRELAAQSRRGLVHPVLFGSAATGTGVAALVSRLTGLLPTAASESGGPAAGTVFKIEQGPAGDRTAWVRMFSGTVRTRQRLGYGEGREGKVTGIGVFAQGECRPSGTLRAGQIGTLRGLGSVRIGDRVGERGEQAAGEREFAPPSPESAPPSPESAPPSMEFAPPSLETVVVPVAGADRAALHTALL…
G9	2		refseq	Streptomyces albus	NZ_CP010519.1	Otr(A)	48.006	537.0	0.0	LHTLNLGILAHVDAGKTSLTERLLHTVGVIDEIGRVDEGSTHTDSLPLERRRGITIKSAVASFTVDGVAVNLIDTPGHPDFIAEVERALRVLDGAVLVVSAVEGVQAQTRILMRTLRRLRVPTLVFVNKVDRAGARYAPLLRALTERLAPTCLALDSVEGIGTRAARSVPLDAGDAAFTERLTELLAERDEALLADWLALPPGEAALPYPRLLRELAAQSRRGLVHPVLFGSAATGTGVAALVSRLTGLLPTAASESGGPAAGTVFKIEQGPAGDRTAWVRMFSGTVRTRQRLGYGEGREGKVTGIGVFAQGECRPSGTLRAGQIGTLRGLGSVRIGDRVGERGEQAAGEREFAPPSPESAPPSPESAPPSMEFAPPSLETVVVPVAGADRAALHTALL…
G10	2		refseq	Streptomyces albus	NZ_CP016825.1	Otr(A)	48.006	537.0	0.0	LHTLNLGILAHVDAGKTSLTERLLHTVGVIDEIGRVDEGSTHTDSLPLERRRGITIKSAVASFTVDGVAVNLIDTPGHPDFIAEVERALRVLDGAVLVVSAVEGVQAQTRILMRTLRRLRVPTLVFVNKVDRAGARYAPLLRALTERLAPTCLALDSVEGIGTRAARSVPLDAGDAAFTERLTELLAERDEALLADWLALPPGEAALPYPRLLRELAAQSRRGLVHPVLFGSAATGTGVAALVSRLTGLLPTAASESGGPAAGTVFKIEQGPAGDRTAWVRMFSGTVRTRQRLGYGEGREGKVTGIGVFAQGECRPSGTLRAGQIGTLRGLGSVRIGDRVGERGEQAAGEREFAPPSPESAPPSPESAPPSMEFAPPSLETVVVPVAGADRAALHTALL…
G11	3		nt	Paenibacillus physcomitrellae	CP022584.1	TetB(P)	36.458	457.0	2.90e-155	MDQTLQGSVRNGSRPDSGASGSGSARRNVGIFAHVDAGKTTTTEHILFESGRTRSLGSVDSGTAVTDWLDIEKERGISVRAATTSFVWKDVHINLVDTPGHVDFLSEVERSLRVMDGAVLIVSAAEGVQAQTELIWGALRKLNIPTLIYVNKMDRTGVNEQSLLADIRKYLSPDAVPFQLPMGREQSFAGAEDLWAAVTGAASISAAGQGPDAGAAEGLEAAGVELLESLAEREETLLQRYLSGETVEDAEWKQAAVDLTRAGRLFPVLYGASGKGIGVEALMDAIVDYLPEPGGDKGNELSGIVFKIERDKTMGRMAYVRLYSGVIRNRDLVRNHTQQLEEKVTQIRKVDGNKSEDLGVLEAGDIAAVCGMASVRIGDVLGSPANIPEEARLAVPLLT…
G12	4		nt	Microlunatus soli	LT629772.1	Otr(A)	47.845	533.0	0.0	LSTLNLGILAHVDAGKTSLTERLLHTAGVIDHIGRVDHGDTQTDSLALERQRGITIKSAVTSFVIHRPAAGSPGPLRTEDPITVNLIDTPGHPDFIAEVERVLNVLDGVVLVVSAVEGVQAQTRILTRALRRLRIPMLIFVNKIDRSGARADELLDEIARRLDIAVVGMGTVADAGSRTARSISNSYDDPTFADRLADRLTVADDRLLTRYLEADGLPVEALRSALIEQTARADLHPVFFGSAITGAGVGELMAGIGSLLPSVDGRASAEPSGTVFKVDRGPAGEKIAYLQLASGSLAVRDAPDVSHRDGSSADPAKITAISVFDRGGEQRSERIEAGRIGKLWGLPQVRIGDRIGRPQDRSHGRHRDHYFTPPSLETVVDPVDPADRGRLRTALDRLA…
G13	5		hmp_genomic	Streptomyces sp. HPH0547	ATCE01000044	Otr(A)	50.156	522.0	1.14e-180	MPAPREGRRTAPARTPHAPAASREDRRPGGAPDNSTRTSSTGTTRNIGIVAHVDAGKTSLTERLLYDTGAIDTLGSVDAGTTRTDSDALERRRGITVRSAVASFTARGTRVNLIDTPGHADFVAEVERALEVLDGAVLVLSAVEGVQPQTRVLMRTLRQMRLPTLLFVNKIDRPGARPGELVAEIRRKLAPHAVPLSRVQAAGSSGARALPLRPQDDAADRAEIAEALADVDDVLLARVVDGPPLSPDELRTALAGHTVRGTVQPLYFGSALTGEGIERLVAGITELLPGTPDGAAGGAPHGRVFALEREPSGGRTAYVRMFTGQLEPRRRVTYHRRSAEGTRQEHTGRISSLQVAGDPAPRAQRLVAGEIGRVRGLTGIRVGDTVGAPGDDAPGPAGV…
G14	5		hmp_genomic	Streptomyces sp. HPH0547	KE150472	Otr(A)	50.156	522.0	1.14e-180	MPAPREGRRTAPARTPHAPAASREDRRPGGAPDNSTRTSSTGTTRNIGIVAHVDAGKTSLTERLLYDTGAIDTLGSVDAGTTRTDSDALERRRGITVRSAVASFTARGTRVNLIDTPGHADFVAEVERALEVLDGAVLVLSAVEGVQPQTRVLMRTLRQMRLPTLLFVNKIDRPGARPGELVAEIRRKLAPHAVPLSRVQAAGSSGARALPLRPQDDAADRAEIAEALADVDDVLLARVVDGPPLSPDELRTALAGHTVRGTVQPLYFGSALTGEGIERLVAGITELLPGTPDGAAGGAPHGRVFALEREPSGGRTAYVRMFTGQLEPRRRVTYHRRSAEGTRQEHTGRISSLQVAGDPAPRAQRLVAGEIGRVRGLTGIRVGDTVGAPGDDAPGPAGV…
G15	6		nt	Nonomuraea sp. ATCC	LT559118.1	Otr(A)	51.636	605.0	0.0	MLNLGILAHVDAGKTSLTERLLHAAGVIDELGSVDEGNTRTDSLELERRRGITIKSAVVSFPVGGTTVNLIDTPGHPDFIAEVERVLDVLDGAVLVVSAVEGVQAQTRVLMRTLRRLGLPTLIFVNKIDRRGARYDGVLREIAAKLSPGAIAMGATSGLGTATAAFTPFDGQGSFAASLLDVLSGQEDALLAAYVRDESALTYPRLRAELVAQTGRAVAHPVFFGSAITGAGVEALMAGIEELLPAAQGDPEGPVRGRVFKVERGPAGEKVAYLRMFGGTLRTRDRLVFDAAEAAGRFGAPGPGGGAQPGSRRTGKVTAISVFDGGASVRRQEVTAGSIARLWGLTDVRIGDTAGHPPKTGTATGEAGEARSEAREPHFAPPTLETVVIPSRPAARGAL…
G16	6		nt	Nonomuraea sp. ATCC	CP017717.1	Otr(A)	52.811	602.0	0.0	MLNLGILAHVDAGKTSLTERLLHAAGVIDEVGSVDAGTTRTDTLALERRRGITIKSAVVSFPIGGTTVNLIDTPGHPDFIAEVERVLHVLDGAVLVVSAVEGVQAQTRVLMRTLRRLGLPTLIFVNKIDRRGARYDGVLRELAAKLSPGVIAMGDVDGLGTPAATFTPFGDRPEFAVSLLDVLASHDDRLLAAYVADEASLTYPRLRAELAAQTGRAVAHPVFFGSAITGAGVEALMAGVEELLPAAQGDPEGPLSGTVFKVERGPAGEKAAYARVFGGTLRVRDRLSFGPGRAGKVTAISVFDAGTSVRAQEVPAGRIARLWGLADVRIGDPLDRGTAGSPSPRAEPQFAPPTLETVVVPRRPADRGALLLVLTQLAEQDPLIDLRQDDLRQEVSVSL…
G17	6		refseq	Nonomuraea sp. ATCC	NZ_CP017717.1	Otr(A)	52.811	602.0	0.0	MLNLGILAHVDAGKTSLTERLLHAAGVIDEVGSVDAGTTRTDTLALERRRGITIKSAVVSFPIGGTTVNLIDTPGHPDFIAEVERVLHVLDGAVLVVSAVEGVQAQTRVLMRTLRRLGLPTLIFVNKIDRRGARYDGVLRELAAKLSPGVIAMGDVDGLGTPAATFTPFGDRPEFAVSLLDVLASHDDRLLAAYVADEASLTYPRLRAELAAQTGRAVAHPVFFGSAITGAGVEALMAGVEELLPAAQGDPEGPLSGTVFKVERGPAGEKAAYARVFGGTLRVRDRLSFGPGRAGKVTAISVFDAGTSVRAQEVPAGRIARLWGLADVRIGDPLDRGTAGSPSPRAEPQFAPPTLETVVVPRRPADRGALLLVLTQLAEQDPLIDLRQDDLRQEVSVSL…
G18	7		nt	Streptomyces sp. SCSIO	CP021121.1	Otr(A)	43.656	438.0	4.21e-148	MHRPHSPVPAHLDPHDSATTGGPPGARRLNLGVVAHVDAGKTSLTEALLHVGGAIDQVGRVDDGTTQTDTLSLERRRGITIRSAVAAFAIDGVAVNLVDTPGHPDFIAEVDRSLAVLDGAILVLSAVEGVQAQTIVLYRALRRLGIPVVFFVNKIDRAGADPDAVVERMRSRLSPALVPLGRVRDPGTAAAEAVPWAWEDPVEAERLTELLADHDEDLLAQWLARDRPAGPGRLRAVLGRLTRAGAAHPVLFGSARTGAGVRTLIGSVTALLPVPPGDEQAPLAAQVFKVERAPGGQRACTVRLRAGTLGVRDRVPLGGDRTAAVTAVEVFEPGGPVPRPRATAGQIARVLGLDGARIGDWIGDGTGRRPAAGGGAAALPEPGFETRVVARDPARQGEA…
G19	7		refseq	Streptomyces sp. SCSIO	NZ_CP021121.1	Otr(A)	43.656	438.0	4.21e-148	MHRPHSPVPAHLDPHDSATTGGPPGARRLNLGVVAHVDAGKTSLTEALLHVGGAIDQVGRVDDGTTQTDTLSLERRRGITIRSAVAAFAIDGVAVNLVDTPGHPDFIAEVDRSLAVLDGAILVLSAVEGVQAQTIVLYRALRRLGIPVVFFVNKIDRAGADPDAVVERMRSRLSPALVPLGRVRDPGTAAAEAVPWAWEDPVEAERLTELLADHDEDLLAQWLARDRPAGPGRLRAVLGRLTRAGAAHPVLFGSARTGAGVRTLIGSVTALLPVPPGDEQAPLAAQVFKVERAPGGQRACTVRLRAGTLGVRDRVPLGGDRTAAVTAVEVFEPGGPVPRPRATAGQIARVLGLDGARIGDWIGDGTGRRPAAGGGAAALPEPGFETRVVARDPARQGEA…
G20	8		nt	Streptomyces griseus	AP009493.1	Otr(A)	49.847	547.0	0.0	MRRAFVSLPKETDLSLKDMKLRAHVEPGNPGACRRGKTSLTERLLHTAGAIDAIGSVDDGSTRTDTLALERRRGITIKSAVVSFTLGATRVNLIDTPGHPDFIAEVERVLGVLDGAVLVVSSVEGVQAQTRVLLRTLRRLGIPTLLFANKTDRPGARYDSLLTSIAERLSPHIVAMGSARGLGTRSATTTPFTGADPGFTGALTDLLTRHDDELLSAYVDDPAALTHARLLGALAEQTARCLVHPVFFGSAATGAGIDALVEGVTKLLPPATGDPRAPARGTVFKVDRTANGERTAYVRMAEGTVRAREVLRFRGPDGRESKGRVTAVGVFENGAEVPASAVRAGRIGRLKGLTGIRIGDSIGAERADTGHRHFAPPTLEAVVVPRRTEDRGALHIALG…
G21	8		refseq	Streptomyces griseus	NC_010572.1	Otr(A)	49.847	547.0	0.0	MRRAFVSLPKETDLSLKDMKLRAHVEPGNPGACRRGKTSLTERLLHTAGAIDAIGSVDDGSTRTDTLALERRRGITIKSAVVSFTLGATRVNLIDTPGHPDFIAEVERVLGVLDGAVLVVSSVEGVQAQTRVLLRTLRRLGIPTLLFANKTDRPGARYDSLLTSIAERLSPHIVAMGSARGLGTRSATTTPFTGADPGFTGALTDLLTRHDDELLSAYVDDPAALTHARLLGALAEQTARCLVHPVFFGSAATGAGIDALVEGVTKLLPPATGDPRAPARGTVFKVDRTANGERTAYVRMAEGTVRAREVLRFRGPDGRESKGRVTAVGVFENGAEVPASAVRAGRIGRLKGLTGIRIGDSIGAERADTGHRHFAPPTLEAVVVPRRTEDRGALHIALG…
G22	8		nt	Streptomyces sp. DUT11	CP025511.1	Otr(A)	50.442	577.0	0.0	VHTLNLGILAHVDAGKTSLTERLLHTAGVVDTLGSVDDGSTRTDSLALERRRGITIKSAVVSFTLGTTTVNLIDTPGHPDFIAEVERVLGVLDGAVLVVSAVEGVQAQTRVLLRTLRRLRIPTLLFVNKTDRTGARYCSLLASIAERLSPDAVAMGATRRLGTREAATTPFTAADPGFTAALTELLTRHDDGLLAAYVDDPAALTHPRLLEALARQTARCLVHPVFFGSAATGAGIDALVDGITALLPAATGDPQASARGTVFKVERTANGERTAYVRMVEGTVRTREVLRFRSPDGREGEGKVSAVGLFEDGGEVPVPAVGAGRIARLKGLTGIRIGDSVGEARAEAGGRHFAPPTLETVVLPVRPEDRGALHVALAHLADQDPLIAVRRDDIRREVS…
G23	8		nt	Streptomyces fulvissimus	CP005080.1	Otr(A)	50.888	587.0	0.0	VHTLNLGILAHVDAGKTSLTERLLHTAGVIDTIGSVDHGSTRTDSLALERRRGITIKSAVVSFTLGATTVNLIDTPGHPDFIAEVERVLGVLDGAVLVISAVEGVQAQTRVLLRTLRRLRIPTVLFVNKTDRPGARYGPLLESITERLSPDIVAMGSARHLGTRDATSTPFTGADPGFTGALTDLLTRHDDELLAAYVDDPAALTHARLLAALAEQTGRCLVHPVFFGSAATGAGIDALVEGITGLLPAATGDADAPARGTVFKVDRTAGGERTAYVRMVEGTVHAREVLRFRSPDGREGEGKVSAVSVFEDGGEVPVPGVGAGRIARLKGLADIRIGDSVGAARAEAGRRHFAPPTLETVVVPRRPEDRGALHLALGRLAEQDPLIAVRRDELRREVS…
G24	8		refseq	Streptomyces fulvissimus	NC_021177.1	Otr(A)	50.888	587.0	0.0	VHTLNLGILAHVDAGKTSLTERLLHTAGVIDTIGSVDHGSTRTDSLALERRRGITIKSAVVSFTLGATTVNLIDTPGHPDFIAEVERVLGVLDGAVLVISAVEGVQAQTRVLLRTLRRLRIPTVLFVNKTDRPGARYGPLLESITERLSPDIVAMGSARHLGTRDATSTPFTGADPGFTGALTDLLTRHDDELLAAYVDDPAALTHARLLAALAEQTGRCLVHPVFFGSAATGAGIDALVEGITGLLPAATGDADAPARGTVFKVDRTAGGERTAYVRMVEGTVHAREVLRFRSPDGREGEGKVSAVSVFEDGGEVPVPGVGAGRIARLKGLADIRIGDSVGAARAEAGRRHFAPPTLETVVVPRRPEDRGALHLALGRLAEQDPLIAVRRDELRREVS…
G25	8		nt	Streptomyces sp. CFMR	CP011522.1	Otr(A)	50.147	574.0	0.0	VHTLNLGILAHVDAGKTSLTERLLHTAGVVDTLGSVDDGSTRTDSLALERRRGITIKSAVVSFTLGTTTVNLIDTPGHPDFIAEVERVLGVLDGAVLVVSAVEGVQAQTRVLLRTLRRLRIPTLLFVNKTDRSGARYGSLLTSIAERLSPDTVAMGATHHLGTREAATTPFTAADPGFTGALTELLTRHDDELLAAYVDDPAALTHARLLEALAGQTARCLVHPVFFGSAATGAGIDALVDGITGLLPAATGDPRAPARGTVFKVDRTPGGERTAYVRMVEGTVRTREVLRFRSPDGREGEAKVSAVGLFEDGGEVPVPAVGAGRIARLKGLTGIRIGDSVGEARAEAGGRHFAPPTLETVVLPVRPEDRGALHVALAHLADQDPLIAVRRDDIRREVS…
G26	8		refseq	Streptomyces sp. CFMR	NZ_CP011522.1	Otr(A)	50.147	574.0	0.0	VHTLNLGILAHVDAGKTSLTERLLHTAGVVDTLGSVDDGSTRTDSLALERRRGITIKSAVVSFTLGTTTVNLIDTPGHPDFIAEVERVLGVLDGAVLVVSAVEGVQAQTRVLLRTLRRLRIPTLLFVNKTDRSGARYGSLLTSIAERLSPDTVAMGATHHLGTREAATTPFTAADPGFTGALTELLTRHDDELLAAYVDDPAALTHARLLEALAGQTARCLVHPVFFGSAATGAGIDALVDGITGLLPAATGDPRAPARGTVFKVDRTPGGERTAYVRMVEGTVRTREVLRFRSPDGREGEAKVSAVGLFEDGGEVPVPAVGAGRIARLKGLTGIRIGDSVGEARAEAGGRHFAPPTLETVVLPVRPEDRGALHVALAHLADQDPLIAVRRDDIRREVS…
G27	9		nt	Streptomyces collinus	CP006259.1	Otr(A)	50.432	556.0	0.0	VHLLNLGILAHVDAGKTSLTERLLHTAGVTDEIGSVDRGSTRTDTLALERQRGITIKSAVVSFPLDSVTVNLIDTPGHPDFIAEVERVLGVLDGAVLVVSAVEGVQAQTRVLMRTLRRLRIPTLVFVNKIDRRGARDASVLDEMTRRLAVPLVPMGTAAGLGTRAARFVPGLGPSALDVLADHDDDLLAAYVTHGISAGRLDAALVAQTRQGLVHPVWFGSALTGAGVAELVTGVERLLPPASGDPDGPLSGTVFKVERGPAGEKIAYARIFSGTLRVRDRVPFSHGAEEGDGRGEGSARRKGDGRGAGDGRVEGRITALTVFDHGGDVRREEAGAGRIARLWGLGGVRIGDALGTPGRATGHHFAPPTLETVVVPGPGTDRRALHLALTQLAEQDPLI…
G28	9		refseq	Streptomyces collinus	NC_021985.1	Otr(A)	50.432	556.0	0.0	VHLLNLGILAHVDAGKTSLTERLLHTAGVTDEIGSVDRGSTRTDTLALERQRGITIKSAVVSFPLDSVTVNLIDTPGHPDFIAEVERVLGVLDGAVLVVSAVEGVQAQTRVLMRTLRRLRIPTLVFVNKIDRRGARDASVLDEMTRRLAVPLVPMGTAAGLGTRAARFVPGLGPSALDVLADHDDDLLAAYVTHGISAGRLDAALVAQTRQGLVHPVWFGSALTGAGVAELVTGVERLLPPASGDPDGPLSGTVFKVERGPAGEKIAYARIFSGTLRVRDRVPFSHGAEEGDGRGEGSARRKGDGRGAGDGRVEGRITALTVFDHGGDVRREEAGAGRIARLWGLGGVRIGDALGTPGRATGHHFAPPTLETVVVPGPGTDRRALHLALTQLAEQDPLI…
G29	9		nt	Streptomyces scabiei	FN554889.1	Otr(A)	50.361	569.0	0.0	LSRILNLGILAHVDAGKTSLTERLLHTVGVIDEIGSVDDGSTRTDTLALERRRGITIKSAVVSFEIDDLTVNLIDTPGHPDFIAEVERVLDVLDGAVLVVSAVEGVQAQTRVLMRTLRRLRIPTLVFVNKVDRRGARHRDLLESIAARLDPAIVSLGEVAELGTPAARFTPYAPLPPRLLELLAEHDEDLLAAYVDDGAAVPDSRLREALAAQTGAALVHPVFHGSAITGAGIAELVDGISGLLPATDTTDTTDPTDVTGSAGADTPPSATVFKVERGPAGEKIAYVRMFTGTVRVRDRLPFRDGTREGKVTGIGVFEGGGAVRATAVRAGRIARLWGLADIRIGDTVGTPRARAAGGHHFAPPTLETVVLPARAEDAGALHVALTQLAEQDPLIGLRH…
G30	9		refseq	Streptomyces scabiei	NC_013929.1	Otr(A)	50.361	569.0	0.0	LSRILNLGILAHVDAGKTSLTERLLHTVGVIDEIGSVDDGSTRTDTLALERRRGITIKSAVVSFEIDDLTVNLIDTPGHPDFIAEVERVLDVLDGAVLVVSAVEGVQAQTRVLMRTLRRLRIPTLVFVNKVDRRGARHRDLLESIAARLDPAIVSLGEVAELGTPAARFTPYAPLPPRLLELLAEHDEDLLAAYVDDGAAVPDSRLREALAAQTGAALVHPVFHGSAITGAGIAELVDGISGLLPATDTTDTTDPTDVTGSAGADTPPSATVFKVERGPAGEKIAYVRMFTGTVRVRDRLPFRDGTREGKVTGIGVFEGGGAVRATAVRAGRIARLWGLADIRIGDTVGTPRARAAGGHHFAPPTLETVVLPARAEDAGALHVALTQLAEQDPLIGLRH…
G31	9		nt	Streptomyces hygroscopicus	CP003275.1	Otr(A)	52.263	585.0	0.0	VPLLNLGILAHVDAGKTSLTERLLHTAGVIDEIGSVDAGSTTTDTLALERQRGITIKSAVVSFPLDGVTVNLIDTPGHPDFIAEVERVLGVLDGAVLVVSAVEGVQAQTRVLMRTLRRLRIPTLVFVNKIDRSGARDTAVLRQMAERLAVPLVPMGTAAGLGTPAARFRPGLGPAALETLAYQDDDLLAACLDGEVPKARLRRVLAARTRDACVHPVYFGSAITGAGVSELTGGIRRLLPTAAGDPDGPLSGTVFKVERGPAGEKVAYARLFSGTLRVRDRVPFGDGRKDTGTGGNGRRDTSTDREARVTALAVFDHGTDVRADRAGAGRIVKVWGLGGIRIGDALGTPGRSYEHHFAPPTLETVVVPGPGTDRRSLHLALTQLAEQDPLIGVRHDEQR…
G32	9		nt	Streptomyces hygroscopicus	CP003720.1	Otr(A)	52.263	585.0	0.0	VPLLNLGILAHVDAGKTSLTERLLHTAGVIDEIGSVDAGSTTTDTLALERQRGITIKSAVVSFPLDGVTVNLIDTPGHPDFIAEVERVLGVLDGAVLVVSAVEGVQAQTRVLMRTLRRLRIPTLVFVNKIDRSGARDTAVLRQMAERLAVPLVPMGTAAGLGTPAARFRPGLGPAALETLAYQDDDLLAACLDGEVPKARLRRVLAARTRDACVHPVYFGSAITGAGVSELTGGIRRLLPTAAGDPDGPLSGTVFKVERGPAGEKVAYARLFSGTLRVRDRVPFGDGRKDTGTGGNGRRDTSTDREARVTALAVFDHGTDVRADRAGAGRIVKVWGLGGIRIGDALGTPGRSYEHHFAPPTLETVVVPGPGTDRRSLHLALTQLAEQDPLIGVRHDEQR…
G33	9		refseq	Streptomyces hygroscopicus	NC_017765.1	Otr(A)	52.263	585.0	0.0	VPLLNLGILAHVDAGKTSLTERLLHTAGVIDEIGSVDAGSTTTDTLALERQRGITIKSAVVSFPLDGVTVNLIDTPGHPDFIAEVERVLGVLDGAVLVVSAVEGVQAQTRVLMRTLRRLRIPTLVFVNKIDRSGARDTAVLRQMAERLAVPLVPMGTAAGLGTPAARFRPGLGPAALETLAYQDDDLLAACLDGEVPKARLRRVLAARTRDACVHPVYFGSAITGAGVSELTGGIRRLLPTAAGDPDGPLSGTVFKVERGPAGEKVAYARLFSGTLRVRDRVPFGDGRKDTGTGGNGRRDTSTDREARVTALAVFDHGTDVRADRAGAGRIVKVWGLGGIRIGDALGTPGRSYEHHFAPPTLETVVVPGPGTDRRSLHLALTQLAEQDPLIGVRHDEQR…
G34	9		refseq	Streptomyces hygroscopicus	NC_020895.1	Otr(A)	52.263	585.0	0.0	VPLLNLGILAHVDAGKTSLTERLLHTAGVIDEIGSVDAGSTTTDTLALERQRGITIKSAVVSFPLDGVTVNLIDTPGHPDFIAEVERVLGVLDGAVLVVSAVEGVQAQTRVLMRTLRRLRIPTLVFVNKIDRSGARDTAVLRQMAERLAVPLVPMGTAAGLGTPAARFRPGLGPAALETLAYQDDDLLAACLDGEVPKARLRRVLAARTRDACVHPVYFGSAITGAGVSELTGGIRRLLPTAAGDPDGPLSGTVFKVERGPAGEKVAYARLFSGTLRVRDRVPFGDGRKDTGTGGNGRRDTSTDREARVTALAVFDHGTDVRADRAGAGRIVKVWGLGGIRIGDALGTPGRSYEHHFAPPTLETVVVPGPGTDRRSLHLALTQLAEQDPLIGVRHDEQR…
G35	9		nt	Streptomyces reticuli	LN997842.1	Otr(A)	51.901	575.0	0.0	VPLLNLGILAHVDAGKTSLTERLLHTAGVIDEIGSVDAGSTTTDTLALERQRGITIKSAVVSFPLDGVTVNLIDTPGHPDFIAEVERVLGVLDGAVLVVSAVEGVQAQTRVLMRTLRRLRLPTLVFVNKIDRRGARDTAVLRQMAQRLAVPLVPMGTAAGLGTRAARFRPGLGPEALEALADRDDGLLAAYLDGTVPEGRLCRALAAQTRGASVHPVYFGSAITGAGVPELFGGIQRLLPPAAGDPDGPLSGTVFKVERGPAGEKAAYARLFSGTLRVRDRIPFGDGRRGTGGEGRVTALSVFDRGTDTRTDSAGAGRIVKVWGLGGIRIGDALGGSPGASAAECAGAPGRASSHHFAPPTLETVVVPGPGTDRRSLHLALTQLAEQDPLIGVRHDELR…
G36	9		refseq	Streptomyces reticuli	NZ_LN997842.1	Otr(A)	51.901	575.0	0.0	VPLLNLGILAHVDAGKTSLTERLLHTAGVIDEIGSVDAGSTTTDTLALERQRGITIKSAVVSFPLDGVTVNLIDTPGHPDFIAEVERVLGVLDGAVLVVSAVEGVQAQTRVLMRTLRRLRLPTLVFVNKIDRRGARDTAVLRQMAQRLAVPLVPMGTAAGLGTRAARFRPGLGPEALEALADRDDGLLAAYLDGTVPEGRLCRALAAQTRGASVHPVYFGSAITGAGVPELFGGIQRLLPPAAGDPDGPLSGTVFKVERGPAGEKAAYARLFSGTLRVRDRIPFGDGRRGTGGEGRVTALSVFDRGTDTRTDSAGAGRIVKVWGLGGIRIGDALGGSPGASAAECAGAPGRASSHHFAPPTLETVVVPGPGTDRRSLHLALTQLAEQDPLIGVRHDELR…
G37	9		nt	Streptomyces sp. PBH53	CP011799.1	Otr(A)	52.339	580.0	0.0	VPLLNLGILAHVDAGKTSLTERLLHTAGVIDEIGSVDAGSTTTDTLALERQRGITIKSAVVSFPLDGVTVNLIDTPGHPDFIAEVERVLGVLDGAVLVVSAVEGVQAQTRVLMRTLRRLRLPTLVFVNKIDRRGARDAAVLRQMAQRLAVPLVPMGTAAGLGTRAARFRPGLGPAALEALADRDDGLLAAYLDGTVPEGRLCRALAAQTRSASVHPVYFGSAITGAGVPELIGGIERLLPPAAGDPDGPLSGTVFKVERGPAGEKVAYARLFSGTLRVRDRIPFGDGRRGTGGEGRVTALSVFDHGTDTRTDSAGAGRIVKVWGLGGIRIGDALCGPSGASAAECAGAPGRASSHHFAPPTLETVVVPGPGTVRRSLHLALTQLAEQDPLIGVRHDELR…
G38	9		nt	Streptomyces hygroscopicus	CP013219.1	Otr(A)	52.117	582.0	0.0	VPLLNLGILAHVDAGKTSLTERLLHTAGVIDEIGSVDAGSTTTDTLALERQRGITIKSAVVSFPLDGVTVNLIDTPGHPDFIAEVERVLGVLDGAVLVVSAVEGVQAQTRVLMRTLRRLRIPTLVFVNKIDRSGARDTAVLRQMAERLAVPLVPMGTAAGLGTPAARFRPGLGPAALEALAYQDDDLLAACLDGEVPKARLRRVLAARTRDACVHPVYFGSAITGAGVSELTGGIRRLLPTAAGDPDGPLSGTVFKVERGPAGEKVAYARLFSGTLRVRDRVPFGDGRKDTGTGGNGRRDTGTDREARVTALAVFDHGTDVRADRAGAGRIVKVWGLGGIRIGDALGTPGRSYEHHFAPPTLETVVVPAPGTDRRSLHLVLTQLAEQDPLIGVRHDEQR…
G39	9		refseq	Streptomyces hygroscopicus	NZ_CP013219.1	Otr(A)	52.117	582.0	0.0	VPLLNLGILAHVDAGKTSLTERLLHTAGVIDEIGSVDAGSTTTDTLALERQRGITIKSAVVSFPLDGVTVNLIDTPGHPDFIAEVERVLGVLDGAVLVVSAVEGVQAQTRVLMRTLRRLRIPTLVFVNKIDRSGARDTAVLRQMAERLAVPLVPMGTAAGLGTPAARFRPGLGPAALEALAYQDDDLLAACLDGEVPKARLRRVLAARTRDACVHPVYFGSAITGAGVSELTGGIRRLLPTAAGDPDGPLSGTVFKVERGPAGEKVAYARLFSGTLRVRDRVPFGDGRKDTGTGGNGRRDTGTDREARVTALAVFDHGTDVRADRAGAGRIVKVWGLGGIRIGDALGTPGRSYEHHFAPPTLETVVVPAPGTDRRSLHLVLTQLAEQDPLIGVRHDEQR…
G40	9		nt	Streptomyces sp. CdTB01,	CP013743.1	Otr(A)	51.312	575.0	0.0	VHLLNLGILAHVDAGKTSLTERLLYSVGVIDEIGSVDHGSTRTDTLALERQRGITIKSAVVSFPVDGATVNLIDTPGHPDFIAEVERVLGVLDGAVLVVSAVEGVQAQTRVLMRTLQRLRIPTLLFVNKIDRRGADGERVLRAIRGRLTPAIVPMGAAHGPGTPGARFVAGLGAGAVDVLADHDERLLEEYVEHGALSPSTVREALAAQSRSALVHPVYFGSAITGAGVDALIFGIRDLLPPAGGDPDGPVSGTVFKVERGPAGEKVAYARMFSGTLRVRDRVPFGEGPEGGAVREGGRGRTEGRVTAISVFDHGTDVRVDAVPAGRIARLWGLADIRIGDALGEPRKDCGHLFAPPTLETVVVPGIGADGRRLHTALTQLAEQDPLIGLRHDEVRQEL…
G41	9		refseq	Streptomyces sp. CdTB01,	NZ_CP013743.1	Otr(A)	51.312	575.0	0.0	VHLLNLGILAHVDAGKTSLTERLLYSVGVIDEIGSVDHGSTRTDTLALERQRGITIKSAVVSFPVDGATVNLIDTPGHPDFIAEVERVLGVLDGAVLVVSAVEGVQAQTRVLMRTLQRLRIPTLLFVNKIDRRGADGERVLRAIRGRLTPAIVPMGAAHGPGTPGARFVAGLGAGAVDVLADHDERLLEEYVEHGALSPSTVREALAAQSRSALVHPVYFGSAITGAGVDALIFGIRDLLPPAGGDPDGPVSGTVFKVERGPAGEKVAYARMFSGTLRVRDRVPFGEGPEGGAVREGGRGRTEGRVTAISVFDHGTDVRVDAVPAGRIARLWGLADIRIGDALGEPRKDCGHLFAPPTLETVVVPGIGADGRRLHTALTQLAEQDPLIGLRHDEVRQEL…
G42	9		nt	Streptomyces sp. 3124.6	LT670819.1	Otr(A)	51.982	581.0	0.0	VHLLNLGILAHVDAGKTSLTERLLHSVGVIDELGSVDAGSTRTDTLALERRRGITIKSAVVSFRVDDVTVNLIDTPGHPDFIAEVERVLGVLDGAVLVVSAVEGVQAQTRILMRTLRRLRIPTLVFVNKIDRPGARDEGVLRELTERLSAPVVPMGTVTGLGTPEAAFRLGRVPELGVLTGLDVLTEHDDDLLSAYVDGAVTPERVRAALLAQTRDVLVHPVHFGSATTGAGVPELIAAIRELLPVAEGDPEGPLSGTVFKVERGPAGEKIAYARLFSGTLRTRDEVRYGAGAGKVTAISVFDQGTDVRREEVSAGRIARLWGLPDVRVGDSLGAPRKEHGHFFAPPTLETVVVPAPDTDRRSLHVALTRLAEQDPLIGLRHDEVRQETSVSLYGEVQK…
G43	9		nt	Streptomyces avermitilis	BA000030.4	Otr(A)	49.631	571.0	0.0	VHTLNLGILAHVDAGKTSLTERLLHTVGVIDEIGSVDEGNTQTDSLALERQRGITIKSAVVSFAINDTTVNLIDTPGHPDFIAEVERVLSVLDGAVLVVSAVEGVQAQTRVLLRTLQRLRIPTLLFVNKIDRGGAGEERVLRAIAARLTPAIVPMGRAAGPGSRDARFIPYEAHDPGFGARLLDVLTEHDEELLAAYVKDTVSYGRLRTALVEQTRQALVHPVFFGSATTGAGVPELIAGIKELLPAAEGDPDGPVSGTVFKVERGPAGEKIAYARLFSGTVRTRDRLLFRDGEEGKVTAISVFDQGSAVREASVAAGRIGKLWGLAEIRIGDTFGEVPKAAEPSRHFSPPTLETVVVPGGRSDGGALHLALTQLAEQDPLINMRQDEIRREISLSLYG…
G44	9		refseq	Streptomyces avermitilis	NC_003155.5	Otr(A)	49.631	571.0	0.0	VHTLNLGILAHVDAGKTSLTERLLHTVGVIDEIGSVDEGNTQTDSLALERQRGITIKSAVVSFAINDTTVNLIDTPGHPDFIAEVERVLSVLDGAVLVVSAVEGVQAQTRVLLRTLQRLRIPTLLFVNKIDRGGAGEERVLRAIAARLTPAIVPMGRAAGPGSRDARFIPYEAHDPGFGARLLDVLTEHDEELLAAYVKDTVSYGRLRTALVEQTRQALVHPVFFGSATTGAGVPELIAGIKELLPAAEGDPDGPVSGTVFKVERGPAGEKIAYARLFSGTVRTRDRLLFRDGEEGKVTAISVFDQGSAVREASVAAGRIGKLWGLAEIRIGDTFGEVPKAAEPSRHFSPPTLETVVVPGGRSDGGALHLALTQLAEQDPLINMRQDEIRREISLSLYG…
G45	9		nt	Streptomyces incarnatus	CP011497.1	Otr(A)	51.841	578.0	0.0	VHLLNLGILAHVDAGKTSLTERLLHTAGVIDEIGSVDAGSTTTDTLALERRRGITIKSAVVSFPLDGVTVNLIDTPGHPDFIAEVERVLGVLDGAVLVVSAVEGVQAQTRVLMRTLRRLRIPTLIFVNKIDRRGANGRAVLAQMARVLSVPLVPTGEATALGTPAARFVPGLGPAALDALADHDDDLLAAYLDGGVSDARLRTALAAQTRRTLVHPVYFGSAITGAGAPELIAGIEHLLPTAGGDPSGPLSATVFKIERGPAGEKVAYARVLGGTLRIRDRVPFGSGREAAAEGRVTALGVFENGTEVRRDSAGAGRIVKVWGLGGVRVGDALGRPGRAYAHHFAPPTLETVVVPGPGADRRALHLALTQLAEQDPLIGVRHDEQRGETSVSLYGEVQK…
G46	9		hmp_genomic	Streptomyces sp. HGB0020	AGER01000003	Otr(A)	52.065	585.0	0.0	VHLLNLGILAHVDAGKTSLTERLLHTVGITDEIGSVDAGSTRTDTLALERRRGITIKSAVVSFAIDDVTVNLIDTPGHPDFIAEVERVLGMLDGAVLVVSAVEGVQAQTRILMRTLQRLRIPTLLFVNKIDRRGADIDGVLRAISQRLTPAVVPMGTTGGAGTRDAWFRPGLHAGVLDVLAEYDDELLAAWVEGSAMSHTTLRAALTAQTRQALVHPVYFGSAITGAGVDALVTGLKELLPPADGDPDGPVSGTVFKVERGPAGEKVAYARMFSGTLRTRDRIPVSDGGQEGRITAISVFDQGTDVRADAVPAGRIARLWGLADVRIGDALGEPRKAYEHFFAPPTLETVVVPGPGTDGRKLHLALTRLAEQDPLIDLRHDEVRQETAVSLYGEVQKEV…
G47	9		hmp_genomic	Streptomyces sp. HGB0020	KE150426	Otr(A)	52.065	585.0	0.0	VHLLNLGILAHVDAGKTSLTERLLHTVGITDEIGSVDAGSTRTDTLALERRRGITIKSAVVSFAIDDVTVNLIDTPGHPDFIAEVERVLGMLDGAVLVVSAVEGVQAQTRILMRTLQRLRIPTLLFVNKIDRRGADIDGVLRAISQRLTPAVVPMGTTGGAGTRDAWFRPGLHAGVLDVLAEYDDELLAAWVEGSAMSHTTLRAALTAQTRQALVHPVYFGSAITGAGVDALVTGLKELLPPADGDPDGPVSGTVFKVERGPAGEKVAYARMFSGTLRTRDRIPVSDGGQEGRITAISVFDQGTDVRADAVPAGRIARLWGLADVRIGDALGEPRKAYEHFFAPPTLETVVVPGPGTDGRKLHLALTRLAEQDPLIDLRHDEVRQETAVSLYGEVQKEV…
G48	9		nt	Streptomyces sp. S10(2016),	CP015098.1	Otr(A)	52.360	584.0	0.0	MLNLGILAHVDAGKTSLTERLLHSAGVIDEIGSVDDGNTRTDTLALERQRGITIKSAVVSFPLDGVTVNLIDTPGHPDFIAEVERVLGVLDGVVLVISAVEGVQAQTRVLMRTLQRLRIPTLLFVNKIDRSGARHDGVLREIAARLTPAIVPMGTATGLGTPAARFAPSPGPAAGALDVLTAHDDVLLAAYVENTVTDSLLHGSLVAQTREALVHPVYFGSAATGAGVAELLSGIETLLPAAEGDADGPVSATVFKVDRGPAGEKVAYARMFSGTLRTRDRVPFGTGGAEGRVTGISVFGHGTDTRADSVGAGRIARVTGLGDIRIGDAIGEPRKAYEHVFAPPTLETVVVPGPDVHRGALHLALTQLAEQDPLIGLRHDERRRETSVSLYGEVQKEVI…
G49	9		refseq	Streptomyces sp. S10(2016),	NZ_CP015098.1	Otr(A)	52.360	584.0	0.0	MLNLGILAHVDAGKTSLTERLLHSAGVIDEIGSVDDGNTRTDTLALERQRGITIKSAVVSFPLDGVTVNLIDTPGHPDFIAEVERVLGVLDGVVLVISAVEGVQAQTRVLMRTLQRLRIPTLLFVNKIDRSGARHDGVLREIAARLTPAIVPMGTATGLGTPAARFAPSPGPAAGALDVLTAHDDVLLAAYVENTVTDSLLHGSLVAQTREALVHPVYFGSAATGAGVAELLSGIETLLPAAEGDADGPVSATVFKVDRGPAGEKVAYARMFSGTLRTRDRVPFGTGGAEGRVTGISVFGHGTDTRADSVGAGRIARVTGLGDIRIGDAIGEPRKAYEHVFAPPTLETVVVPGPDVHRGALHLALTQLAEQDPLIGLRHDERRRETSVSLYGEVQKEVI…
G50	9		nt	Streptomyces sp. SAT1,	CP015849.1	Otr(A)	52.585	580.0	0.0	VHLLNLGILAHVDAGKTSLTERLLHSVGVTDRLGSVDSGDTRTDTLALERQRGITIKSAVVSFPVDDVTVNLIYTPGHPDFIAEVERVLGVLDGAVLVVSAVEGVQAQSRVLLRTLRRLRIPTLLFVNKIDRRGAREDDVLRAVARRLTPAVVPMGRTRHLGTPRARFVPGLAPTAAEVLADHDDDLLTAYVEDRLHPARVRAALADQTRRALVHPVYFGSAITGAGVDALIGGIRDLLPAADGDPDAPVSATVFKVDRGEAGEKVAYARVFSGTLRIRDRLPYGEPRTEGRITALGVFDHGTDVRADAVPAGRIARLWGLAGIRIGDTLGVPRPAPGHVFAPPTLESVVVAAPGTDRGALHLALARLAEQDPLIGLRHDEARGQTSVSLYGEVQKEVV…
G51	9		refseq	Streptomyces sp. SAT1,	NZ_CP015849.1	Otr(A)	52.585	580.0	0.0	VHLLNLGILAHVDAGKTSLTERLLHSVGVTDRLGSVDSGDTRTDTLALERQRGITIKSAVVSFPVDDVTVNLIYTPGHPDFIAEVERVLGVLDGAVLVVSAVEGVQAQSRVLLRTLRRLRIPTLLFVNKIDRRGAREDDVLRAVARRLTPAVVPMGRTRHLGTPRARFVPGLAPTAAEVLADHDDDLLTAYVEDRLHPARVRAALADQTRRALVHPVYFGSAITGAGVDALIGGIRDLLPAADGDPDAPVSATVFKVDRGEAGEKVAYARVFSGTLRIRDRLPYGEPRTEGRITALGVFDHGTDVRADAVPAGRIARLWGLAGIRIGDTLGVPRPAPGHVFAPPTLESVVVAAPGTDRGALHLALARLAEQDPLIGLRHDEARGQTSVSLYGEVQKEVV…
G52	9		nt	Streptomyces davawensis	HE971709.1	Otr(A)	52.065	580.0	0.0	VPLLNLGILAHVDAGKTSLTERLLHSVGVIDEIGSVDAGTTRTDTLALERRRGITIKSAVVSFPVDDVTVNLIDTPGHPDFIAEVERVLGVLDGAVLVVSAVEGVQAQTRVLMRTLRRLAIPTLVFVNKIDRRGAREEEVLRAIARRLGAPVVPMGRTSALGTREAAFTPGLGPAALDALADHDDALLTAYVENTVSPDRLRTALIEQTRQGLVHPVYFGSAVTGAGVDALTGGIRELLPAADGDPEGPLSGTVFKVERGPAGEKIAYARIFSGTLGVRVPVAFGDGRREGKVTAVSVFEHGTDLRRDAVPAGRIAKLWGLPDIRIGDALGRPRKAESHFFAPPTLETVVVPGPGMAPRALHGALTQLAEQDPLIGLRHDEIRREISVSLYGEVQKEVV…
G53	9		nt	Streptomyces lincolnensis	CP016438.1	Otr(A)	51.180	564.0	0.0	VHLLNLGILAHVDAGKTSLTERLLHSVGVIDEIGSVDAGDTQTDTLALERRRGITIKSAVVSFAVDDVTVNLIDTPGHPDFIAEVERVLGVLDGAVLVVSAVEGVQAQTRVLMRTLRRLRIPTLVFVNKIDRRGAGDERVLRALSERLCAPVVPMGTTDGLGTREARFVPGPGPSALDVLADHDDELLSRYLEGGVPDDRLRAALVDQTRRCLVHPVYFGSAVTGAGVAELVAGIKELLPAADGDPEGLLSGTVFKVERGPAGEKIAYARVFSGALRIRDRIPFGEPREEGRVTAISVFDRGVDTRQDTVPAGRIAKLWGLEGIRIGDALGEPRTAHEHHFAPPTLETVVVPGPATDRGALHLALTRLAEQDPLIGLRHDEVRQETSVSLYGEVQKEVI…
G54	9		refseq	Streptomyces lincolnensis	NZ_CP016438.1	Otr(A)	51.180	564.0	0.0	VHLLNLGILAHVDAGKTSLTERLLHSVGVIDEIGSVDAGDTQTDTLALERRRGITIKSAVVSFAVDDVTVNLIDTPGHPDFIAEVERVLGVLDGAVLVVSAVEGVQAQTRVLMRTLRRLRIPTLVFVNKIDRRGAGDERVLRALSERLCAPVVPMGTTDGLGTREARFVPGPGPSALDVLADHDDELLSRYLEGGVPDDRLRAALVDQTRRCLVHPVYFGSAVTGAGVAELVAGIKELLPAADGDPEGLLSGTVFKVERGPAGEKIAYARVFSGALRIRDRIPFGEPREEGRVTAISVFDRGVDTRQDTVPAGRIAKLWGLEGIRIGDALGEPRTAHEHHFAPPTLETVVVPGPATDRGALHLALTRLAEQDPLIGLRHDEVRQETSVSLYGEVQKEVI…
G55	10		nt	Streptomyces sp. CNQ-509,	CP011492.1	Otr(A)	50.291	566.0	0.0	VHTLNLGILAHVDAGKTSLTERLLHAAGVVEEVGSVDDGSTRTDSLALERQRGITIKSAVVSFALDGLTVNLIDTPGHPDFIAEVERVLHVLDGAVLVVSAVEGVQAQTRVLMRTLRRLSIPTLVFVNKTDRRGARDDALVRDIAAKLTPGAVAMGSVRGLGTRAAAFTPYGPDHPGGPGDPGNAAFAGRLADLLSRRDDALLADYVADEAAVTYRRLRKSLAEQTAGALVHPVFFGSAATGAGVAELTAGIKELLPAPAGDPEGPPAGTVFKVERGPGGEKAAYVRMLAGTLRTRQEVAYGDGDRAPVTEKVTGVEVFEQGAAVPAAGAGAGRIARVRGLAGVRIGDAVGAAVGRAAEARRHHFAPPTLETVVVPDRPADRGALHAALFQLAEQDPLI…
G56	10		refseq	Streptomyces sp. CNQ-509,	NZ_CP011492.1	Otr(A)	50.291	566.0	0.0	VHTLNLGILAHVDAGKTSLTERLLHAAGVVEEVGSVDDGSTRTDSLALERQRGITIKSAVVSFALDGLTVNLIDTPGHPDFIAEVERVLHVLDGAVLVVSAVEGVQAQTRVLMRTLRRLSIPTLVFVNKTDRRGARDDALVRDIAAKLTPGAVAMGSVRGLGTRAAAFTPYGPDHPGGPGDPGNAAFAGRLADLLSRRDDALLADYVADEAAVTYRRLRKSLAEQTAGALVHPVFFGSAATGAGVAELTAGIKELLPAPAGDPEGPPAGTVFKVERGPGGEKAAYVRMLAGTLRTRQEVAYGDGDRAPVTEKVTGVEVFEQGAAVPAAGAGAGRIARVRGLAGVRIGDAVGAAVGRAAEARRHHFAPPTLETVVVPDRPADRGALHAALFQLAEQDPLI…
G57	10		nt	Streptomyces sp. CMB-StM0423	CP025407.1	Otr(A)	50.439	579.0	0.0	VHTLNLGILAHVDAGKTSLTERLLHAAGVVEEVGSVDDGSTRTDSLALERQRGITIKSAVVSFALDGITVNLIDTPGHPDFIAEVERVLHVLDGAVLVVSAVEGVQAQTRVLMRTLRRLAIPTLVFVNKTDRRGARDDALVRDIAAKLTPGAVAMGSVRGLGTRAAAFTPYGPDDPEFAARLADVLAGHDDALLADYVADEAAVTYRRLRKSLAEQTAGALVHPVYFGSAATGAGVAELTAGIKELLPAPAGDPEGPAAGTVFKVERGPGGEKVAYVRMLAGTLRTRQELAYGDGDRAPVTEKVTGVEVFEQGAAVPAAGVGAGRIGLVRGLAGVRIGDAVGAAAGSAVGRAADARRHHFAPPTLETVVVPDRAADRGTLHAALFQLAEQDPLIALRQG…
G58	11		nt	Streptomyces alboflavus	CP021748.1	Otr(A)	52.430	614.0	0.0	VQAHTHQQEKLHHTLNLGILAHVDAGKTSLTERLLHSAGVIDEIGSVDAGSTQTDSLALERQRGITIKSAVVSFAIDDVTVNLIDTPGHPDFIAEVERVLSVLDGAVLVVSAVEGVQAQTRVLMRTLRRLGIPTLVFVNKVDRRSADPERVLAELARRLTPAVIPMGTVHAPGAHAARYIPYAADDPRFTARLAEVLAERDDELLSAYVEGDAAVLTPGGLRAALADQTRRAQVHPVFFGSAMTGTGLSALTDAVKELLPAAAGAADGPVAGTVFKVERGPSGEKVAYARLFSGTVRVRDRVALPGLDGKVTAVSVFERGAAVRRDAVTAGRIAKLWGLHRVRIGDVLGDPRHVPERHTAAHHFAPPTLETVVAPRCAADRGALHAALTQLAEQDPLID…
G59	11		refseq	Streptomyces alboflavus	NZ_CP021748.1	Otr(A)	52.430	614.0	0.0	VQAHTHQQEKLHHTLNLGILAHVDAGKTSLTERLLHSAGVIDEIGSVDAGSTQTDSLALERQRGITIKSAVVSFAIDDVTVNLIDTPGHPDFIAEVERVLSVLDGAVLVVSAVEGVQAQTRVLMRTLRRLGIPTLVFVNKVDRRSADPERVLAELARRLTPAVIPMGTVHAPGAHAARYIPYAADDPRFTARLAEVLAERDDELLSAYVEGDAAVLTPGGLRAALADQTRRAQVHPVFFGSAMTGTGLSALTDAVKELLPAAAGAADGPVAGTVFKVERGPSGEKVAYARLFSGTVRVRDRVALPGLDGKVTAVSVFERGAAVRRDAVTAGRIAKLWGLHRVRIGDVLGDPRHVPERHTAAHHFAPPTLETVVAPRCAADRGALHAALTQLAEQDPLID…
G60	11		nt	Streptomyces nodosus	CP009313.1	Otr(A)	50.880	570.0	0.0	VHTLNLGILAHVDAGKTSLTERLLHTAGVIDEIGSVDDGSTRTDSLALERRRGITIKSAVVSFALDDITVNLIDTPGHPDFIAEVERVLSVLDGAVLVVSAVEGVQAQTRILMRTLRRLRIPTLVFVNKIDRRGAHHDRTLRALATRLTGAVVPMVRPHGLGTQDAGVRPHGAQDPGFEGQLLDALAEHDEALLTTYVQDTVSYERLRAALVEQTRRARVHPVFFGSAITGAGVPELVEGIKELLPAAEGDPEGPVSGTVFKVERGAAGEKIAYARVFSGTVRNRDRLLLHDGREGKVTATGVFDGGADIREAPVTAGRIGKLWGLADIRIGDCFGDPPRADGTQHHFAPPTLETVVVPARARERGALHLALTQLAEQDPLIGLRQDEIRQEISVSLYG…
G61	12		wwtp	Metagenome	NODE_15_length_2371_cov_5.732729	TetB(P)	54.938	723.0	0.0	MLQDYFCSIFLPSDISDSGNIERMKLLNIINIGIVAHVDAGKTTITENLLYFSGAIKEAGRVDQGNTQTDSMELEKKRGITIKASAISFDWNKVKINILDTPGHADFVSEVERSLSILDGAILVVSAVEGIQAHTIMLFNTLKVLKIPTIIFVNKLDRSGSNYRKLICDMKKILSENIVPLQEAYEEGCNRIKDGDLFSNEVKDNILTTLCDLDESLLEAYVEGRDIGIKELRRKVEYYSRKGQIYPILCGSALRGLGIVNLLNAITRFLPFSRGKEDKKLSAVVFKIDTEDTKNKKVYVRLFDGKICTRDSVIIESKQEIEKVKRINTLRNGKVQEELCIKPGDIGILYGIRNIKIGDVIGIKNNRIKNIKIAEPTLKAKIYPVNKDDSSKLYEVLML…
G62	13		nt	Paenibacillus sp. RUD330	CP022655.1	TetB(P)	37.967	466.0	2.70e-159	MPSSTRAPIRNVGIFAHVDAGKTTTTEHILYESGRIRALGSVDAGTAQTDSLDVERERGISVRAASTRFVHRGVQVNLVDTPGHVDFLSEVERSLRVMDGAVLVVSAVEGVQSQTEVIWQALRSLKIPTVFFINKLDRIGANPLEALAGIRRLLTAGAVPVQAPHGLEEHFTGSAELLPEPGGLAGGGAGDLSDDQRRYWELLTETVAESREDLLERYLEQGGLQAGELAERLAAGAAGAELFPVLFGAASRGIGIAALMDAIVRWLPEAGGDSGGAVSGLVFKLEKDAAMGRIAYVRLYGGTLRNRDSVYNMTQDIQEKITQIRIVDMRKSEDAGILEAGDVAAVYGLSRARIGDILGTDAEVPGSLRMAVPLLTVQARWKNEAEYPKVVAAFQELAD…
G63	14		nt	Streptomyces sp. CLI2509,	CP021118.1	Otr(A)	49.853	533.0	0.0	VHSHDHLNLGVLAHVDAGKTSLTERLLHAAGLLDEPGSVDAGTTRTDSLDLERRRGITIKAAVVSFPLGDRTVNLVDTPGHPDFIAEVERVLAVLDGAVLVVSAVEGVQPQTRVLLRTLRRLGIPTLLFVNKIDRRGARELLGELRARLDPAVVALGVPDGAGTPGARFLPYAPDEPAHTEALSEVLTARDDALLGAYLDGGLSPARLRGELRRAVASARVHPVLYGSALTGAGIAELRAALAELLPVARGGAEAPLSASVFKIERGPGGERRAYARLHAGTLAVRERVPYGADGRSAVLTGLDVFADGGPVPAREARAGQIALVHGLPGLRIGDRIGAGPADDAARATASATAFAPPSLSSVVVPEEHRDALALWPALSELAEQDPLIGLRRDPAREE…
G64	15		nt	Friedmanniella luteola	LT629749.1	Otr(A)	46.257	471.0	4.75e-161	VPLLPTPARTLAPRTLVMGVVAHVDAGKTSLTERLLVAAGVLDRAGSVDAGDTQTDTMALERRRGITIRSAVATFVVDDVLVNLLDTPGHADFIAEVERALAMLDGAVLVVSAVEGVQAQTVKLHRALRRLGLPCVVFVNKCDRAGARPEDVVERVGRRLGVDVLALQEVVDAATAGVVVRPLPEAVLRSRATEVLAGHDDAVLAAFVDDRPLPAPELRRRLARATRGGLVLPVLCGSAITGAGVGELLAALPDLLPTHRPCADGPPAGSVFKIERGPAGEKLTHLVLRRGTVRVRDRLDLGHGRAERVTALALHSPGGAQPADALPAGRIARVRGLETARVGDVLGPVDRTPMRPVFSRPSLEAVVEPVEPARRGDLHAALAQLAEQDPLIEVRQDDS…
G65	16		env_nt	Metagenome	OEKB01000228.1	Otr(A)	49.705	584.0	0.0	LLRRTLNLGILAHVDAGKTTLTERLLYAAGVIDEIGSVDKGTTQTDSLALEQQRGITIKSAVVPFPIDDVTVNLIDTPGHPDFIAEVERVLSVLDGVVLVVSAVEGVQAQTRVLMRALRRLGIPTLIFVNKVDRRGADCERVLKAIVHKLTDAAIAMGSVGDEGTRNAVFRATPFADPVFAARLVEVLADHDDALLAAYLDDERPPIFTRRLRAELATQTELALVHPVFCGSALTGAGVDSLMTGLVELLPAVSGRADEPVAGTVFKIERGTAGEKIAYVRMFSGTVHARDRLHFAGDREGKVTAISVFDQGTVAQQQAVSGGEIAKLWGIKDIQTGDRIGEVPGAAPQREFLPPTLESVVVPLDADDRQRLRLALTQLAEQDPLIDVRQDDERQEISV…
G66	17		nt	Paenibacillus mucilaginosus	CP003422.2	TetB(P)	37.387	469.0	1.88e-160	MNQGTEQQAGGRGLRNVGIFAHVDAGKTTTTEQMLYRSGRIRTPGSVDDGTAQTDWMDVERERGISVRAAVTRYGWKGTDVNLVDTPGHVDFLSEVERSLRVMDGAVLVVSAVEGVQAQTEVVWQALRALGIPTLIYINKLDRVGADGLRTLEEVRRTLSPLAVPVQAPRGAEERFAGSADLLGITEAEGEAEGGVTPYLDLLAEAAAELEEALLQRYLEEGGLSPSEMRPVITGAARRGELFPVLFGASARGIGIAELLDAVGELLPPPASPADEGLSGVVFKLDKDPAMGRIAYVRLYSGTLRNRDTVNNHTRGLQEKVTQIRRIEGQRTEDMGVLTAGDIAAVYGLGRARIGDILGVPDHVPGVQPLAVPLLTVQVHWESEAAYPAVVAAFQELAD…
G67	17		refseq	Paenibacillus mucilaginosus	NC_017672.3	TetB(P)	37.387	469.0	1.88e-160	MNQGTEQQAGGRGLRNVGIFAHVDAGKTTTTEQMLYRSGRIRTPGSVDDGTAQTDWMDVERERGISVRAAVTRYGWKGTDVNLVDTPGHVDFLSEVERSLRVMDGAVLVVSAVEGVQAQTEVVWQALRALGIPTLIYINKLDRVGADGLRTLEEVRRTLSPLAVPVQAPRGAEERFAGSADLLGITEAEGEAEGGVTPYLDLLAEAAAELEEALLQRYLEEGGLSPSEMRPVITGAARRGELFPVLFGASARGIGIAELLDAVGELLPPPASPADEGLSGVVFKLDKDPAMGRIAYVRLYSGTLRNRDTVNNHTRGLQEKVTQIRRIEGQRTEDMGVLTAGDIAAVYGLGRARIGDILGVPDHVPGVQPLAVPLLTVQVHWESEAAYPAVVAAFQELAD…
G68	17		nt	Paenibacillus mucilaginosus	CP002869.1	TetB(P)	37.237	468.0	7.09e-160	MNQGTEQQAGGRGLRNVGIFAHVDAGKTTTTEQMLYRSGRIRTPGSVDDGTAQTDWMDVERERGISVRAAVTRYGWKGTDVNLVDTPGHVDFLSEVERSLRVMDGAVLVVSAVEGVQAQTEVVWQALRALGIPTLIYINKLDRVGADGLRTLEEVRRTLSPLAVPVQAPQGAEERFAGSADLLGITEAEGEAEGGVTPYLDLLAEAAAEREEALLQRYLEEGGLSPSEMRPVIAGAARRGELFPVLFGASARGIGITELLDAVGELLPAPAPPADEGLSGVVFKLDKDPAMGRIAYVRLYSGTLRNRDTVNNHTRGLQEKVTQIRRIEGPRTEDMGVLTAGDIAAVYGLGRARIGDILGVPDHVPGVQPLAVPLLTVQVHWESEAAYPAVVAAFQELAD…
G69	17		refseq	Paenibacillus mucilaginosus	NC_015690.1	TetB(P)	37.237	468.0	7.09e-160	MNQGTEQQAGGRGLRNVGIFAHVDAGKTTTTEQMLYRSGRIRTPGSVDDGTAQTDWMDVERERGISVRAAVTRYGWKGTDVNLVDTPGHVDFLSEVERSLRVMDGAVLVVSAVEGVQAQTEVVWQALRALGIPTLIYINKLDRVGADGLRTLEEVRRTLSPLAVPVQAPQGAEERFAGSADLLGITEAEGEAEGGVTPYLDLLAEAAAEREEALLQRYLEEGGLSPSEMRPVIAGAARRGELFPVLFGASARGIGITELLDAVGELLPAPAPPADEGLSGVVFKLDKDPAMGRIAYVRLYSGTLRNRDTVNNHTRGLQEKVTQIRRIEGPRTEDMGVLTAGDIAAVYGLGRARIGDILGVPDHVPGVQPLAVPLLTVQVHWESEAAYPAVVAAFQELAD…
G70	18		nt	Actinopolymorpha singaporensis	LT629732.1	Otr(A)	51.627	590.0	0.0	VKLLNLGILAHVDAGKTSLTERLLHTAGVIDEIGSVDAGNTRTDSLDLERRRGITIKSAVVSFELDGVTVNLIDTPGHPDFIAEVERVLNVLDGAVLVVSAVEGVQAQTRVLMRTLRRLRIPTLLFVNKLDRGGADADRVYAEIAEKLTPAVVAMGRAYDQGTPRAGFVAYEPDDEAFATAVAEVLADSDDAFLAAYVDGDGDVLTAGHLRHELAARTARAGVHPVFAGSAITGVGIDALVAGIRDLLPTADGDPDAPASGEVFKVDRGPGGEKIAYVRMFDGSVHLRDRLPVVRPAGTGGAADGVGAPGSKVTGIQVFEQGAAPTRPVVRAGQIGRLTGLAGVRIGDTIGVPRPGRATHHFAPPTLETVVVPVRRSDKGALHLALTQLAEQDPLINLR…
G71	19		nt	Plantactinospora sp. KBS50,	CP022961.1	Otr(A)	49.120	548.0	0.0	VTRTLNLGILAHVDAGKTSLTERLLYAAGAIDAPGSVDDGSTRTDTLALERQRGITIRSAVVSFRVGDVAVNLIDTPGHPDFIAEVERALGVLDGAVLVVSAVEGVQAQTRLLMRTLRRLGVPTLLFVNKIDRAGARPDDLLAGLAEQLSPAVVPLGTVVSAGRREAAYRPYPAAAARPRDRTLDVLADRDDALLAAYVRDPASVTPARLRAALVTQSRRAAVHPVLFGSAITGAGVDALLAALPELLPAAAGDAAGPAAGTVFKVERGPAGEKLAYVRMFAGTLRLRDRVGAAADRPDRVTGIELFDGGTTVRTDALPAGRIGRVRGLSRIRIGDPVGDAVGAAVDGTAGGAAGGHRFAPPSLETVVLPVRAADRAAVHAALGQLAEQDPLINLRQDD…
G72	20		pig_gut	Metagenome	NODE_34_length_2220_cov_11.685912	TetB(P)	36.672	475.0	6.93e-163	MKEAVDERPLLCYNKLSLFAGGLLMEQNQKRSLCMGILAHVDAGKTTVTEQLLYLAGAIRAAGRVDSGTAQTDWLEVERRRGISVRASETALHWGGLQLNLIDTPGHVDFAGEVERCLDVLDGAVLVLSAVEGVQAQTRLLWKALRAMEIPTLLLINKIDRAGADPERVLAQIRKELSPAALPLQRAVHAGEDAASVCPAEELADEILAAAAEFDEEAEEAFLEERAPAPGQPEQWLRRGTGEGKLFPVLLGSAKNGVGMKELLEAVARLLPPSRGSSEGPLSGLVYRISHDPVMGKGAHLRLFSGRLQNRDAVSLSGRGSQKISQIRQILGAKSADLGTLSAGEIGVVYGLTDAAVGDVVGEKPPRHHEQLAVPLLTVQVFAEKEELQPRLAEALREL…
G73	21		env_nt	Metagenome	CXWL01018327.1	Otr(A)	49.120	601.0	0.0	MRNLNLGILAHVDAGKTSLTERLLYAAGVIDEIGSVDDGSTQTDTLTLERQRGITIKSAVVSFVVDDVTINLIDTPGHPDFIAEVERVLSVLDGAVLVLSAVEGVQAQTRVLMRTLQWLHIPTLLFVNKIDRAGARYDGVLQDIAEKLTPSIIAMGIPSGLGTRGSAFTPFGATDTAFASTLADALAANNDAFLAAYVDDEAAVSYGELRHELATQTQRAAAHPVFFGSAITGAGVEALIGGITELLPATEGDVDATCSGSVFKIERGLAGEKIAYVRMFSGTVRTRDRLQFRQDKEGKVTAINVFERGAVVQRRSVGAGQIAKLWGLADVQIGDTLGEARPVPANRHHFAPPTLESVIVPVRLADKGALHAALSQLAEQDPLINLRLDDVRHDIFVSL…
G74	22		nt	Streptomyces albireticuli	CP021744.1	Otr(A)	53.125	565.0	0.0	MHTSRTLNLGILAHVDAGKTSLTERLLFDTGAIDRLGSVDAGSTRTDSGGLERRRGITIRTAVAPFRLGDLGVNLIDTPGHSDFIAEVGRALGVLDGAVLVLSAVEGVQAQTRVLMRTLRQLRLPTLVFVNKTDRPGAREAGTLADIRRRLTPRVVPMATVHGIGTPAARAVPGSYRDPAFRDLVAEALAEDDDALLARLVDGVPPGAGELRAALADRTARGLLHPVYFGSALSGEGVAALLDGIAAYLPAGGAGAGEGPGPGAGPRPTGAAPTGTVFAVERGASGGKTAYLRLFSGELTERARVTLHRREADGTPSEHTGRVTFLETVGAPPETARRLTAGGIARIRGLPGIRVGDRLGPLADAGPLHFAPPSLESVVRPAHPADAARLHAALAGLAD…
G75	22		refseq	Streptomyces albireticuli	NZ_CP021744.1	Otr(A)	53.125	565.0	0.0	MHTSRTLNLGILAHVDAGKTSLTERLLFDTGAIDRLGSVDAGSTRTDSGGLERRRGITIRTAVAPFRLGDLGVNLIDTPGHSDFIAEVGRALGVLDGAVLVLSAVEGVQAQTRVLMRTLRQLRLPTLVFVNKTDRPGAREAGTLADIRRRLTPRVVPMATVHGIGTPAARAVPGSYRDPAFRDLVAEALAEDDDALLARLVDGVPPGAGELRAALADRTARGLLHPVYFGSALSGEGVAALLDGIAAYLPAGGAGAGEGPGPGAGPRPTGAAPTGTVFAVERGASGGKTAYLRLFSGELTERARVTLHRREADGTPSEHTGRVTFLETVGAPPETARRLTAGGIARIRGLPGIRVGDRLGPLADAGPLHFAPPSLESVVRPAHPADAARLHAALAGLAD…
G76	23		nt	Micromonospora purpureochromogenes	LT607410.1	Otr(A)	51.458	582.0	0.0	VKTLNIGILAHVDAGKTSLTERLLHAVGVIDDLGSVDDGTTRTDSMALERQRGITIRSAVASFVVDGVTVNLIDTPGHPDFIAEVERVLDLLDGVVLVVSAVEGVQAQTRVLMRTLQRLRLPTLIFINKIDRAGADPDRVLRDLAARLTPAVVATGAVHGAGTPAARCVPHPDTDPGFTRRLLDLLTAHDDALLSEYVEDERRLTGRRLRQALAAQTRQALVHPVFAGSAITGAGVAPLIAGLTELLPVAEDGADGPASGTVFKVQRGPSGERIAYVRLFGGTVRVRDRLPVGAGRLATVTGIEVFDRGATVRDVAVGAGRIALLRGLGDVRIGDPVGVARRTRSTGGRHFALPTLETVVVPEREADRGALHAALSQLAEQDPLINVRLDEVRREITVS…
G77	23		nt	Micromonospora inositola	LT607754.1	Otr(A)	53.698	624.0	0.0	VKTLNLGILAHVDAGKTSLTERLLHSAGVIDELGSVDDGSTRTDTMTLERQRGITIRSAVVSFVVDGVTVNLIDTPGHPDFIAEVERVLGVLDGAVLVVSAVEGVQAQTRVLMRTLQRLGIPTLIFVNKVDRAGADPERVLRQIAEKLTPAIIATGRVDAPGTAAARCLPFDPDDPDHAERLVDLLSAHDDALLAAYVADERAVTGRRLRAALAAQTGRARVHPVFAGSAITGAGVEALIAGLVELLPAAEGDEDIPLRGTVFKVERGPAGEKIAYARIFAGTLRVRDRVPFQRDADAKITAISVFADGVAVPVPVVGAGRIARLWGLADVRIGDFLGTPPDRPAGRHHFAPPTLETVVVPCRAADRAALHTALAQLAEQDPLINLRQDDVRQEIAVSL…
G78	23		nt	Micromonospora viridifaciens	LT607411.1	Otr(A)	54.062	605.0	0.0	VQTLNLGIFAHVDAGKTSLTERLLLSAGVIDELGSVDAGSTRTDTMALERQRGITIRSAVVSFVVAGVTVNLIDTPGHPDFIAEVERALGVLDGAVLVVSAVEGVQAQTRVLARTLRRLGIPTLIFVNKVDRAGADLGRVLGQIGDRLTSAAVALGRVLAAGTPAARWAPFAPDDPDHRARLVDLLTTHDDALLAAYVANERAVTPARLRAALATWTGRARVHPVHAGSAITGAGVDDLIAAIAELLPAGEGDDDAPLSGTVFKVERGPAGEKIAYARIFAGTVRVRDRIRYRGGHDARITGIDVYDGGAPVPRDLAGSGRIVRLRGLTDVRVGDPLGVAPDRPAGRHHFAPPTLETVVVPERAADRPALHAALAQLAEQDPLINLRQDDLRQEIAVSL…
G79	23		nt	Micromonospora echinaurantiaca	LT607750.1	Otr(A)	51.846	581.0	0.0	VKTLNVGILAHVDAGKTSLTERLLHAVGVIDEPGSVDAGTTRTDSLPLERQRGITIRSAVVSFQIGDVTVNLIDTPGHPDFIAEVERALGVLDGAVLVVSAVEGVQAQTRVLMRTLQRLGLPTLIFVNKIDRAGADADRTLRDIAARLCAAVVPMGAVERPGTPDARFVPYADTDPALTGRLVDVLTAHDEALLTAYVEDEAAVDAPRLRTALAAQSRRALVHPVLAGSAVTGAGVEALVAALTELLPATSGAADAPVSGTVFKVERGPAGEKLAYVRLFGGTLRTRDRVPAGPAHQPKVTGIELFDQGAAVRAEAVTAGRIAILRGLDHLRVGDPVGAPPPGGRRHFPPPTLETVVLPQRPGDRGALHAALTQLAEQDPLINVRQDPIRREISVSLYG…
G80	23		nt	Micromonospora zamorensis	LT607755.1	Otr(A)	51.841	598.0	0.0	VKTLNLGILAHVDAGKTSLTERLLHDVGVTDQLGRVDAGSTQTDTLALERQRGITIRSAVVSFVLDDVTVNLIDTPGHPDFIAEVERVLGVLDGAVLVISAVEGVQPQTRVLMRTLRRLRIPTLIFINKVDRAGADPERVFRAVAEKLTPAVVAMGSVAVPGTRGAYCTPYGPTDLAFTDRLLDLLTGQDDVLLADWVADTSSLPYPRLRAALATRTGRALVQPVYAGSAITGAGVDALIAGITELLPTVEGDADAPVSGTVFAIERGPAGEKIALVRLFAGTIRIRDRVRVGGVDAELVTAVRVVAHGADVEASAVEAGHIARLWGLKHARIGDPVGVPPERGGADRHFAPPTLETVVVPTRPGDRVALHAALVQLAEQDPLINLRQDDRRHEITVSL…
G81	23		nt	Micromonospora coriariae	LT607412.1	Otr(A)	51.176	585.0	0.0	VKTLNLGILAHVDAGKTSLTERLLYAVGVTDRLGSVDAGSTRTDSLALERQRGITIRSAVVSFVLDDVTVNLIDTPGHPDFIAEVERVLGVLDGAVLVISAVEGVQPQTRVLMRTLRRLRIPTLIFVNKVDRAGADPERVMRAVAEKLTPSVVAMGSVAGPGRRDARCTPYGPADVGFTDRLLDLLAGQDDALLADWVADPATLPYPRLRRALADRTGRALVEPVFAGSAITGAGVDALIAGITELLPTAQGDAEAPVSGTVFAIERGPAGEKIALVRLFAGTIRVRDRIRVGASGAAVVTAVRVVADGADVAASSVGAGHIARLWGLTQARIGDPVGVPPERAGTDRQFAPPTLETVVVPARAAERVTMHAALSQLAEQDPLINLRQDDRQHEITVSL…
G82	24		nt	Kribbella flavida	CP001736.1	Otr(A)	51.537	610.0	0.0	VKALNLGILAHVDAGKTSLTERLLYAAGVIDEVGSVDDGSTQTDSLALERQRGITIKSAVVSFAIGDVTVNLIDTPGHPDFIAEVERALGVLDGAVLVVSAVEGVQAQTRVLLRTLQRLRIPTLIFVNKIDRRGARHEALLRDLASRLSTGVVAMGRTDGLGTRGASFTPYGPGDPGFAISLVELLAEHDDQLLETYVENEKALSYDALRAGLAEQTRRALVHPVYFGSAITGAGTEQLIAGIRELLPAPEGDREAPVAGSVFKVERGPAGEKVAYVRMFAGELRTRDTVRFRGDRGAKVTAISVFGDGATATARTVTAGQIGKLWGLGDIRIGDAITDGSGAGPVREIAPESAFFAPPTLETVVLPVRASDRGNLRAALAQLAEQDPLINLRQDDLRQ…
G83	24		refseq	Kribbella flavida	NC_013729.1	Otr(A)	51.537	610.0	0.0	VKALNLGILAHVDAGKTSLTERLLYAAGVIDEVGSVDDGSTQTDSLALERQRGITIKSAVVSFAIGDVTVNLIDTPGHPDFIAEVERALGVLDGAVLVVSAVEGVQAQTRVLLRTLQRLRIPTLIFVNKIDRRGARHEALLRDLASRLSTGVVAMGRTDGLGTRGASFTPYGPGDPGFAISLVELLAEHDDQLLETYVENEKALSYDALRAGLAEQTRRALVHPVYFGSAITGAGTEQLIAGIRELLPAPEGDREAPVAGSVFKVERGPAGEKVAYVRMFAGELRTRDTVRFRGDRGAKVTAISVFGDGATATARTVTAGQIGKLWGLGDIRIGDAITDGSGAGPVREIAPESAFFAPPTLETVVLPVRASDRGNLRAALAQLAEQDPLINLRQDDLRQ…
G84	25		pune	Metagenome	NODE_24_length_2148_cov_7.76159	Otr(A)	46.288	494.0	4.83e-170	MRTLNLGILAHVDAGKTTLTERLLFSAGAIDHVGSVDAGTTQTDSLELERERGITIRSAVASFAIGDLAVNLVDTPGHPDFIAEVERVLGVLDGAVLVISAVEGVQPQTPLLFRALRRLNVPTLIFVNKIDRAGADPDRVVAELARRLTPSVVPMARVRDQGRREAEIEPCTARDLGHRRALVEVLAEHDDAVLAEFVRDEAGLSYRDLRAELAAQTQRGWVQPVFFGSAGRGVGIETLLDGLRELLGGGRDGDFDAPVSGRIFKIERTPAGERVAYARLFAGTLRPRERVRVAGGEDGKATSIRVFAPAGAPRRDRVRAGEMATIRGLGSVRVGDAIGVPPPGEAVATRFPRPALEAVVVARSAEQQGSLRAALGQLAEQDPLIDVRQDDHRHEIAVS…
G85	26		nt	Rhizobium phaseoli	CP013585.1	Otr(A)	44.514	484.0	3.00e-166	MRTMNLGILAHVDAGKTSLTERLLFNAGVIDKPGSVDSGDTQTDTLELERQRGITIRAAVVSFAIGGRIVNLIDTPGHPDFIAEVERVLGLLDAAVVVVSSVEGVQAQTRVLVRALRRLGVPFVFFVNKVDRLGARYGEVMEALATQLSVRPIAMSSVSDAGSKLARVEALDPGNEPLFSALCEALGENDDALLDDYVLAPERVTRERLGSALADQAARGLVHPVFAGAAMTGAGVPALASAIVAILPEQHPNPDGPVAGKIFKIERGWGGEKLSYVSLTAGTVRLRQYLDLPNGPERVTAIQLFEGGRSHGAESFGAGQIARVSGLAGARIGDTVDGDQGATGRVHFAPPTLETRVLARRPSERAALWLALSQMAEQDPLINLHRNEDADEVFVSLYG…
G86	26		refseq	Rhizobium phaseoli	NZ_CP013585.1	Otr(A)	44.514	484.0	3.00e-166	MRTMNLGILAHVDAGKTSLTERLLFNAGVIDKPGSVDSGDTQTDTLELERQRGITIRAAVVSFAIGGRIVNLIDTPGHPDFIAEVERVLGLLDAAVVVVSSVEGVQAQTRVLVRALRRLGVPFVFFVNKVDRLGARYGEVMEALATQLSVRPIAMSSVSDAGSKLARVEALDPGNEPLFSALCEALGENDDALLDDYVLAPERVTRERLGSALADQAARGLVHPVFAGAAMTGAGVPALASAIVAILPEQHPNPDGPVAGKIFKIERGWGGEKLSYVSLTAGTVRLRQYLDLPNGPERVTAIQLFEGGRSHGAESFGAGQIARVSGLAGARIGDTVDGDQGATGRVHFAPPTLETRVLARRPSERAALWLALSQMAEQDPLINLHRNEDADEVFVSLYG…
G87	26		nt	Rhizobium phaseoli	CP013557.1	Otr(A)	44.461	499.0	5.57e-172	MRTMNLGILAHVDAGKTSLTERLLFNAGVIDKPGSVDSGDTQTDTLELERQRGITIRAAVVSFAIGGRTVNLIDTPGHPDFIAEVERVLGLLDAAVVVVSAVEGVQAQTRVLVRALRRIGVPFVFFVNKVDRLGARYGEVMEALAAQLAVRPIAMSSVIEAGGKLARVEPLDPGNEPLFSALCEALGENDEALLADYVLDPERLTGERLGCSLADQVARGLVHPVFAGAAMTGAGVPALASAIAAILPEQHPNPDGPVAGKIFKIERGWGGEKLCYVSLTAGTVRLRQYLDLPNGPERVTAIQLFQGGRSHGAESFGAGQIARVSGLAGARIGDTVGGDQGATGRVHFAPPTLETRVLARRPSERAALWLALSQMAEQDPLINLHRNEEADEVFVSLYG…
G88	26		refseq	Rhizobium phaseoli	NZ_CP013557.1	Otr(A)	44.461	499.0	5.57e-172	MRTMNLGILAHVDAGKTSLTERLLFNAGVIDKPGSVDSGDTQTDTLELERQRGITIRAAVVSFAIGGRTVNLIDTPGHPDFIAEVERVLGLLDAAVVVVSAVEGVQAQTRVLVRALRRIGVPFVFFVNKVDRLGARYGEVMEALAAQLAVRPIAMSSVIEAGGKLARVEPLDPGNEPLFSALCEALGENDEALLADYVLDPERLTGERLGCSLADQVARGLVHPVFAGAAMTGAGVPALASAIAAILPEQHPNPDGPVAGKIFKIERGWGGEKLCYVSLTAGTVRLRQYLDLPNGPERVTAIQLFQGGRSHGAESFGAGQIARVSGLAGARIGDTVGGDQGATGRVHFAPPTLETRVLARRPSERAALWLALSQMAEQDPLINLHRNEEADEVFVSLYG…
G89	26		nt	Rhizobium etli	CP020906.1	Otr(A)	45.524	511.0	7.14e-177	MRTLNLGILAHVDAGKTSLTERLLFNAGVIDRLGSVDTGDTHTDNLELEQQRGITIRAAVVSFKIGDRTINLIDTPGHPDFIAEVERVLGLLDAAVVVVSAVEGVQAQTRVLMRALRRLGVPFVFFINKVDRLGARYQEVLEALAAQLSVRPIAMSTIIDAGSKLARVEALALRDEPLFSALCEALGENDEAILDDYVLAPERLTEERLGRSLADQVARGLVHPVFAGAAMTGVGISDLASAFTTILPARRPDADGPVAGKIFKIERGWGGEKLCYLSLTSGTVRLRQYLDLPKGPGRVTAIQVFEDGRIHGAESLRAGQIARVSGLAGARIGDAVGSDRFSSGQAHFAPPALETRVLARRPSDKAALWLALSQMAEQDPLINLRRNEETDEVFVSLYG…
G90	26		refseq	Rhizobium etli	NZ_CP020906.1	Otr(A)	45.524	511.0	7.14e-177	MRTLNLGILAHVDAGKTSLTERLLFNAGVIDRLGSVDTGDTHTDNLELEQQRGITIRAAVVSFKIGDRTINLIDTPGHPDFIAEVERVLGLLDAAVVVVSAVEGVQAQTRVLMRALRRLGVPFVFFINKVDRLGARYQEVLEALAAQLSVRPIAMSTIIDAGSKLARVEALALRDEPLFSALCEALGENDEAILDDYVLAPERLTEERLGRSLADQVARGLVHPVFAGAAMTGVGISDLASAFTTILPARRPDADGPVAGKIFKIERGWGGEKLCYLSLTSGTVRLRQYLDLPKGPGRVTAIQVFEDGRIHGAESLRAGQIARVSGLAGARIGDAVGSDRFSSGQAHFAPPALETRVLARRPSDKAALWLALSQMAEQDPLINLRRNEETDEVFVSLYG…
G91	26		nt	Rhizobium etli	CP001074.1	Otr(A)	44.444	494.0	5.07e-170	MRTMNLGILAHVDAGKTSLTERLLFNAGVIDKPGSVDSGDTQTDTLELERQRGITIRAAVVSFAIGGRTVNLIDTPGHPDFIAEVERVLGLLDAAVVVVSAVEGVQAQTRVLVRALRRIGVPFVFFVNKVDRLGARYGEVMEALAAQLAVRPIAMSSVIEAGGKLARVEPLDPGNEPLFSALCEALGENDEALLADYVLDPERLTGERLGCSLADQVARGLVHPVFAGAAMTGAGVPALASAIAAILPEQHPNPDGPVAGKIFKIERGWGGEKLCYVSLTAGTVRLRQYLDLPNGPERVTAIQLFQGGRSHGAESFGAGQIARVSGLAGARIGDTVGGDQGATGRVHFAPPTLETRVLARRPSERAALWLALSQMAEQDPLINLHRNEEADEVFVSLYG…
G92	26		refseq	Rhizobium etli	NC_010994.1	Otr(A)	44.444	494.0	5.07e-170	MRTMNLGILAHVDAGKTSLTERLLFNAGVIDKPGSVDSGDTQTDTLELERQRGITIRAAVVSFAIGGRTVNLIDTPGHPDFIAEVERVLGLLDAAVVVVSAVEGVQAQTRVLVRALRRIGVPFVFFVNKVDRLGARYGEVMEALAAQLAVRPIAMSSVIEAGGKLARVEPLDPGNEPLFSALCEALGENDEALLADYVLDPERLTGERLGCSLADQVARGLVHPVFAGAAMTGAGVPALASAIAAILPEQHPNPDGPVAGKIFKIERGWGGEKLCYVSLTAGTVRLRQYLDLPNGPERVTAIQLFQGGRSHGAESFGAGQIARVSGLAGARIGDTVGGDQGATGRVHFAPPTLETRVLARRPSERAALWLALSQMAEQDPLINLHRNEEADEVFVSLYG…
G93	26		nt	Rhizobium leguminosarum	CP001191.1	Otr(A)	45.967	514.0	6.94e-178	MRTLNLGILAHVDAGKTSLTERLLFDAGVIDKLGSVDTGNTQTDTLELERQRGITIRAAVVSFAIGDRVVNLIDTPGHPDFIAEVERVLGLLDAAVVVVSAVEGVQAQTRVLVRALRRLGVPFVFFVNKVDRLGARYGEVIEALAAQLAVRPIAMSSVTDAGSKLAQVEALAPGDEPLFSALCEALGESDQALLDDYVLAPERLTTERLGRSLADQVARGLVHPVFAGAAMTGTGVPTLSSAIATLLPERRLDPDGPVAGKIFKIERGWGGEKLAYLYLTSGTVQLRQYLDLPGGEERVTAIHVFEAGRSHGAASFCAGQIARVSGLAGARIGDAVGSNPALGGRAYFAPPTLETRVLARRPSDSAALWLALNQMAEQDPLINLRRTEETNEVFVSLYG…
G94	26		refseq	Rhizobium leguminosarum	NC_011369.1	Otr(A)	45.967	514.0	6.94e-178	MRTLNLGILAHVDAGKTSLTERLLFDAGVIDKLGSVDTGNTQTDTLELERQRGITIRAAVVSFAIGDRVVNLIDTPGHPDFIAEVERVLGLLDAAVVVVSAVEGVQAQTRVLVRALRRLGVPFVFFVNKVDRLGARYGEVIEALAAQLAVRPIAMSSVTDAGSKLAQVEALAPGDEPLFSALCEALGESDQALLDDYVLAPERLTTERLGRSLADQVARGLVHPVFAGAAMTGTGVPTLSSAIATLLPERRLDPDGPVAGKIFKIERGWGGEKLAYLYLTSGTVQLRQYLDLPGGEERVTAIHVFEAGRSHGAASFCAGQIARVSGLAGARIGDAVGSNPALGGRAYFAPPTLETRVLARRPSDSAALWLALNQMAEQDPLINLRRTEETNEVFVSLYG…
G95	26		nt	Rhizobium phaseoli	CP013537.1	Otr(A)	45.303	502.0	2.57e-173	MRTMNLGILAHVDAGKTSLTERLLFNAGVIDKPGSVDSGDTQTDTLELERQRGITIRAAVVSFAIGGRIVNLIDTPGHPDFIAEVERVLGLLDAAVVVVSAVEGVQAQTRVLVRALRRLGVPFVFFVNKIDRLGARYGEVMEALAAQLSVRPIPMSSVIDAGGKLARVEALGPGSEPLFSALCEALGENDEALLDDYVLAPERLTGERLGRSLVDQVARGLVHPVFAGAAMTGAGVPALASAIATILPERRLDPDGPVAGKIFKIERGWGGEKLSYVYLTSGTVGLRQYLDLPNGPDRVTVIQLFQGGRSHGAESFGAGQIARVSGLAGARIGDAVGGDQGAAGRAHFAPPTLETRVLARRPSDRAALWMALKEMAEQDPLINLHRNEEADEVFVSLYG…
G96	26		refseq	Rhizobium phaseoli	NZ_CP013537.1	Otr(A)	45.303	502.0	2.57e-173	MRTMNLGILAHVDAGKTSLTERLLFNAGVIDKPGSVDSGDTQTDTLELERQRGITIRAAVVSFAIGGRIVNLIDTPGHPDFIAEVERVLGLLDAAVVVVSAVEGVQAQTRVLVRALRRLGVPFVFFVNKIDRLGARYGEVMEALAAQLSVRPIPMSSVIDAGGKLARVEALGPGSEPLFSALCEALGENDEALLDDYVLAPERLTGERLGRSLVDQVARGLVHPVFAGAAMTGAGVPALASAIATILPERRLDPDGPVAGKIFKIERGWGGEKLSYVYLTSGTVGLRQYLDLPNGPDRVTVIQLFQGGRSHGAESFGAGQIARVSGLAGARIGDAVGGDQGAAGRAHFAPPTLETRVLARRPSDRAALWMALKEMAEQDPLINLHRNEEADEVFVSLYG…
G97	26		nt	Rhizobium sp. IE4771,	CP006986.1	Otr(A)	44.260	498.0	1.41e-171	MRTMNLGILAHVDAGKTSLTERLLFNAGVIDKLGSVDSGDTQPDTLELERQRGITIRAAVVSFAIGGRTVNLIDTPGHPDFIAEVERVLGLLDAAVVVVSAVEGVQAQTRVLVRALRRLGVPFVFFVNKVDRLGARYGEVMEALAAQLAVRPIAMSSVLDAGSKLARVEALDPGNEPLFSALCEALGENDEALLDDYVLAPERLTGERLGGALADQVARGLVHPVFAGAAMTGAGVPALASAIAAVLPERCPDPNGPVAGKIFKIERGWGGEKLSYVYLTSGTVRLRQYLDLPNGPERVTAIQLFQAGRSHGAESFAAGQIARVCGLAGARIGDAVGGDRGATGRAHFAPPTLETRVLARRPSERAALWLALSQMAEQDPLINLHRNEEVDEVFVSLYG…
G98	26		refseq	Rhizobium etli	NZ_CP006986.1	Otr(A)	44.260	498.0	1.41e-171	MRTMNLGILAHVDAGKTSLTERLLFNAGVIDKLGSVDSGDTQPDTLELERQRGITIRAAVVSFAIGGRTVNLIDTPGHPDFIAEVERVLGLLDAAVVVVSAVEGVQAQTRVLVRALRRLGVPFVFFVNKVDRLGARYGEVMEALAAQLAVRPIAMSSVLDAGSKLARVEALDPGNEPLFSALCEALGENDEALLDDYVLAPERLTGERLGGALADQVARGLVHPVFAGAAMTGAGVPALASAIAAVLPERCPDPNGPVAGKIFKIERGWGGEKLSYVYLTSGTVRLRQYLDLPNGPERVTAIQLFQAGRSHGAESFAAGQIARVCGLAGARIGDAVGGDRGATGRAHFAPPTLETRVLARRPSERAALWLALSQMAEQDPLINLHRNEEVDEVFVSLYG…
G99	26		nt	Rhizobium sp. N324,	CP013630.1	Otr(A)	45.827	509.0	3.69e-176	MHTLNLGILAHVDAGKTSLTERLLFDAGVIDKLGSVDTGNTQTDNLELERQRGITIRAAVVSFAIGDRIVNLIDTPGHPDFIAEVERVLGLLDAAVVVVSAVEGVQAQTRVLVRALRRLGVPFVFFVNKVDRLGARYDEVLEALAAQLAVRPIAMSSVISAGSKFARVEALATGNEPLFSALCEALGENDETLLDDYVLAPERLTTERLGRSLADQVARGLVHPVFAGAAMTGAGVPALSSAIATLLPERRLDPDGPVAGKIFKIERGWGGEKRAYLYLTSGTVRLRQYLDLPKGADRVTAIHVFEAGHSHGVASFCAGQIARVSGLAGARIGDAVGGDPASGGRAYFAPPTLETRVLARRPSENAALWLALTQMAEQDPLINLRRNEDTSEVFVSLYG…
G100	26		nt	Rhizobium sp. N541,	CP013636.1	Otr(A)	45.827	509.0	3.69e-176	MHTLNLGILAHVDAGKTSLTERLLFDAGVIDKLGSVDTGNTQTDNLELERQRGITIRAAVVSFAIGDRIVNLIDTPGHPDFIAEVERVLGLLDAAVVVVSAVEGVQAQTRVLVRALRRLGVPFVFFVNKVDRLGARYDEVLEALAAQLAVRPIAMSSVISAGSKFARVEALATGNEPLFSALCEALGENDETLLDDYVLAPERLTTERLGRSLADQVARGLVHPVFAGAAMTGAGVPALSSAIATLLPERRLDPDGPVAGKIFKIERGWGGEKRAYLYLTSGTVRLRQYLDLPKGADRVTAIHVFEAGHSHGVASFCAGQIARVSGLAGARIGDAVGGDPASGGRAYFAPPTLETRVLARRPSENAALWLALTQMAEQDPLINLRRNEDTSEVFVSLYG…
G101	26		nt	Rhizobium sp. N941,	CP013643.1	Otr(A)	45.827	509.0	3.69e-176	MHTLNLGILAHVDAGKTSLTERLLFDAGVIDKLGSVDTGNTQTDNLELERQRGITIRAAVVSFAIGDRIVNLIDTPGHPDFIAEVERVLGLLDAAVVVVSAVEGVQAQTRVLVRALRRLGVPFVFFVNKVDRLGARYDEVLEALAAQLAVRPIAMSSVISAGSKFARVEALATGNEPLFSALCEALGENDETLLDDYVLAPERLTTERLGRSLADQVARGLVHPVFAGAAMTGAGVPALSSAIATLLPERRLDPDGPVAGKIFKIERGWGGEKRAYLYLTSGTVRLRQYLDLPKGADRVTAIHVFEAGHSHGVASFCAGQIARVSGLAGARIGDAVGGDPASGGRAYFAPPTLETRVLARRPSENAALWLALTQMAEQDPLINLRRNEDTSEVFVSLYG…
G102	26		refseq	Rhizobium sp. N324,	NZ_CP013630.1	Otr(A)	45.827	509.0	3.69e-176	MHTLNLGILAHVDAGKTSLTERLLFDAGVIDKLGSVDTGNTQTDNLELERQRGITIRAAVVSFAIGDRIVNLIDTPGHPDFIAEVERVLGLLDAAVVVVSAVEGVQAQTRVLVRALRRLGVPFVFFVNKVDRLGARYDEVLEALAAQLAVRPIAMSSVISAGSKFARVEALATGNEPLFSALCEALGENDETLLDDYVLAPERLTTERLGRSLADQVARGLVHPVFAGAAMTGAGVPALSSAIATLLPERRLDPDGPVAGKIFKIERGWGGEKRAYLYLTSGTVRLRQYLDLPKGADRVTAIHVFEAGHSHGVASFCAGQIARVSGLAGARIGDAVGGDPASGGRAYFAPPTLETRVLARRPSENAALWLALTQMAEQDPLINLRRNEDTSEVFVSLYG…
G103	26		nt	Rhizobium phaseoli	CP020896.1	Otr(A)	44.848	498.0	1.02e-171	MRTMNLGILAHVDAGKTSLTERLLFNAGVIDKPGSVDSGDTQTDTLELERQRGITIRAAVVSFAIGGRIVNLIDTPGHPDFIAEVKRVLGLLDAAVVVVSAVEGVQAQTRVLVRGLRRLGVPFVFFVNKVDRLGTRYGEVMEALGAQLAVRPIAMSSVSDAGSKLARVEALDPGSEPLFSALCEALGENDEALLDDYVLAPERLTGERLGRSLADQVARGLVHPVFAGAAMTGAGVPALASAIATLLPERRLDPDGPVAGKIFKIERGWGGEKLCYVYLTSGAVRLRQYLDLPKGPERVTAIQLFQAGRSHGAESFSAGQIARVSGLAGARIGDAVGGDQGAAGRAHFAPPTLETRVLARRPSDRAALWMALREMAEQDPLINLHRNEEADEVFVSLYG…
G104	26		refseq	Rhizobium etli	NZ_CP020896.1	Otr(A)	44.848	498.0	1.02e-171	MRTMNLGILAHVDAGKTSLTERLLFNAGVIDKPGSVDSGDTQTDTLELERQRGITIRAAVVSFAIGGRIVNLIDTPGHPDFIAEVKRVLGLLDAAVVVVSAVEGVQAQTRVLVRGLRRLGVPFVFFVNKVDRLGTRYGEVMEALGAQLAVRPIAMSSVSDAGSKLARVEALDPGSEPLFSALCEALGENDEALLDDYVLAPERLTGERLGRSLADQVARGLVHPVFAGAAMTGAGVPALASAIATLLPERRLDPDGPVAGKIFKIERGWGGEKLCYVYLTSGAVRLRQYLDLPKGPERVTAIQLFQAGRSHGAESFSAGQIARVSGLAGARIGDAVGGDQGAAGRAHFAPPTLETRVLARRPSDRAALWMALREMAEQDPLINLHRNEEADEVFVSLYG…
G105	26		nt	Rhizobium leguminosarum	CP007045.1	Otr(A)	45.524	521.0	1.15e-180	MRTLNLGVLAHVDAGKTSLTERLLFDAGVIDKLGSVDTGNTQTDTLELERQRGITIRAAVVSFTIGDRIVNLIDTPGHPDFIAEVERVLGLLDAAVVVVSAVEGVQAQTRVLVRALRRLGVPFIFFVNKVDRLGARYQEVLEELAAQLSVRPIAMSAVIDAGSKLVRVEALAPGREPFFSALCEALGENDEALLEDYVLAPERLTEERLGRSLAGQVARGLVHPVFAGAAMTGVGIAALATAIATILPDRRPNPDGPVAGKIFKIERGWGGEKLCYLSLTSGTVRLRQYLDLPKGPERVTAIQLFEEGRSRGVDSVRAGQIARVGGLTGARIGDAVGGDPLSDGRAYFAPPTLETRVLARRPSEKAALWLALNQMAEQDPLINLRRNEETDEVFVSLYG…
G106	26		refseq	Rhizobium leguminosarum	NZ_CP007045.1	Otr(A)	45.524	521.0	1.15e-180	MRTLNLGVLAHVDAGKTSLTERLLFDAGVIDKLGSVDTGNTQTDTLELERQRGITIRAAVVSFTIGDRIVNLIDTPGHPDFIAEVERVLGLLDAAVVVVSAVEGVQAQTRVLVRALRRLGVPFIFFVNKVDRLGARYQEVLEELAAQLSVRPIAMSAVIDAGSKLVRVEALAPGREPFFSALCEALGENDEALLEDYVLAPERLTEERLGRSLAGQVARGLVHPVFAGAAMTGVGIAALATAIATILPDRRPNPDGPVAGKIFKIERGWGGEKLCYLSLTSGTVRLRQYLDLPKGPERVTAIQLFEEGRSRGVDSVRAGQIARVGGLTGARIGDAVGGDPLSDGRAYFAPPTLETRVLARRPSEKAALWLALNQMAEQDPLINLRRNEETDEVFVSLYG…
G107	26		nt	Rhizobium phaseoli	CP013527.1	Otr(A)	45.083	507.0	3.43e-175	MRTMNLGILAHVDAGKTSLTERLLFNAGVIDKPGSVDSGDTQTDTLELERQRGITIRAAVVSFAIGGRIVNLIDTPGHPDFIAEVERVLGLLDAAVVVVSAVEGVQAQTRVLVRGLRRLGVPFVFFVNKVDRLGTRYGEVMEALAAQLSVRPIAMSSVSDAGSKLARVEALDPGSEPLFSALCEALGENDEALLDDYVLAPERLTGERLGRSLADQVARGLVHPVFAGAAMTGAGVPALASAIATILPERRLDPDGPVAGKIFKIERGWGGEKLCYVYLTSGTVGLRQYLDLPKGADRVTAIQLFQGGRSHGAESFSAGQIARVSGLAGARIGDAVGGDQGAAGRAHFAPPTLETRVLARRPSDRAALWMALREMAEQDPLINLHRNEEADEVFVSLYG…
G108	26		nt	Rhizobium phaseoli	CP013580.1	Otr(A)	45.083	507.0	3.43e-175	MRTMNLGILAHVDAGKTSLTERLLFNAGVIDKPGSVDSGDTQTDTLELERQRGITIRAAVVSFAIGGRIVNLIDTPGHPDFIAEVERVLGLLDAAVVVVSAVEGVQAQTRVLVRGLRRLGVPFVFFVNKVDRLGTRYGEVMEALAAQLSVRPIAMSSVSDAGSKLARVEALDPGSEPLFSALCEALGENDEALLDDYVLAPERLTGERLGRSLADQVARGLVHPVFAGAAMTGAGVPALASAIATILPERRLDPDGPVAGKIFKIERGWGGEKLCYVYLTSGTVGLRQYLDLPKGADRVTAIQLFQGGRSHGAESFSAGQIARVSGLAGARIGDAVGGDQGAAGRAHFAPPTLETRVLARRPSDRAALWMALREMAEQDPLINLHRNEEADEVFVSLYG…
G109	26		refseq	Rhizobium phaseoli	NZ_CP013580.1	Otr(A)	45.083	507.0	3.43e-175	MRTMNLGILAHVDAGKTSLTERLLFNAGVIDKPGSVDSGDTQTDTLELERQRGITIRAAVVSFAIGGRIVNLIDTPGHPDFIAEVERVLGLLDAAVVVVSAVEGVQAQTRVLVRGLRRLGVPFVFFVNKVDRLGTRYGEVMEALAAQLSVRPIAMSSVSDAGSKLARVEALDPGSEPLFSALCEALGENDEALLDDYVLAPERLTGERLGRSLADQVARGLVHPVFAGAAMTGAGVPALASAIATILPERRLDPDGPVAGKIFKIERGWGGEKLCYVYLTSGTVGLRQYLDLPKGADRVTAIQLFQGGRSHGAESFSAGQIARVSGLAGARIGDAVGGDQGAAGRAHFAPPTLETRVLARRPSDRAALWMALREMAEQDPLINLHRNEEADEVFVSLYG…
G110	26		refseq	Rhizobium phaseoli	NZ_CP013527.1	Otr(A)	45.083	507.0	3.43e-175	MRTMNLGILAHVDAGKTSLTERLLFNAGVIDKPGSVDSGDTQTDTLELERQRGITIRAAVVSFAIGGRIVNLIDTPGHPDFIAEVERVLGLLDAAVVVVSAVEGVQAQTRVLVRGLRRLGVPFVFFVNKVDRLGTRYGEVMEALAAQLSVRPIAMSSVSDAGSKLARVEALDPGSEPLFSALCEALGENDEALLDDYVLAPERLTGERLGRSLADQVARGLVHPVFAGAAMTGAGVPALASAIATILPERRLDPDGPVAGKIFKIERGWGGEKLCYVYLTSGTVGLRQYLDLPKGADRVTAIQLFQGGRSHGAESFSAGQIARVSGLAGARIGDAVGGDQGAAGRAHFAPPTLETRVLARRPSDRAALWMALREMAEQDPLINLHRNEEADEVFVSLYG…
G111	26		nt	Rhizobium leguminosarum	CP016286.1	Otr(A)	45.537	502.0	2.16e-173	MRTLNLGILAHVDAGKTSLTERLLFDAGVIDKLGSVDTGNTQTDTLELERQRGITIRAAVVSFTVGDRIVNLVDTPGHPDFIAEVERVLGLLDAAIVVVSAVEGVQAQTRVLVRALRRLGVPVVFFVNKVDRLGAQYEDVLKALASQLLVRPIAMSSVVDAGSRLARVEALAPGCEPLFTPLCEALAENDEALLDDYVLAPDRLTADRLGRCLTDQVASGLVHPVFAGAATTGVGVPALTSAIATILPGRRLDPDGPIAGKIFKIERGWGGEKLSYMYLTSGTVRLRQHLDLPTGSERVTAIEVFEAGRVHGAASFRAGQIARISGLAGARIGDAVGGDLLAGGPQFAPPSLETRVLARRPSDKAALWLALNQMAEQDPLINLRRNDDADDIFVSLYGE…
G112	26		nt	Rhizobium leguminosarum	CP022564.1	Otr(A)	45.675	503.0	5.71e-174	MRTLNLGILAHVDAGKTSLTERLLFDAGVIDKLGSVDTGNTQTDTLELERQRGITIRAAVVSFTIGDRIVNLIDTPGHPDFIAEVERVLLLDAAVVVVSAVEGVQAQTRVLVRALRRLGVPFVFFVNKVDRLGAQYEDVLKALASQLLVRPIAMSSVIDAGSGLARVEALAHGCEPLFTPLCEALAENDEALLDDYVLAPDRLTADRLGRCLIDQVASGLVHPVFAGVATTGVGVPALTSAIATILPGRRLDPDGPIAGTIFKIERGWGGEKLAYMYLTSGTVRLRQYLDLPKGLDRVTAIEVFEAGRVHGAASFRAGQIARISGLAGARIGDAVGGDPLSDGRAYFAPPTLETRVFGQRPSEKAALWLALNQMAEQDPLINLRRNEETDEVFVSLYGE…
G113	26		nt	Rhizobium sp. CIAT894,	CP020947.1	Otr(A)	45.068	504.0	5.02e-174	MRTLNLGILAHVDAGKTSLTERLLFNAGVIDKLGSVDTGNTQTDNLDLERQRGITIRAAVVSFAIGDRVVNLIDTPGHPDFIAEVERVLGLLDAAVVVVSAVEGVQAQTRVLVRALRRLGVPFVFFVNKVDRLGARYGEVMEALAAQLAVRPIAMSSVIDAGGKLARVEALDSGSEPLFSALCEALGENDEALLDDYVLAPERLTRERLSRALADQAARGLVHPVFAGAAMTGAGVPALASAIAAILPERHTDPDGPVAGKIFKIERGWGGEKLCYLYLTSGTVRLRQYLDLPKGPERVTAIQLFGSGRSHAAESFGAGQIARVSGLAGVRIGDAVGGDPGAAGRAHFAPPTLETRVLARRPSDKAALWLALSQMAEQDPLINLHRNEETDEVFVSLYG…
G114	26		refseq	Rhizobium etli	NZ_CP020947.1	Otr(A)	45.068	504.0	5.02e-174	MRTLNLGILAHVDAGKTSLTERLLFNAGVIDKLGSVDTGNTQTDNLDLERQRGITIRAAVVSFAIGDRVVNLIDTPGHPDFIAEVERVLGLLDAAVVVVSAVEGVQAQTRVLVRALRRLGVPFVFFVNKVDRLGARYGEVMEALAAQLAVRPIAMSSVIDAGGKLARVEALDSGSEPLFSALCEALGENDEALLDDYVLAPERLTRERLSRALADQAARGLVHPVFAGAAMTGAGVPALASAIAAILPERHTDPDGPVAGKIFKIERGWGGEKLCYLYLTSGTVRLRQYLDLPKGPERVTAIQLFGSGRSHAAESFGAGQIARVSGLAGVRIGDAVGGDPGAAGRAHFAPPTLETRVLARRPSDKAALWLALSQMAEQDPLINLHRNEETDEVFVSLYG…
G115	26		nt	Rhizobium leguminosarum	AM236080.1	Otr(A)	44.613	495.0	1.55e-170	MRTLNLGILAHVDAGKTSLTERLLFDAGVIDKLGSVDTGNTQTDTLELERQRGITIRAAVVSFAIGDRTVNLIDTPGHPDFIAEVERVLGLLDAAIVVISAVEGVQAQTRVLVRALRRLGVPFVFFVNKVDRLGAQYEDVLNALASQLLVRPIAMSSVVDAGSRLARVEALAPGCEPLFTPLCEVLAENDEALLDDYVLAPDRLMADRLGRCLTDQVASGLVHPVFAGAATTGVGVPALTSAIATILPGRRLDPDGPIAGNIFKIERGWGGEKLTYIYLTSGTVRLRQHLDLPKGPERVTAIEVFEAGRVHGAASFRAGQIARVSGLAGAHIGDVVGGDLLAAGRPQFAPPSLETRVLARRPSDKAALWLALNRMAEQDPLINLRRNDDADDIFVSLYG…
G116	26		refseq	Rhizobium leguminosarum	NC_008380.1	Otr(A)	44.613	495.0	1.55e-170	MRTLNLGILAHVDAGKTSLTERLLFDAGVIDKLGSVDTGNTQTDTLELERQRGITIRAAVVSFAIGDRTVNLIDTPGHPDFIAEVERVLGLLDAAIVVISAVEGVQAQTRVLVRALRRLGVPFVFFVNKVDRLGAQYEDVLNALASQLLVRPIAMSSVVDAGSRLARVEALAPGCEPLFTPLCEVLAENDEALLDDYVLAPDRLMADRLGRCLTDQVASGLVHPVFAGAATTGVGVPALTSAIATILPGRRLDPDGPIAGNIFKIERGWGGEKLTYIYLTSGTVRLRQHLDLPKGPERVTAIEVFEAGRVHGAASFRAGQIARVSGLAGAHIGDVVGGDLLAAGRPQFAPPSLETRVLARRPSDKAALWLALNRMAEQDPLINLRRNDDADDIFVSLYG…
G117	26		nt	Rhizobium leguminosarum	CP022665.1	Otr(A)	45.991	512.0	1.95e-177	MRTLNLGILAHVDAGKTSLTERLLFNAGVIDKLGSVDTGNTQTDTLELERQRGITIRAAVVFFVIGERVGNLIDTPGHPDFIAEVERVLGLLDAAVVVVSAVEGVQAQTRVLVRALRRLGVPFIIFVNKVDRPGARYRDVMEALAAQLSVRPIAMSSVIDAGAKLARVEALAPGDEPLFSALGETLGENDEALLDDYVVAPDRLTEARLWRCLADQVARGLVHPVFAGAAMTGAGIPALASAIATILPERRPDPDGPVAGKIFKIERGWGGEKLSYIYLNSGTVRLRQSLGLPKGLERVTAIHVFEAGRVHGAESLRAGQIARVSGLAGARIGDAVGGNPLGEWAHFAPPALETRVLAHRPSDKAALWLALNQMAEQDPLINLRRNEEADEVYVSLYGE…
G118	26		nt	Rhizobium sp. N6212,	CP013490.1	Otr(A)	45.524	509.0	2.93e-176	MRTLNLGILAHVDAGKTSLTERLLFNAGVIDRLGSVDTGDTQTDNLELERQRGITIRAAVVSFAIGDRIVNLIDTPGHPDFIAEVERVLGLLDAAVVVVSAVEGVQAQTRVLVRALRRLGVPFVFFVNKVDRLGARYQEVMEALAAQLFVRPIAMSTVIDAGSKLARVEALAPRDEPLFSALCEALGENDEALLDDYVLAPDRLTNERLGRSLADQVARGLVHPVFAGAAMIGVGISDLASAIATILPERRPDADGPVAGKIFKIERGWGGEKLCYLSLTSGTVWLRQNLNLPKGPERVTAIQLFEDGRIHGAESLRAGQIARVSGLAGARIGDAVGGDRFPGGQAHFAPPTLETRVLARRPSDEAALWLALNQMAEQDPLINLRRNDETDEVFVSLYG…
G119	26		nt	Rhizobium sp. N621,	CP013495.1	Otr(A)	45.524	509.0	2.93e-176	MRTLNLGILAHVDAGKTSLTERLLFNAGVIDRLGSVDTGDTQTDNLELERQRGITIRAAVVSFAIGDRIVNLIDTPGHPDFIAEVERVLGLLDAAVVVVSAVEGVQAQTRVLVRALRRLGVPFVFFVNKVDRLGARYQEVMEALAAQLFVRPIAMSTVIDAGSKLARVEALAPRDEPLFSALCEALGENDEALLDDYVLAPDRLTNERLGRSLADQVARGLVHPVFAGAAMIGVGISDLASAIATILPERRPDADGPVAGKIFKIERGWGGEKLCYLSLTSGTVWLRQNLNLPKGPERVTAIQLFEDGRIHGAESLRAGQIARVSGLAGARIGDAVGGDRFPGGQAHFAPPTLETRVLARRPSDEAALWLALNQMAEQDPLINLRRNDETDEVFVSLYG…
G120	26		nt	Rhizobium etli	CP013500.1	Otr(A)	45.524	509.0	2.93e-176	MRTLNLGILAHVDAGKTSLTERLLFNAGVIDRLGSVDTGDTQTDNLELERQRGITIRAAVVSFAIGDRIVNLIDTPGHPDFIAEVERVLGLLDAAVVVVSAVEGVQAQTRVLVRALRRLGVPFVFFVNKVDRLGARYQEVMEALAAQLFVRPIAMSTVIDAGSKLARVEALAPRDEPLFSALCEALGENDEALLDDYVLAPDRLTNERLGRSLADQVARGLVHPVFAGAAMIGVGISDLASAIATILPERRPDADGPVAGKIFKIERGWGGEKLCYLSLTSGTVWLRQNLNLPKGPERVTAIQLFEDGRIHGAESLRAGQIARVSGLAGARIGDAVGGDRFPGGQAHFAPPTLETRVLARRPSDEAALWLALNQMAEQDPLINLRRNDETDEVFVSLYG…
G121	26		nt	Rhizobium sp. N1341,	CP013505.1	Otr(A)	45.524	509.0	2.93e-176	MRTLNLGILAHVDAGKTSLTERLLFNAGVIDRLGSVDTGDTQTDNLELERQRGITIRAAVVSFAIGDRIVNLIDTPGHPDFIAEVERVLGLLDAAVVVVSAVEGVQAQTRVLVRALRRLGVPFVFFVNKVDRLGARYQEVMEALAAQLFVRPIAMSTVIDAGSKLARVEALAPRDEPLFSALCEALGENDEALLDDYVLAPDRLTNERLGRSLADQVARGLVHPVFAGAAMIGVGISDLASAIATILPERRPDADGPVAGKIFKIERGWGGEKLCYLSLTSGTVWLRQNLNLPKGPERVTAIQLFEDGRIHGAESLRAGQIARVSGLAGARIGDAVGGDRFPGGQAHFAPPTLETRVLARRPSDEAALWLALNQMAEQDPLINLRRNDETDEVFVSLYG…
G122	26		nt	Rhizobium sp. N113,	CP013517.1	Otr(A)	45.524	509.0	2.93e-176	MRTLNLGILAHVDAGKTSLTERLLFNAGVIDRLGSVDTGDTQTDNLELERQRGITIRAAVVSFAIGDRIVNLIDTPGHPDFIAEVERVLGLLDAAVVVVSAVEGVQAQTRVLVRALRRLGVPFVFFVNKVDRLGARYQEVMEALAAQLFVRPIAMSTVIDAGSKLARVEALAPRDEPLFSALCEALGENDEALLDDYVLAPDRLTNERLGRSLADQVARGLVHPVFAGAAMIGVGISDLASAIATILPERRPDADGPVAGKIFKIERGWGGEKLCYLSLTSGTVWLRQNLNLPKGPERVTAIQLFEDGRIHGAESLRAGQIARVSGLAGARIGDAVGGDRFPGGQAHFAPPTLETRVLARRPSDEAALWLALNQMAEQDPLINLRRNDETDEVFVSLYG…
G123	26		nt	Rhizobium sp. N871,	CP013590.1	Otr(A)	45.524	509.0	2.93e-176	MRTLNLGILAHVDAGKTSLTERLLFNAGVIDRLGSVDTGDTQTDNLELERQRGITIRAAVVSFAIGDRIVNLIDTPGHPDFIAEVERVLGLLDAAVVVVSAVEGVQAQTRVLVRALRRLGVPFVFFVNKVDRLGARYQEVMEALAAQLFVRPIAMSTVIDAGSKLARVEALAPRDEPLFSALCEALGENDEALLDDYVLAPDRLTNERLGRSLADQVARGLVHPVFAGAAMIGVGISDLASAIATILPERRPDADGPVAGKIFKIERGWGGEKLCYLSLTSGTVWLRQNLNLPKGPERVTAIQLFEDGRIHGAESLRAGQIARVSGLAGARIGDAVGGDRFPGGQAHFAPPTLETRVLARRPSDEAALWLALNQMAEQDPLINLRRNDETDEVFVSLYG…
G124	26		nt	Rhizobium sp. N741,	CP013595.1	Otr(A)	45.524	509.0	2.93e-176	MRTLNLGILAHVDAGKTSLTERLLFNAGVIDRLGSVDTGDTQTDNLELERQRGITIRAAVVSFAIGDRIVNLIDTPGHPDFIAEVERVLGLLDAAVVVVSAVEGVQAQTRVLVRALRRLGVPFVFFVNKVDRLGARYQEVMEALAAQLFVRPIAMSTVIDAGSKLARVEALAPRDEPLFSALCEALGENDEALLDDYVLAPDRLTNERLGRSLADQVARGLVHPVFAGAAMIGVGISDLASAIATILPERRPDADGPVAGKIFKIERGWGGEKLCYLSLTSGTVWLRQNLNLPKGPERVTAIQLFEDGRIHGAESLRAGQIARVSGLAGARIGDAVGGDRFPGGQAHFAPPTLETRVLARRPSDEAALWLALNQMAEQDPLINLRRNDETDEVFVSLYG…
G125	26		refseq	Rhizobium sp. N1341,	NZ_CP013505.1	Otr(A)	45.524	509.0	2.93e-176	MRTLNLGILAHVDAGKTSLTERLLFNAGVIDRLGSVDTGDTQTDNLELERQRGITIRAAVVSFAIGDRIVNLIDTPGHPDFIAEVERVLGLLDAAVVVVSAVEGVQAQTRVLVRALRRLGVPFVFFVNKVDRLGARYQEVMEALAAQLFVRPIAMSTVIDAGSKLARVEALAPRDEPLFSALCEALGENDEALLDDYVLAPDRLTNERLGRSLADQVARGLVHPVFAGAAMIGVGISDLASAIATILPERRPDADGPVAGKIFKIERGWGGEKLCYLSLTSGTVWLRQNLNLPKGPERVTAIQLFEDGRIHGAESLRAGQIARVSGLAGARIGDAVGGDRFPGGQAHFAPPTLETRVLARRPSDEAALWLALNQMAEQDPLINLRRNDETDEVFVSLYG…
G126	26		refseq	Rhizobium etli	NZ_CP013500.1	Otr(A)	45.524	509.0	2.93e-176	MRTLNLGILAHVDAGKTSLTERLLFNAGVIDRLGSVDTGDTQTDNLELERQRGITIRAAVVSFAIGDRIVNLIDTPGHPDFIAEVERVLGLLDAAVVVVSAVEGVQAQTRVLVRALRRLGVPFVFFVNKVDRLGARYQEVMEALAAQLFVRPIAMSTVIDAGSKLARVEALAPRDEPLFSALCEALGENDEALLDDYVLAPDRLTNERLGRSLADQVARGLVHPVFAGAAMIGVGISDLASAIATILPERRPDADGPVAGKIFKIERGWGGEKLCYLSLTSGTVWLRQNLNLPKGPERVTAIQLFEDGRIHGAESLRAGQIARVSGLAGARIGDAVGGDRFPGGQAHFAPPTLETRVLARRPSDEAALWLALNQMAEQDPLINLRRNDETDEVFVSLYG…
G127	26		refseq	Rhizobium sp. N621,	NZ_CP013495.1	Otr(A)	45.524	509.0	2.93e-176	MRTLNLGILAHVDAGKTSLTERLLFNAGVIDRLGSVDTGDTQTDNLELERQRGITIRAAVVSFAIGDRIVNLIDTPGHPDFIAEVERVLGLLDAAVVVVSAVEGVQAQTRVLVRALRRLGVPFVFFVNKVDRLGARYQEVMEALAAQLFVRPIAMSTVIDAGSKLARVEALAPRDEPLFSALCEALGENDEALLDDYVLAPDRLTNERLGRSLADQVARGLVHPVFAGAAMIGVGISDLASAIATILPERRPDADGPVAGKIFKIERGWGGEKLCYLSLTSGTVWLRQNLNLPKGPERVTAIQLFEDGRIHGAESLRAGQIARVSGLAGARIGDAVGGDRFPGGQAHFAPPTLETRVLARRPSDEAALWLALNQMAEQDPLINLRRNDETDEVFVSLYG…
G128	26		refseq	Rhizobium sp. N113,	NZ_CP013517.1	Otr(A)	45.524	509.0	2.93e-176	MRTLNLGILAHVDAGKTSLTERLLFNAGVIDRLGSVDTGDTQTDNLELERQRGITIRAAVVSFAIGDRIVNLIDTPGHPDFIAEVERVLGLLDAAVVVVSAVEGVQAQTRVLVRALRRLGVPFVFFVNKVDRLGARYQEVMEALAAQLFVRPIAMSTVIDAGSKLARVEALAPRDEPLFSALCEALGENDEALLDDYVLAPDRLTNERLGRSLADQVARGLVHPVFAGAAMIGVGISDLASAIATILPERRPDADGPVAGKIFKIERGWGGEKLCYLSLTSGTVWLRQNLNLPKGPERVTAIQLFEDGRIHGAESLRAGQIARVSGLAGARIGDAVGGDRFPGGQAHFAPPTLETRVLARRPSDEAALWLALNQMAEQDPLINLRRNDETDEVFVSLYG…
G129	26		refseq	Rhizobium sp. N6212,	NZ_CP013490.1	Otr(A)	45.524	509.0	2.93e-176	MRTLNLGILAHVDAGKTSLTERLLFNAGVIDRLGSVDTGDTQTDNLELERQRGITIRAAVVSFAIGDRIVNLIDTPGHPDFIAEVERVLGLLDAAVVVVSAVEGVQAQTRVLVRALRRLGVPFVFFVNKVDRLGARYQEVMEALAAQLFVRPIAMSTVIDAGSKLARVEALAPRDEPLFSALCEALGENDEALLDDYVLAPDRLTNERLGRSLADQVARGLVHPVFAGAAMIGVGISDLASAIATILPERRPDADGPVAGKIFKIERGWGGEKLCYLSLTSGTVWLRQNLNLPKGPERVTAIQLFEDGRIHGAESLRAGQIARVSGLAGARIGDAVGGDRFPGGQAHFAPPTLETRVLARRPSDEAALWLALNQMAEQDPLINLRRNDETDEVFVSLYG…
G130	26		refseq	Rhizobium sp. N871,	NZ_CP013590.1	Otr(A)	45.524	509.0	2.93e-176	MRTLNLGILAHVDAGKTSLTERLLFNAGVIDRLGSVDTGDTQTDNLELERQRGITIRAAVVSFAIGDRIVNLIDTPGHPDFIAEVERVLGLLDAAVVVVSAVEGVQAQTRVLVRALRRLGVPFVFFVNKVDRLGARYQEVMEALAAQLFVRPIAMSTVIDAGSKLARVEALAPRDEPLFSALCEALGENDEALLDDYVLAPDRLTNERLGRSLADQVARGLVHPVFAGAAMIGVGISDLASAIATILPERRPDADGPVAGKIFKIERGWGGEKLCYLSLTSGTVWLRQNLNLPKGPERVTAIQLFEDGRIHGAESLRAGQIARVSGLAGARIGDAVGGDRFPGGQAHFAPPTLETRVLARRPSDEAALWLALNQMAEQDPLINLRRNDETDEVFVSLYG…
G131	26		refseq	Rhizobium sp. N741,	NZ_CP013595.1	Otr(A)	45.524	509.0	2.93e-176	MRTLNLGILAHVDAGKTSLTERLLFNAGVIDRLGSVDTGDTQTDNLELERQRGITIRAAVVSFAIGDRIVNLIDTPGHPDFIAEVERVLGLLDAAVVVVSAVEGVQAQTRVLVRALRRLGVPFVFFVNKVDRLGARYQEVMEALAAQLFVRPIAMSTVIDAGSKLARVEALAPRDEPLFSALCEALGENDEALLDDYVLAPDRLTNERLGRSLADQVARGLVHPVFAGAAMIGVGISDLASAIATILPERRPDADGPVAGKIFKIERGWGGEKLCYLSLTSGTVWLRQNLNLPKGPERVTAIQLFEDGRIHGAESLRAGQIARVSGLAGARIGDAVGGDRFPGGQAHFAPPTLETRVLARRPSDEAALWLALNQMAEQDPLINLRRNDETDEVFVSLYG…
G132	26		nt	Rhizobium sp. NXC14,	CP021030.1	Otr(A)	45.372	507.0	3.00e-175	MRTLNLGILAHVDAGKTSLTERLLFHAGVIDKLGSVDSGDTQTDNLELERQRGITIRAAVVSFKIGDRTVNLIDTPGHPDFIAEVERVLGLLDAAVVVVSAVEGVQAQTRVLVRALRRLGVPFIFFVNKVDRLGARHQEVLEALAAQLSVRPVAMSSAVNAGTKLAWVEALAIGREPLFSALCEALGENDEALLDDYVLAPDRLTEERLGTSLADQVARGLIHPVFAGAAMTGAGISALASAIGTILPERRPDPDGPVAGKIFKIERGWGGEKLCYLSLTSGTIWLRQYLDLPKGPGRVTAIQLFEDGRIHGAESLRAGQIARVSGLAGARIGDAVGGDRFSGGQAHFAPPTLETRVLARRPSDKAALWLALNQMAEQDPLINLRRNEDTDEVFVSLYG…
G133	26		refseq	Rhizobium sp. NXC14,	NZ_CP021030.1	Otr(A)	45.372	507.0	3.00e-175	MRTLNLGILAHVDAGKTSLTERLLFHAGVIDKLGSVDSGDTQTDNLELERQRGITIRAAVVSFKIGDRTVNLIDTPGHPDFIAEVERVLGLLDAAVVVVSAVEGVQAQTRVLVRALRRLGVPFIFFVNKVDRLGARHQEVLEALAAQLSVRPVAMSSAVNAGTKLAWVEALAIGREPLFSALCEALGENDEALLDDYVLAPDRLTEERLGTSLADQVARGLIHPVFAGAAMTGAGISALASAIGTILPERRPDPDGPVAGKIFKIERGWGGEKLCYLSLTSGTIWLRQYLDLPKGPGRVTAIQLFEDGRIHGAESLRAGQIARVSGLAGARIGDAVGGDRFSGGQAHFAPPTLETRVLARRPSDKAALWLALNQMAEQDPLINLRRNEDTDEVFVSLYG…
G134	26		nt	Rhizobium sp. N731,	CP013601.1	Otr(A)	45.524	508.0	7.92e-176	MRTLNLGILAHVDAGKTSLTERLLFNAGVIDRLGSVDTGDTQTDNLELERQRGITIRAAVVSFAIGDRIVNLIDTPGHPDFIAEVERVLGLLDAAVVVVSAVEGVQAQTRVLVRALRRLGVPFVFFVNKVDRLGARYQEVMEALAAQLFVRPIAMSTVIDAGSKLARVEALAPRDEPLFSALCEALGENDEALLDDYVLAPDRLTNERLGRSLADQVARGLVHPVFAGAAMIGVGISDLASAIATILPERRPDADGPVAGKIFKIERGWGGEKLCYLSLTSGTVWLRQNLNLPKGPERVTAIQLFEDGRIHGAESLRAGQIARVSGLAGARIGDAVGVDRFPGGQAHFAPPTLETRVLARRPSDKAALWLALNQMAEQDPLINLRRNEETDEVFVSLYG…
G135	26		nt	Rhizobium sp. N1314,	CP013511.1	Otr(A)	45.524	508.0	7.92e-176	MRTLNLGILAHVDAGKTSLTERLLFNAGVIDRLGSVDTGDTQTDNLELERQRGITIRAAVVSFAIGDRIVNLIDTPGHPDFIAEVERVLGLLDAAVVVVSAVEGVQAQTRVLVRALRRLGVPFVFFVNKVDRLGARYQEVMEALAAQLFVRPIAMSTVIDAGSKLARVEALAPRDEPLFSALCEALGENDEALLDDYVLAPDRLTNERLGRSLADQVARGLVHPVFAGAAMIGVGISDLASAIATILPERRPDADGPVAGKIFKIERGWGGEKLCYLSLTSGTVWLRQNLNLPKGPERVTAIQLFEDGRIHGAESLRAGQIARVSGLAGARIGDAVGVDRFPGGQAHFAPPTLETRVLARRPSDKAALWLALNQMAEQDPLINLRRNEETDEVFVSLYG…
G136	26		refseq	Rhizobium sp. N731,	NZ_CP013601.1	Otr(A)	45.524	508.0	7.92e-176	MRTLNLGILAHVDAGKTSLTERLLFNAGVIDRLGSVDTGDTQTDNLELERQRGITIRAAVVSFAIGDRIVNLIDTPGHPDFIAEVERVLGLLDAAVVVVSAVEGVQAQTRVLVRALRRLGVPFVFFVNKVDRLGARYQEVMEALAAQLFVRPIAMSTVIDAGSKLARVEALAPRDEPLFSALCEALGENDEALLDDYVLAPDRLTNERLGRSLADQVARGLVHPVFAGAAMIGVGISDLASAIATILPERRPDADGPVAGKIFKIERGWGGEKLCYLSLTSGTVWLRQNLNLPKGPERVTAIQLFEDGRIHGAESLRAGQIARVSGLAGARIGDAVGVDRFPGGQAHFAPPTLETRVLARRPSDKAALWLALNQMAEQDPLINLRRNEETDEVFVSLYG…
G137	26		refseq	Rhizobium sp. N1314,	NZ_CP013511.1	Otr(A)	45.524	508.0	7.92e-176	MRTLNLGILAHVDAGKTSLTERLLFNAGVIDRLGSVDTGDTQTDNLELERQRGITIRAAVVSFAIGDRIVNLIDTPGHPDFIAEVERVLGLLDAAVVVVSAVEGVQAQTRVLVRALRRLGVPFVFFVNKVDRLGARYQEVMEALAAQLFVRPIAMSTVIDAGSKLARVEALAPRDEPLFSALCEALGENDEALLDDYVLAPDRLTNERLGRSLADQVARGLVHPVFAGAAMIGVGISDLASAIATILPERRPDADGPVAGKIFKIERGWGGEKLCYLSLTSGTVWLRQNLNLPKGPERVTAIQLFEDGRIHGAESLRAGQIARVSGLAGARIGDAVGVDRFPGGQAHFAPPTLETRVLARRPSDKAALWLALNQMAEQDPLINLRRNEETDEVFVSLYG…
G138	27		env_nt	Metagenome	JFJP01029717.1	TetB(P)	36.090	434.0	5.00e-147	VSAETIQHQHLRNIGIVAHVDAGKTTITENLLFRAGFIRSLGSVDKGTAHTDFLDIERERGISVRAASTTIRWKDVDINLIDTPGHMDFTAEVERSLRVLDGVILVLSAVEGVQAQTEIIWKALRARNLPTLLFINKLDRIGADPERVMDEIRRLLSPAILPLQAVAGLPHGEAELLDRFDLQIPDVGFAGGRFPDEWLERLAEGDDFIMEKWLESKVISPSALKMSLVRQSRSGTLYPVLFGAALKEQGMLPLLDGILEYLPPASGDPDKPLAGVVFRLEHDKTMGRVAHVRLYSGTLQNRDMVDNITQGTQEKVTQIRKVYSRKHEDTGLLKAGDIASVCGLGRARIGDVLGCSDGVPEASHLAVPLLLVQVFPEKDAEIAMLVAALQELADEDPLL…
G139	28		nt	Jiangella alkaliphila	LT629791.1	Otr(A)	52.035	591.0	0.0	LRTLNLGILAHVDAGKTSLTERLLYAAGVIDEIGSVDAGSTQTDSLALERQRGITIKSAVVAFTVGDTAVNLIDTPGHPDFIAEVERVLSVLDGAVLVVSAVEGVQAQTRVLMRTLRRLRIPTLIFVNKLDRAGADLDAVVGQLRVRLTPRIVPLGAAVRPGGKDAAFRPFTAADDGFGARLVDVLADGDDALLADYVDDPAGVSHRRLLRSLARQSRRADVHPVFAGSAITGAGVEELTAGIVSLLPSTSDDGDGGAEGPPSGTVFKVERGPAGEKIAYVRMVAGTLRTRDRLVAGKVTALSVFDGGGARPGPEVTAGRIAKVWGLGAVRIGDTIGATAGTNGDAAAHHFAPPTLETVVVPRHVRERGALHAALAQLAEQDPLIDLRQDDLRQEVSVS…
G140	28		nt	Jiangella sp. DSM	LT629771.1	Otr(A)	50.735	573.0	0.0	VRTLNLGILAHIDAGKTSLTERLLYAAGVIDEVGSVDAGSTQTDSLALERQRGITIRSAVVAFTVGDTAVNLIDTPGHPDFIAEVERVLSVLDGAVLVVSAVEGVQAQTRVLMRTLRRLRLPTLIFVNKLDRAGADLDAVIGQLAAKLTPRIVPLGDAARQGAKDATFRTFTEADDGFGARLAETLADGDDALLADYVERPAGVTHRRLLRSLARQSRSARVHPVFAGSAITGVGIDELTAGIVRLLPSTPVSDDGAGGPPEGSVFKVERGPAGEKIAYVRMAAGTLRTRDRLAAGKATAIRVFDDGGARPVTEVSAGRIAKVWGLNGVRVGDHLGAAHGDDAAQPHFAPPTLETVVVPRRARDRGALHAALAQLAEQDPLIDLRQDDLRREVSVSLYG…
G141	29		nt	Luteipulveratus mongoliensis	CP011112.1	Otr(A)	50.969	568.0	0.0	LTSLNLGILAHVDAGKTSLTERLLFEAGVIDEVGSVDDGSTQTDSLALEQQRGITIRSAVVSFTIGETVINLVDTPGHSDFIAEVERALSVLDGAILVISAVEGVQAQTRVLMRALQRLGIPTLIFVNKIDRTGARPDEVVREITERLTPRAIALGSVRDAGGRDASFVPYECGSRPMDAWVDLLSAHDGELLAAYVEDPASVTESLLQERLAEQSRAGTVHPVAFGSAVTGAGVEALMCSIPRLLPVADPDVSGPPRGTVFKVERGGGGEQIAYLRLESGTVRVRDRLRLVSPAERRVMEAKVTAIREFDSGVARPAQCARAGRIAQVWGLAGVRIGDEIGDVPTRSADRHFFSPPSLETVVDPVRDADRGTMHVGLSQLAEQDPLIDLRQDDVRHEI…
G142	29		refseq	Luteipulveratus mongoliensis	NZ_CP011112.1	Otr(A)	50.969	568.0	0.0	LTSLNLGILAHVDAGKTSLTERLLFEAGVIDEVGSVDDGSTQTDSLALEQQRGITIRSAVVSFTIGETVINLVDTPGHSDFIAEVERALSVLDGAILVISAVEGVQAQTRVLMRALQRLGIPTLIFVNKIDRTGARPDEVVREITERLTPRAIALGSVRDAGGRDASFVPYECGSRPMDAWVDLLSAHDGELLAAYVEDPASVTESLLQERLAEQSRAGTVHPVAFGSAVTGAGVEALMCSIPRLLPVADPDVSGPPRGTVFKVERGGGGEQIAYLRLESGTVRVRDRLRLVSPAERRVMEAKVTAIREFDSGVARPAQCARAGRIAQVWGLAGVRIGDEIGDVPTRSADRHFFSPPSLETVVDPVRDADRGTMHVGLSQLAEQDPLIDLRQDDVRHEI…
G143	30		nt	Streptomyces albulus	CP006871.1	Otr(A)	50.687	537.0	0.0	MQIQHTLNIGILAHVDAGKTSLTERLLFDTGTIDRLGSVDAGDTQTDTGVIERQRGITVRSAVTSFTTGSTQVNLIDTPGHSDFVAEVERVLGVLDGAVLVLSAVEGVQAHTRVLMRTLREVGLPVLLFVNKIDRSGARAEALLRDVRHKLVPHPLAMTAVQDLGTPSARALPHVLDDGAEFRTRVAETLAEVDETVLARVVDGPFPDPAALRTALAEQTRQGRVHPVFFGSARSGQGVGALVDGLTGLLRPPSADGGAGPSGATPPRGTVFAVERGASGKKTAYVRLFSGTLTARQRVTLHRHGPDGAPLAHPGQITALQVVGRAGHGGAGRHGDDGARQLTAGGIGQVSGLAEVRVGDRLTDPAGRDDGPRPPRFPAPTLRTLVRPRHRAPGAAGRL…
G144	30		refseq	Streptomyces albulus	NZ_CP006871.1	Otr(A)	50.687	537.0	0.0	MQIQHTLNIGILAHVDAGKTSLTERLLFDTGTIDRLGSVDAGDTQTDTGVIERQRGITVRSAVTSFTTGSTQVNLIDTPGHSDFVAEVERVLGVLDGAVLVLSAVEGVQAHTRVLMRTLREVGLPVLLFVNKIDRSGARAEALLRDVRHKLVPHPLAMTAVQDLGTPSARALPHVLDDGAEFRTRVAETLAEVDETVLARVVDGPFPDPAALRTALAEQTRQGRVHPVFFGSARSGQGVGALVDGLTGLLRPPSADGGAGPSGATPPRGTVFAVERGASGKKTAYVRLFSGTLTARQRVTLHRHGPDGAPLAHPGQITALQVVGRAGHGGAGRHGDDGARQLTAGGIGQVSGLAEVRVGDRLTDPAGRDDGPRPPRFPAPTLRTLVRPRHRAPGAAGRL…
G145	30		nt	Streptomyces sp. 769,	CP003987.1	Otr(A)	49.697	524.0	0.0	MHIQHTLNIGILAHVDAGKTSLTERLLFDTGAIDRLGSVDAGDTQTDSGTIERQRGITVRSAVAPFTVGATQVNVIDTPGHSDFVAEVERVLGVLDGAVLVLSAVEGVQAHTRVLMRTLREMRLPTLLFVNKIDRAGARGEALLADIRRKLAPHIVPMTSVRELGTPSARALPHALDDEPEFRTRVAEALAELDDALLARVVDGPFPSPDELRAALAAQTRQGRTHPVHFGSARSGEGIGALIDGITGLLRPAPVGRSTDPAGAAHPRGTVFAVEREPSGKKTAYLRLFSGTLAARQRVALHRNGPDGSRLTYPGQITALQVVGRPGNGSAGLAGGPGIRQLTPGTIGKVSGLTEVRVGDRLTDPAGRDDGPRPPHFPAPTLRTLVRPRDQVPGAAARL…
G146	30		refseq	Streptomyces sp. 769,	NZ_CP003987.1	Otr(A)	49.697	524.0	0.0	MHIQHTLNIGILAHVDAGKTSLTERLLFDTGAIDRLGSVDAGDTQTDSGTIERQRGITVRSAVAPFTVGATQVNVIDTPGHSDFVAEVERVLGVLDGAVLVLSAVEGVQAHTRVLMRTLREMRLPTLLFVNKIDRAGARGEALLADIRRKLAPHIVPMTSVRELGTPSARALPHALDDEPEFRTRVAEALAELDDALLARVVDGPFPSPDELRAALAAQTRQGRTHPVHFGSARSGEGIGALIDGITGLLRPAPVGRSTDPAGAAHPRGTVFAVEREPSGKKTAYLRLFSGTLAARQRVALHRNGPDGSRLTYPGQITALQVVGRPGNGSAGLAGGPGIRQLTPGTIGKVSGLTEVRVGDRLTDPAGRDDGPRPPHFPAPTLRTLVRPRDQVPGAAARL…
G147	30		nt	Streptomyces albulus	CP007574.1	Otr(A)	50.687	535.0	0.0	MQIQHTLNIGILAHVDAGKTSLTERLLFDTGTIDRLGSVDAGDTQTDTGVIERQRGITVRSAVTSFTTGSTQVNLIDTPGHSDFVAEVERVLGVLDGAVLVLSAVEGVQAHTRVLMRTLREVGLPVLLFVNKIDRSGARAEALLRDVRHKLVPHPLAMTAVQDLGTPSARALPHVLDDGAEFRTRVAETLAEVDETVLARVVNGPFPDPAALRTALAEQTRQGRVHPVFFGSARSGQGVGALVDGLTGLLRPPSADGGAGPSGATPPRGTVFAVERGASGKKTAYVRLFSGTLTARQRVTLHRHGPDGAPLAHPGQITALQVVGRAGHGGAGRHGDDGARQLTAGGIGQVSGLAEVRVGDRLTDPAGRDDGPRPPRFPAPTLRTLVRPRHRAPGAAGRL…
G148	30		refseq	Streptomyces albulus	NZ_CP007574.1	Otr(A)	50.687	535.0	0.0	MQIQHTLNIGILAHVDAGKTSLTERLLFDTGTIDRLGSVDAGDTQTDTGVIERQRGITVRSAVTSFTTGSTQVNLIDTPGHSDFVAEVERVLGVLDGAVLVLSAVEGVQAHTRVLMRTLREVGLPVLLFVNKIDRSGARAEALLRDVRHKLVPHPLAMTAVQDLGTPSARALPHVLDDGAEFRTRVAETLAEVDETVLARVVNGPFPDPAALRTALAEQTRQGRVHPVFFGSARSGQGVGALVDGLTGLLRPPSADGGAGPSGATPPRGTVFAVERGASGKKTAYVRLFSGTLTARQRVTLHRHGPDGAPLAHPGQITALQVVGRAGHGGAGRHGDDGARQLTAGGIGQVSGLAEVRVGDRLTDPAGRDDGPRPPRFPAPTLRTLVRPRHRAPGAAGRL…
G149	30		nt	Streptomyces noursei	CP011533.1	Otr(A)	48.933	517.0	3.50e-179	MHIQHTLNIGILAHVDAGKTSLTERLLFDTGAIDRLGSVDTGDTQTDTGAIERQRGITVRSAVAPFTVGATQVNVIDTPGHSDFVAEVERVLGVLDGAVLVLSAVEGVQAHTRVLMRTLREMRLPTLLFVNKIDRAGARGEALLADIRRKLAPHIVPMTSVRELGTPSARALPHALDDEPEFRTQVAEALAELDDALLARVVDGPFPSPDELHAALAAHTRQGRTHPVHFGSARSGEGIGALIDGITGLLRPAPVGRSTDPAGAAHPRGTVFAVEREPSGKKTAYLRLFSGTLTARQRVALHRNGPDGSRLTYPGQITALQVVGRPGNGSAGRAGGQGIRQLTPGTIGKVSGLTEVRVGDRLTDPAGRDDGPRPPHFPAPTLRTLVRPRGQAPGAAARL…
G150	30		refseq	Streptomyces noursei	NZ_CP011533.1	Otr(A)	48.933	517.0	3.50e-179	MHIQHTLNIGILAHVDAGKTSLTERLLFDTGAIDRLGSVDTGDTQTDTGAIERQRGITVRSAVAPFTVGATQVNVIDTPGHSDFVAEVERVLGVLDGAVLVLSAVEGVQAHTRVLMRTLREMRLPTLLFVNKIDRAGARGEALLADIRRKLAPHIVPMTSVRELGTPSARALPHALDDEPEFRTQVAEALAELDDALLARVVDGPFPSPDELHAALAAHTRQGRTHPVHFGSARSGEGIGALIDGITGLLRPAPVGRSTDPAGAAHPRGTVFAVEREPSGKKTAYLRLFSGTLTARQRVALHRNGPDGSRLTYPGQITALQVVGRPGNGSAGRAGGQGIRQLTPGTIGKVSGLTEVRVGDRLTDPAGRDDGPRPPHFPAPTLRTLVRPRGQAPGAAARL…
G151	31		nt	Marivirga tractuosa	CP002349.1	TetB(P)	35.038	394.0	1.41e-131	MSAKRKLTIGILAHVDAGKTSLTECLLHQAGATKAQGSVDKGSAITDGLALEKSRGISIKAASVNFSWKQTQFQLVDTPGHIDFAAEVDRSLSILDAVILVVSAKEGVQAHTLNLWENLKERNLPVIIFFNKIDRDGVFPEQVFNDFQKELGAKLFALNLPDLSDSQQIQVMPFEACRNHTDHAILDSSLENLAECDEAFLEKYLEGNIGEMSTILAQALPHIQNGSLHPVLFGSAKLGLGIYELLDQLEKLISTPQNYFCNPAAKVFKVEFHDKLGRLAYIKSYGGLLKTKDSIPSQEMGKEIKINQIFKAEAGGLEQVAELNQGEIGLITTSDIILAGDILGNEKLADSYSKISNAVLAVEVKAVEDKDYQKLGEALEILNLEDPILDFKWFKEDRE…
G152	31		refseq	Marivirga tractuosa	NC_014759.1	TetB(P)	35.038	394.0	1.41e-131	MSAKRKLTIGILAHVDAGKTSLTECLLHQAGATKAQGSVDKGSAITDGLALEKSRGISIKAASVNFSWKQTQFQLVDTPGHIDFAAEVDRSLSILDAVILVVSAKEGVQAHTLNLWENLKERNLPVIIFFNKIDRDGVFPEQVFNDFQKELGAKLFALNLPDLSDSQQIQVMPFEACRNHTDHAILDSSLENLAECDEAFLEKYLEGNIGEMSTILAQALPHIQNGSLHPVLFGSAKLGLGIYELLDQLEKLISTPQNYFCNPAAKVFKVEFHDKLGRLAYIKSYGGLLKTKDSIPSQEMGKEIKINQIFKAEAGGLEQVAELNQGEIGLITTSDIILAGDILGNEKLADSYSKISNAVLAVEVKAVEDKDYQKLGEALEILNLEDPILDFKWFKEDRE…
G153	31		env_nt	Metagenome	CESE01001654.1	TetB(P)	34.855	388.0	5.27e-129	MSDKTALTIGIIAHVDAGKTSITESLLHHSGTTASLGSVDKGSAVTDGLTMEKNRGISIKASSVNFSWNNIVIQLVDTPGHIDFAAEVDRSLSILDGVILVVSAKEGVQAHTINLWESLIERNLPVIVFFNKIDRDGVDIENVFLDFQKDLGAKLFTLNYPDLSNPDKPKLLSFTNCADYIDATILDKSMENLAECDETFMEQYIEGELTDLEQILEKGKQNIKTGALYPSVFGSAKLGLGIDELLNSISTLIPQEKSYYSTPAAKVFKVAIHEKKGRLAYIKSYGGILKSKDFIRSQQQDKNIKINQLFKPHLGDFVQISELHPGEIGIITTSENIFTGEILGTENLNDQFSKISKAVLGVQVIAKDVKDYQKLGEALEILNIEDPILDFKWFKEEKE…
G154	32		nt	Paenibacillus uliginis	LT840184.1	TetB(P)	38.671	489.0	2.97e-168	MHKTPIRNVGIFAHVDAGKTTTTEHLLFYSGAIRKLGSVNDGTAQTDRLEVERERGISVKSASASLEWNGTRLNLIDTPGHVDFLSEVERPLRVMDGAVLIISAAEGIQSQTETVWQTLRSLGIPTLIYINKMDRTGVDTKSLMDEIRRVLSPDIFPVNSPLGEGETFHSVSSIWSDSDSSNPAVETSLHYATELAAGLDEDLLDRYVENGTLPKEDIRNKLKEYTLIGQSFPVCFGASQRGIGIRELLDHITEYLPEAGGNEGAELSGVVYKIERDSNMGRTAYVRLYNGILKNRDSLFNSTRNITEKITQIRKMDSGGKLVDTGQAAAGDIAAVYGLVQTRIGDILGNTEGVPASPEMAVPLLTVQVRSKEVSRYQELAEALQELTDEDPLLDFQWM…
G155	33		wwtp	Metagenome	NODE_7_length_2481_cov_18.227947	Tet(T)	58.243	794.0	0.0	VMRVLSSQGFFIYQRRIMQLKIINLGILAHVDAGKTTITESMLFRSGTICSAGRVDDGTTITDSMFLERQRGITIRSSTTSFEWNGTKINIIDTPGHMDFISEVERSLCVLDGAVLVISAKEGVQVQTRAIFQTLLKLKIPTLIFINKVDRTGVCLEELYTDIREQLTSDIVIMQTLDGMASNDILISDYASISDTATEKLLDLDESLAKKFILNQPIAEKEYNTSFLFNIASCKLFPVFHGVALRNIGTEQLLNAITSYLPVNAATDQGDLCAFVYKIDRDEQMHKRAFARVFGGSLEIRDTVAVEGCEEPLKLKKLGKLQNGKIVPAEYVLSGDIAVLSNMQNIRIGDVIGGRSRHLPQISMAQPSLQASVMPLNQEHRSRLIQALFELTEEDPLLH…
G156	33		pune	Metagenome	NODE_33_length_2025_cov_8.69086	Tet(T)	58.243	794.0	0.0	MQLKIINLGILAHVDAGKTTITESMLFRSGTICSAGRVDDGTTITDSMFLERQRGITIRSSTTSFEWNGTKINIIDTPGHMDFISEVERSLCVLDGAVLVISAKEGVQVQTRAIFQTLLKLKIPTLIFINKVDRTGVCLEELYTDIREQLTSDIVIMQTLDGMASNDILISDYASISDTATEKLLDLDESLAKKFILNQPIAEKEYNTSFLFNIASCKLFPVFHGVALRNIGTEQLLNAITSYLPVNAATDQGDLCAFVYKIDRDEQMHKRAFARVFGGSLEIRDTVAVEGCEEPLKLKKLGKLQNGKIVPAEYVLSGDIAVLSNMQNIRIGDVIGGRSRHLPQISMAQPSLQASVMPLNQEHRSRLIQALFELTEEDPLLHCEVDKYTGEITIRLFGK…
G157	33		pune	Metagenome	NODE_22_length_2165_cov_21.9346	Tet(T)	58.243	781.0	0.0	MQLKIINLGILAHVDAGKTTITESMLFRSGTIYSAGRVDEGTTITDSMSLERQRGITIRSSTISFEWNETKINIIDTPGHMDFIAEVERSLCVLDGAILVISAKEGVQVQTRVIFQTLRKLKIPTLIFINKVDRTGVCLNELYTDIKEQLTPDIVIMQILDGLASNDILISDYASISDAATEKLLDLDESLAEKFILNQPIAEKEYNTSFLSNIASCKLFPVLHGVALRNIGTEQLLNAIANYLPVNTATDQGELCAFVYKIDRDEQMHKRAFARVFGGSLKVRDTVAVEGCEEKFKIKKLEYIRNGKIVSAERVLCGDIAVISNVQNIRIGDVIGSRNRHLPQISMAQPSLQTSVIPLNHEHRSRLIQALFELTEEDPLLRCEVDKYTEEITMQLFGE…
G158	34		nt	Friedmanniella luteola	LT629749.1	Otr(A)	45.685	481.0	8.43e-165	VLPRALNLGILAHVDAGKTTLSERLLHAAGVIEEVGRVDHGTTVTDSLDLERRRGITIRAAVAALEIAGVAVNLVDTPGHPDFIAEVERVLDVLDGAVLVVSAVEGVQPQTRVLLRALQHRGIPCLVFVNKVDRRGADVVGVQAEIGRRLGLRTVAMGRVDGEGTAGAAAVGFRADDPDLLGPLAEVLADLDEHLLQEYVEHELSSGPALWRAELVRQTRRGLVHPLFVGSALTGTGVGALVDGIGEFLPAASGDPDGPVRGSIFKIERGHAAEKVCYLRMVSGSVRLRDQVNDAGDKVSAIQIFERGRWTGGDHLPAPLIGKVWGLAGARVGDAVGERQSRRPGHEFGLPMLESVIHPVHEDDQVALRTALAQLAEQDPLIDVRVDERHAELAVSLYG…
G159	35		hmp_genomic	Synergistes sp. 3 1 syn1	ACUH01000060	TetB(P)	34.557	388.0	6.57e-129	MRRPDDGLAPDPASAPVSTAPGSKDTLAVGETRPLTIGILAHVDGGKTTLTEQMLFRAGAVRSLGRVDDGSAHTDFMDFERRRGISVRAASALLEWRERKIYIIDTPGHSDFSSEVQRAVRAMDLAVIVVSAVEGVQSQTELIWHSIDKMGIPALFFINKTDRVGADAGSVTAEIGELTGTAPRPLELGDKEALAETLAEYDDEALEKFFEGGGEAFSCEELGVLLRDSFYSRKLVPVLSGAALKGEGVEPLLDLLAWLAKRPAPEGPLSGVVFKVEHNPSLGRVAHIRLFSGTLKNRDIVRNATADRDEKVTQIREVLGSKERDRGCLSAGEVGAVYGMTGTVSGDIIGDASYVPPFAEIAAPALRVRVTPADQQQYPALSAALAELAAEDPLLDVIW…
G160	35		nt	Cloacibacillus porcorum	CP016757.1	TetB(P)	34.663	400.0	4.45e-134	LAVNEACPLTIGILAHVDGGKTTLTEQMLFKAGAVRSLGRVDDGSAHTDFMDFERRRGISVRAASALLEWRGVKIYIIDTPGHSDFSAEVQRAVRAMDLAVIVVSAVEGVQSQTELIWRSIDKMGIPALFFINKTDRVGADVKSVMAEIGELTGTAPRLIDLEDKESLAETLAEYDDAALEKYFDEGACAFSKDELDTLLRDSFYARKLIPALCGAALKGEGVEPLLELLARLSKAQDAAGPLSGVVFKVEHNPSLGRVAHLRLFSGTLKNRDSVRNVTMGREEKVTQIREVLGSKEKDKGSLCAGEVGAVYGLTGTVSGDIIGDPSYVPPVAEIAAPVLRVKVTSAEPSQYPALVAALSELSAEDPLLDVIWEKESRELLVRVTGLLQIEILQTLLAE…
G161	35		refseq	Cloacibacillus porcorum	NZ_CP016757.1	TetB(P)	34.663	400.0	4.45e-134	LAVNEACPLTIGILAHVDGGKTTLTEQMLFKAGAVRSLGRVDDGSAHTDFMDFERRRGISVRAASALLEWRGVKIYIIDTPGHSDFSAEVQRAVRAMDLAVIVVSAVEGVQSQTELIWRSIDKMGIPALFFINKTDRVGADVKSVMAEIGELTGTAPRLIDLEDKESLAETLAEYDDAALEKYFDEGACAFSKDELDTLLRDSFYARKLIPALCGAALKGEGVEPLLELLARLSKAQDAAGPLSGVVFKVEHNPSLGRVAHLRLFSGTLKNRDSVRNVTMGREEKVTQIREVLGSKEKDKGSLCAGEVGAVYGLTGTVSGDIIGDPSYVPPVAEIAAPVLRVKVTSAEPSQYPALVAALSELSAEDPLLDVIWEKESRELLVRVTGLLQIEILQTLLAE…
G162	36		nt	Paenibacillus xylanexedens	CP018620.1	TetB(P)	38.813	487.0	1.26e-167	MLNELNRRNIGIFAHVDAGKTTTTEHMLFESGVVRSPGRVDDGTTATDSLDIEKERGISVQAAMTSLIWKNTIIDLIDTPGHIDFSSEVERTLRVMDGAILILSAVEGIQSQSEAIWHALRSLRIPTIIYINKMDRIGASAPAVMEQIRSTLSPFACEIQTYQFHEDSFHGIDSLWNPNQDSLSDGTPSIPGLVEILAELDEKVMEAYIQETPLSQRDLNEAFLRYVHQGEMFPVCYGASGKGIGVTALLDTVLAFLPPPAQPVDSPVSGVVFKIERDRTMGRTAYVRMYGGSLHNRDTIHNSTRELEEKVTQIRRMDGRKWADTGAVHAGQIAALYGLSDTHVGDIIGNPEGVPPLPQMAVPLLTVQVHGKDPARYPDLVAALQELTDEDPLLDLQWL…
G163	36		refseq	Paenibacillus xylanexedens	NZ_CP018620.1	TetB(P)	38.813	487.0	1.26e-167	MLNELNRRNIGIFAHVDAGKTTTTEHMLFESGVVRSPGRVDDGTTATDSLDIEKERGISVQAAMTSLIWKNTIIDLIDTPGHIDFSSEVERTLRVMDGAILILSAVEGIQSQSEAIWHALRSLRIPTIIYINKMDRIGASAPAVMEQIRSTLSPFACEIQTYQFHEDSFHGIDSLWNPNQDSLSDGTPSIPGLVEILAELDEKVMEAYIQETPLSQRDLNEAFLRYVHQGEMFPVCYGASGKGIGVTALLDTVLAFLPPPAQPVDSPVSGVVFKIERDRTMGRTAYVRMYGGSLHNRDTIHNSTRELEEKVTQIRRMDGRKWADTGAVHAGQIAALYGLSDTHVGDIIGNPEGVPPLPQMAVPLLTVQVHGKDPARYPDLVAALQELTDEDPLLDLQWL…
G164	37		nt	Streptomyces gilvosporeus	CP020569.1	Otr(A)	48.367	493.0	8.55e-170	MAPSHLPARFPAHTLNIGILAHVDAGKTSLTERLLFDAGVIDRLGSVDAGDTRTDTGALERQRGITIRSAVASFTVGDVQINLIDTPGHSDFIAEVERALGVLDGAVLLLSAVEGVQARTRVLMKTLRRLRLPTLLFVNKIDRVGARGEPLLADIRRLLVPVPVAMTSVTGLGTPGARAVPYDLRDKRARNRVAEAVAEADDAMLARVVEGPPPSAQRVRAALTARTADGSLHPVYFGSALGGQGVGALTEGMAGLIPPAPVAAGGPPRGTVFAVHQPPGGERTAHVRLYEGVLRPRQQITLHRRTADGGRAALRGRITSLEVVGRPPGAPEPLTPGHIAVIRGLPGIRTGDRLGELRDSDDALFASPTLETVVRAHDPAHAAVLRAALLALADQDPLL…
G165	37		refseq	Streptomyces gilvosporeus	NZ_CP020569.1	Otr(A)	48.367	493.0	8.55e-170	MAPSHLPARFPAHTLNIGILAHVDAGKTSLTERLLFDAGVIDRLGSVDAGDTRTDTGALERQRGITIRSAVASFTVGDVQINLIDTPGHSDFIAEVERALGVLDGAVLLLSAVEGVQARTRVLMKTLRRLRLPTLLFVNKIDRVGARGEPLLADIRRLLVPVPVAMTSVTGLGTPGARAVPYDLRDKRARNRVAEAVAEADDAMLARVVEGPPPSAQRVRAALTARTADGSLHPVYFGSALGGQGVGALTEGMAGLIPPAPVAAGGPPRGTVFAVHQPPGGERTAHVRLYEGVLRPRQQITLHRRTADGGRAALRGRITSLEVVGRPPGAPEPLTPGHIAVIRGLPGIRTGDRLGELRDSDDALFASPTLETVVRAHDPAHAAVLRAALLALADQDPLL…
G166	37		nt	Streptomyces sp. MOE7,	CP019779.1	Otr(A)	45.745	482.0	2.25e-165	MRIRHTLNIGILAHVDAGKTSLTERLLFDTGTIGRLGSVDSGDTCTDTGALERQRGITIRSAVASFTVGDVQVNLLDTPGHSDFIAEVERALGVLDGAVLLLSAVEGVQARTRVLMKTLRRLRLPTLLFVNKIDRAGARGEELVHDIHRLLAPTAVPMTSVTGLGTPQARSVPYDLTQPRVRERIAEAVAEVDESVLALLVDGPPEGPGREPEGGGAPLTAERLAAALAARTADGSLHPLYFGSALAGQGVGPLIEGMVRMVPPAPAAPGGAPRGTVFAVHQPPKGERRAFLRLFGGELRSRQQIEWHRPGAPADARGPLTGRITALDVIGRAPGEDGPLTPGNIAVLRGLPGIRTGDRLGPPGDDTGAAALFASPTLETVVRADDPARSAALRAALLA…
G167	37		refseq	Streptomyces sp. MOE7,	NZ_CP019779.1	Otr(A)	45.745	482.0	2.25e-165	MRIRHTLNIGILAHVDAGKTSLTERLLFDTGTIGRLGSVDSGDTCTDTGALERQRGITIRSAVASFTVGDVQVNLLDTPGHSDFIAEVERALGVLDGAVLLLSAVEGVQARTRVLMKTLRRLRLPTLLFVNKIDRAGARGEELVHDIHRLLAPTAVPMTSVTGLGTPQARSVPYDLTQPRVRERIAEAVAEVDESVLALLVDGPPEGPGREPEGGGAPLTAERLAAALAARTADGSLHPLYFGSALAGQGVGPLIEGMVRMVPPAPAAPGGAPRGTVFAVHQPPKGERRAFLRLFGGELRSRQQIEWHRPGAPADARGPLTGRITALDVIGRAPGEDGPLTPGNIAVLRGLPGIRTGDRLGPPGDDTGAAALFASPTLETVVRADDPARSAALRAALLA…
G168	37		nt	Streptomyces lydicus	CP019457.1	Otr(A)	46.423	486.0	3.12e-167	MRIRHTLNIGILAHVDAGKTSLTERLLFDTGTIGRLGSVDSGDTCTDTGALERQRGITIRSAVASFTVGDVQVNLLDTPGHSDFIAEVERALGVLDGAVLLLSAVEGVQARTRVLMKTLRRLRLPTLLFVNKIDRAGARGEELVRDIHRLLAPTAVPMTSVTGLGTPQARSVPYDLTEPRVRERIAEAVAEVDESVLALLVDGPPEGPGREPEGGAPLTAARLAAALAARTADGSLHPLYFGSALAGQGVGPLIEGMVRLIPPAPAAPGGPPRGTVFAVHQPPKGERRAFLRLLGGELRPRQQIEWHRPGAPADARGPLTGRITALDVVGRAPGEDGPLTPGNIAVLRGLPGIRTGDRLGPPGDDTGAAELFASPTLETVVRADDPARSAALRAALLAL…
G169	37		refseq	Streptomyces lydicus	NZ_CP019457.1	Otr(A)	46.423	486.0	3.12e-167	MRIRHTLNIGILAHVDAGKTSLTERLLFDTGTIGRLGSVDSGDTCTDTGALERQRGITIRSAVASFTVGDVQVNLLDTPGHSDFIAEVERALGVLDGAVLLLSAVEGVQARTRVLMKTLRRLRLPTLLFVNKIDRAGARGEELVRDIHRLLAPTAVPMTSVTGLGTPQARSVPYDLTEPRVRERIAEAVAEVDESVLALLVDGPPEGPGREPEGGAPLTAARLAAALAARTADGSLHPLYFGSALAGQGVGPLIEGMVRLIPPAPAAPGGPPRGTVFAVHQPPKGERRAFLRLLGGELRPRQQIEWHRPGAPADARGPLTGRITALDVVGRAPGEDGPLTPGNIAVLRGLPGIRTGDRLGPPGDDTGAAELFASPTLETVVRADDPARSAALRAALLAL…
G170	37		nt	Streptomyces lydicus	CP017157.1	Otr(A)	46.646	481.0	3.08e-165	MRIRHTLNIGILAHVDAGKTSLTERLLFDTGAIGRLGSVDNGDTCTDTGALERQRGITIRSAVASFTVGDVQVNLLDTPGHSDFIAEVERALGVLDGAVLLLSAVEGVQARTRVLMKTLQRLRLPTLLFVNKIDRAGARGEELVRDIRRLLAPTAVPMTSVTGLGTPQARSVPYDLTEPRVRERIAETVAEVDDSVLALLVDGPPGGREPAGGDAPLTADRLATALAARTADGSLHPLYFGSALAGQGVGALVEGMVRLVPPAPAGPGGAPRGTVFAVHQPPKGERRAYLRLHGGELRPRQQIEWHRPGAPDDARGALTGRITALDVVGRAPGEDGPLTPGNIAVLRGLPGIRTGDRLGPPGDDTGAEALFASPTLETVVRAHDPARSAALRAALLALA…
G171	37		refseq	Streptomyces lydicus	NZ_CP017157.1	Otr(A)	46.646	481.0	3.08e-165	MRIRHTLNIGILAHVDAGKTSLTERLLFDTGAIGRLGSVDNGDTCTDTGALERQRGITIRSAVASFTVGDVQVNLLDTPGHSDFIAEVERALGVLDGAVLLLSAVEGVQARTRVLMKTLQRLRLPTLLFVNKIDRAGARGEELVRDIRRLLAPTAVPMTSVTGLGTPQARSVPYDLTEPRVRERIAETVAEVDDSVLALLVDGPPGGREPAGGDAPLTADRLATALAARTADGSLHPLYFGSALAGQGVGALVEGMVRLVPPAPAGPGGAPRGTVFAVHQPPKGERRAYLRLHGGELRPRQQIEWHRPGAPDDARGALTGRITALDVVGRAPGEDGPLTPGNIAVLRGLPGIRTGDRLGPPGDDTGAEALFASPTLETVVRAHDPARSAALRAALLALA…
G172	37		nt	Streptomyces sp. 2323.1	LT907981.1	Otr(A)	47.222	494.0	2.55e-170	MPSSHTLNIGILAHVDAGKTSLTERLLFDSGAIGRLGSVDAGDTCTDTGALERLRGITIRSAVASFTVGEVRINLIDTPGHADFIAEVERALGVLDGAVLLLSAVEGVQARTRVLMKTLRRLRLPTLLFVNKIDRTGARDEALLADIRRLLAPVPVPMTSVTGLGTARAGSVPYDLEDPLIRARIAETVAEADESVLAQLVGAAPGGQAQEDGPLTADRLRAALAARTADGSLHPVYFGSALGGQGVGALVEGIVRLLPPAPAGTGTEPRGTVFAVHQPPHGERTAHVRLYDGELRPRQQITLHRTGADGAAASVTGRITSLEVIGRPPGDTGPLTAGNIAVLRGLPGIRTGDRLGPADDTAAGPALFGSPTLETLVRARRPARAAALRGALLTLADQD…
G173	37		nt	Streptomyces lydicus	CP007699.2	Otr(A)	48.362	492.0	1.55e-169	MHIRHTLNIGILAHVDAGKTSLTERLLFDTGAIDRLGSVDAGDTRTDTGALERQRGITIRSAVASFTVGDTRINLLDTPGHSDFIAEVERALGVLDGAVLLLSAVEGVQARTRVLMKTLRRLGLPTLLFINKIDRVGARDEALLADIRRLLAPVAVPMTSVTGLGTARARVSPYDLEDARTRDRIAEAVAEADDALLARVVDGAPPTAVQVRAALAARTADGSLHPVYFGSALGGQGVGALVQGIAALIPPAPVAAGDEPRGTVFAVHQPPGGERTAHIRLYGGELRPRQRIELHRRATDGGLGTVTGRITSLEVVGRPPGGSGPLTPGNIAVIRGLPGIRTGDRLGPLPESDDALFASPTLETVVRAHDPGRAAALRAALLALADQDPLLQARPAADG…
G174	37		refseq	Streptomyces lydicus	NZ_CP007699.2	Otr(A)	48.362	492.0	1.55e-169	MHIRHTLNIGILAHVDAGKTSLTERLLFDTGAIDRLGSVDAGDTRTDTGALERQRGITIRSAVASFTVGDTRINLLDTPGHSDFIAEVERALGVLDGAVLLLSAVEGVQARTRVLMKTLRRLGLPTLLFINKIDRVGARDEALLADIRRLLAPVAVPMTSVTGLGTARARVSPYDLEDARTRDRIAEAVAEADDALLARVVDGAPPTAVQVRAALAARTADGSLHPVYFGSALGGQGVGALVQGIAALIPPAPVAAGDEPRGTVFAVHQPPGGERTAHIRLYGGELRPRQRIELHRRATDGGLGTVTGRITSLEVVGRPPGGSGPLTPGNIAVIRGLPGIRTGDRLGPLPESDDALFASPTLETVVRAHDPGRAAALRAALLALADQDPLLQARPAADG…
G175	38		nt	Stackebrandtia nassauensis	CP001778.1	Otr(A)	48.240	548.0	0.0	LTSLNLGIVAHVDAGKTSLTERLLYDAGVIDAVGRVDDGSTHTDSLALERQRGITIKSAVVSFALNGVDVNLIDTPGHPDFIAEVERVLSVLDGAVLVVSAVEGVQAQTRVLLRTLRRLRVPTLIFVNKIDRSGAAYEATLDNIHRKLTDASIAMGTVSAPGVRDAEFTPFQLGDNGFTEALADVLTVNDDELLAAFVDGEPAPERVWKSLAAQTQAGLVHPVYFGSAMTGSGVAALSRGITELLPPAVGAVDGEVSASVFKVDRGPSGQKLAYARIFAGQLRVRDKVRYGTGKSDKVTGLGLFADGTVSAAESVGAGRIALVTGLAEVNIGDAIGVPPSVRAKHHFAPPSLETVVVPVTESDKGRMHDALTILSEQDPLINLRRDDIRDETSVSLYGE…
G176	38		refseq	Stackebrandtia nassauensis	NC_013947.1	Otr(A)	48.240	548.0	0.0	LTSLNLGIVAHVDAGKTSLTERLLYDAGVIDAVGRVDDGSTHTDSLALERQRGITIKSAVVSFALNGVDVNLIDTPGHPDFIAEVERVLSVLDGAVLVVSAVEGVQAQTRVLLRTLRRLRVPTLIFVNKIDRSGAAYEATLDNIHRKLTDASIAMGTVSAPGVRDAEFTPFQLGDNGFTEALADVLTVNDDELLAAFVDGEPAPERVWKSLAAQTQAGLVHPVYFGSAMTGSGVAALSRGITELLPPAVGAVDGEVSASVFKVDRGPSGQKLAYARIFAGQLRVRDKVRYGTGKSDKVTGLGLFADGTVSAAESVGAGRIALVTGLAEVNIGDAIGVPPSVRAKHHFAPPSLETVVVPVTESDKGRMHDALTILSEQDPLINLRRDDIRDETSVSLYGE…
G177	39		nt	Dactylosporangium sp. SC14051	JX262387.1	Otr(A)	55.687	648.0	0.0	MLNIGIVAHVDAGKTSLTERILFHSGVIGRIGSVDDGDTQTDSMDLERRRGITIRSAVVAFTVGDLRVNLIDTPGHPDFIAEVERVLRVLDGAVLVLSAVEGVQAQTRVLMRALTRLRIPVLLFVNKIDRRGARHDELLHDIRRLLTPAAAPVTTVEDIGTPHARAVPAPLRGTAVGELLADRSDAFLRAYLDDDPGLTEDAHLAELARQSRRGLVHPVFFGSAVTGEGVADLVGGLGRFLPVAAPAGPLRATVFKIEHGRAREKIAYARVHTGTLTARERVAYFRREHGAVVERAAKLTAVRTFERGTDTADAPATAGAIARVWGLTDVRIGDQLGTADGLPETGIFLPPSLETIVRPGRPGDGPALHAALQRLAEQDPLISLRQDELGRELSVRLYG…
G178	40		nt	Actinopolymorpha singaporensis	LT629732.1	Otr(A)	51.786	590.0	0.0	VVRTLNLGIVAHVDAGKTSLTERLLHLAGVIARVGSVDAGDTQTDSLELERRRGITIRSAVVSFVLDGVSVNLIDTPGHPDFVAEVERVLGVLDGAVLVVSAVEGVQAQTRVLMRTLRRLGIPVLVFVNKVDRGGADTGRVFGEIGERLTPAVVAMGRVLGEGTGGAGFVAYGPEDEAFVAGACEVLADVDEEFLAAWVDGGAEVVTGGRVRRELVCRVAEGRVYPVFFGSAITGAGVAELVDGIIGLLPAVEGEVDAPAAGTVFKVERGPAGEKVAYLRMFAGELRVRERVRFGGGDGGGEGEKVTAIGVFEQGAVVTRPSVTAGRIAKVWGLSGVRIGDRLGEPGTGVGQQYFAPPTLETVVVPVRVGDKGRLHVALTQLAEQDPLINLRQDDVRGE…
G179	41		nt	Streptomyces cattleya	FQ859184.1	Otr(A)	49.240	532.0	0.0	MTPAPATLNIGILAHIDAGKTSLTERLLFDTGAIDRLGSVDAGDTRTDSGEIERERGITVRSAVTAFRVGERQINLIDTPGHSDFIAEVERVLGVLDAAVLMISAVEGVQAQTRVLMRTLTRLRLPTVLFANKTDRTGARDTALLAEIRRKLTPHVLAVNEVRATGTRGAHCLPRPPASPEHLAETAEVLADHDDGLLADLVDGRVPPPAVVRAALAAQTARGLTHPLVFGSALTGQGVDTLIDTLAGLLPVPEAPRDEVVRGRVFAVERGPAGERIALLRLRSGSLRRGQRLTFHRLSPLGATTRSARVGALEVVAPEPGTLRAPAAGDIVRLWGLTGVRVGDHTGPVGPGDADAHFPPPSLESVAVPRRPEQAPRLHAALTVLADRDPLIGARTVPG…
G180	41		nt	Streptomyces cattleya	CP003229.1	Otr(A)	49.240	532.0	0.0	MTPAPATLNIGILAHIDAGKTSLTERLLFDTGAIDRLGSVDAGDTRTDSGEIERERGITVRSAVTAFRVGERQINLIDTPGHSDFIAEVERVLGVLDAAVLMISAVEGVQAQTRVLMRTLTRLRLPTVLFANKTDRTGARDTALLAEIRRKLTPHVLAVNEVRATGTRGAHCLPRPPASPEHLAETAEVLADHDDGLLADLVDGRVPPPAVVRAALAAQTARGLTHPLVFGSALTGQGVDTLIDTLAGLLPVPEAPRDEVVRGRVFAVERGPAGERIALLRLRSGSLRRGQRLTFHRLSPLGATTRSARVGALEVVAPEPGTLRAPAAGDIVRLWGLTGVRVGDHTGPVGPGDADAHFPPPSLESVAVPRRPEQAPRLHAALTVLADRDPLIGARTVPG…
G181	41		plasmids	Streptomyces cattleya	NC_017585.1	Otr(A)	49.240	532.0	0.0	MTPAPATLNIGILAHIDAGKTSLTERLLFDTGAIDRLGSVDAGDTRTDSGEIERERGITVRSAVTAFRVGERQINLIDTPGHSDFIAEVERVLGVLDAAVLMISAVEGVQAQTRVLMRTLTRLRLPTVLFANKTDRTGARDTALLAEIRRKLTPHVLAVNEVRATGTRGAHCLPRPPASPEHLAETAEVLADHDDGLLADLVDGRVPPPAVVRAALAAQTARGLTHPLVFGSALTGQGVDTLIDTLAGLLPVPEAPRDEVVRGRVFAVERGPAGERIALLRLRSGSLRRGQRLTFHRLSPLGATTRSARVGALEVVAPEPGTLRAPAAGDIVRLWGLTGVRVGDHTGPVGPGDADAHFPPPSLESVAVPRRPEQAPRLHAALTVLADRDPLIGARTVPG…
G182	41		plasmids	Streptomyces cattleya	NC_016113.1	Otr(A)	49.240	532.0	0.0	MTPAPATLNIGILAHIDAGKTSLTERLLFDTGAIDRLGSVDAGDTRTDSGEIERERGITVRSAVTAFRVGERQINLIDTPGHSDFIAEVERVLGVLDAAVLMISAVEGVQAQTRVLMRTLTRLRLPTVLFANKTDRTGARDTALLAEIRRKLTPHVLAVNEVRATGTRGAHCLPRPPASPEHLAETAEVLADHDDGLLADLVDGRVPPPAVVRAALAAQTARGLTHPLVFGSALTGQGVDTLIDTLAGLLPVPEAPRDEVVRGRVFAVERGPAGERIALLRLRSGSLRRGQRLTFHRLSPLGATTRSARVGALEVVAPEPGTLRAPAAGDIVRLWGLTGVRVGDHTGPVGPGDADAHFPPPSLESVAVPRRPEQAPRLHAALTVLADRDPLIGARTVPG…
G183	41		refseq	Streptomyces cattleya	NC_016113.1	Otr(A)	49.240	532.0	0.0	MTPAPATLNIGILAHIDAGKTSLTERLLFDTGAIDRLGSVDAGDTRTDSGEIERERGITVRSAVTAFRVGERQINLIDTPGHSDFIAEVERVLGVLDAAVLMISAVEGVQAQTRVLMRTLTRLRLPTVLFANKTDRTGARDTALLAEIRRKLTPHVLAVNEVRATGTRGAHCLPRPPASPEHLAETAEVLADHDDGLLADLVDGRVPPPAVVRAALAAQTARGLTHPLVFGSALTGQGVDTLIDTLAGLLPVPEAPRDEVVRGRVFAVERGPAGERIALLRLRSGSLRRGQRLTFHRLSPLGATTRSARVGALEVVAPEPGTLRAPAAGDIVRLWGLTGVRVGDHTGPVGPGDADAHFPPPSLESVAVPRRPEQAPRLHAALTVLADRDPLIGARTVPG…
G184	41		refseq	Streptomyces cattleya	NC_017585.1	Otr(A)	49.240	532.0	0.0	MTPAPATLNIGILAHIDAGKTSLTERLLFDTGAIDRLGSVDAGDTRTDSGEIERERGITVRSAVTAFRVGERQINLIDTPGHSDFIAEVERVLGVLDAAVLMISAVEGVQAQTRVLMRTLTRLRLPTVLFANKTDRTGARDTALLAEIRRKLTPHVLAVNEVRATGTRGAHCLPRPPASPEHLAETAEVLADHDDGLLADLVDGRVPPPAVVRAALAAQTARGLTHPLVFGSALTGQGVDTLIDTLAGLLPVPEAPRDEVVRGRVFAVERGPAGERIALLRLRSGSLRRGQRLTFHRLSPLGATTRSARVGALEVVAPEPGTLRAPAAGDIVRLWGLTGVRVGDHTGPVGPGDADAHFPPPSLESVAVPRRPEQAPRLHAALTVLADRDPLIGARTVPG…
G185	42		nt	Beutenbergia cavernae	CP001618.1	Otr(A)	42.012	401.0	4.74e-134	LPSPLPYLNLGIVAHVDAGKTSLTERLLYDAGVVDAPGSVDAGTTRTDSMDLERRRGITIRAAVTSFPVDDVTVTVIDTPGHPDFIAEVERSLAVLDAAVLVLSCVEGVQSQTVVLWRALRRLRIPTALFLNKVDRAAADVERTLAQVRRRLDADLVTLTRAEHVGTREARVHAVPLTDASVVEAVAAADDSVLARWVDGAPVRARQVRHALRRGVRAGTLVPVVCGSAITGAGTGMLRQVLTDVLPRAPRREGPDDGGPAATVFAVDRDDRGRRAWLRSWSGTIRVRDRVSLSGRAPELVTEIAVSGASGLHAADEVRAGEVAVVRGPTTSRIGDTVGRPPVRQEYRFTPPTLQSLVEPVDPAQRTALYAALTDLADSDPLIGLRLDETDGEAAVSLH…
G186	42		refseq	Beutenbergia cavernae	NC_012669.1	Otr(A)	42.012	401.0	4.74e-134	LPSPLPYLNLGIVAHVDAGKTSLTERLLYDAGVVDAPGSVDAGTTRTDSMDLERRRGITIRAAVTSFPVDDVTVTVIDTPGHPDFIAEVERSLAVLDAAVLVLSCVEGVQSQTVVLWRALRRLRIPTALFLNKVDRAAADVERTLAQVRRRLDADLVTLTRAEHVGTREARVHAVPLTDASVVEAVAAADDSVLARWVDGAPVRARQVRHALRRGVRAGTLVPVVCGSAITGAGTGMLRQVLTDVLPRAPRREGPDDGGPAATVFAVDRDDRGRRAWLRSWSGTIRVRDRVSLSGRAPELVTEIAVSGASGLHAADEVRAGEVAVVRGPTTSRIGDTVGRPPVRQEYRFTPPTLQSLVEPVDPAQRTALYAALTDLADSDPLIGLRLDETDGEAAVSLH…
G187	43		env_nt	Metagenome	CEUS01284045.1	TetB(P)	36.753	437.0	3.13e-148	MAGILKVAELKEIRNLGILAHVDAGKTTLTENMLLLSGRIKSAGNVNKGTSISDGMTVEKQRGISVRASILTFDWKGVQINLIDTPGHVDFSAEVERSLRILDCAVLVLSAVEGIQAQTEPIWDALEALDIPVILFINKIDRAGANLDALLGSIRRALSQDLILLNRPINEGEPGATTAELDQVGDDSLIEMVAEHQDALMEKYLNGEEILPDEIERAITQSVATRSLFPVLMGVAKNNIGTRELLDRIVGYFPDGRGDADGDVSGVVFRIDHDEKLGRVAGVRLYSGQILARDSVINTTQDREEKITQVKRRALDRYVDLEVLTAGDIGYLCGMPAVRIGDVLGDPGPVPQGYVLSEPLLSVQVIPEDVSELTRLSDALQMLSSEDPHLDFRWFAEEQ…
G188	44		nt	Nocardiopsis gilva	CP022753.1	Otr(A)	53.811	647.0	0.0	MKTLNIGILAHVDAGKTSLTERLLFETGVIETVGNVDSGTTQTDSMDMERKRGITIRSAVVSFPIDDLDVNLIDTPGHADFISEVERALRVLDGVILVVSAVEGVQTQTRVLMRTLQRLGVPTLIFVNKVDRMGASSDVVSAIRQRLTSHAVVMSEVQWIGTASAQVTPRSFSSEDFQAELADALAEADDAFLAAYLEGPHHLTAERYRAELTAHVCSGRVCPIFFGSAVTGEGVADVIQAIGQLLPTNDGSADGQLFGTVFKIGRGAVGEKVSYVRLWSGSMGLRDRVTFYRPGPGGQATEHSGKITAMHVFGRGDQKVETRLSAGGIAKVWGLKDVLIDDHIGASAKGSDQPHFARPSLESEVRAKHRDDQPHLYEALQQLAEQDPFINVRRVDGQQ…
G189	45		nt	Micromonospora zamorensis	LT607755.1	Otr(A)	47.139	506.0	1.02e-174	MQTINLGIVAHVDAGKTSLTERLLHATGVTDRLGSVDAGTTQTDTGEIERRRGITIRSAVAAFGLPDRQVNLLDTPGHSDFVAEVERALGVLDAAILVLSAVEGVQPHSRRIMRILRSLRLPTLIFVNKIDRRGARTDELVADVRRLLTPAVAPLGTVRGPGTPEAAFRLDDPRYDRSAAHRLAEALAEHDDELLATLVDDLPPDPDRIDRSLRVQVAAGQVHPLLFGSALSGAGVPELLDAIAALLPASPPAEPEPRARVFAIERDPAGERVAYLRSYGGELQARQRVIAYRREPDGQITATRARITRLDVIGAPTDQAEPTGRDDLPAALTAGYIARVTGLTGVRLGDQLGSSAGLDGRSYFPAPTLEAVVRPRDPARTLALHAALLDIADTDPFIR…
G190	45		nt	Micromonospora sp. WMMA2032	CP024052.1	Otr(A)	49.925	538.0	0.0	MQTVNLGIVAHVDAGKTSLTERLLHATGAVDRLGSVDAGTTRTDTGEIERRRGITIRSAVAPFRVRDRQVNLLDTPGHSDFVAEVERALGVLDAAVLVLSAVEGVQPHSRRLMRILRSLRLPTLIFVNKIDRVGARTDELVADVRRLLTPAVAPLGTVRAPGTPGATVRPDDPGYADRVAEVLADHDDELLAALVDDLPPGKDRIDEALRAQTAAGLVHPLLFGSALSGAGVPELLDAVVSLLPASPPAEPAPRARVFAVERDAGGERVAYLRSYGGQLRARQRVVAYRREPDGRTTATRARITRLDVAGATADHTGPATLTAGHIARVTGLTGVRLGDQLGSPTGLDGRSHFPAPTLEAVVRPRDPARSVALHAALLDLADTDPFLRTRVAPEGGTSV…
G191	46		env_nt	Metagenome	CEST01180091.1	TetB(P)	37.462	431.0	9.71e-146	MKKPTINIGILAHVDAGKTTLTEHFLYNSGAIRTLGSVDKGSTSTDSLDIEKERGISIKAATTSFEWKGAKINLIDTPGHVDFSSEVERALCVVDAVILVVSAVEGVQAHTLNIWDSLKELQIPTIIFINKIDRQGADVETTIAQLEHDLKAKPVVLFSSENEGLTNAAITPVFNTSTDTAIKEKTIEHLLDCEEHLLERFLNSESITDDDYLECIRRLTIDNKITPVYTGIAKNNIGVTELMDGIIDYCPTSKTTTTKELSAFVFKLEHHKIYGTMAHVKVFSGELSSKSTIYNDTQQLASKINQTKQLHHTKYIDNVVLTAGDIGVITGVLGTKSGDVIGKPKGIPKLPQLHIPVLTVQVIPDNNADYNALAEALQQLDREDPSLNFKWYKAEKELQ…
G192	47		nt	Nocardiopsis alba	CP003788.1	Otr(A)	47.519	491.0	5.66e-169	LTSTVNLGIVAHVDAGKTSLTERLLYDTGAIDRLGRVDDGDTRTDTGRVERERGITVRTAVAPFHVGDTQVNLIDTPGHADFVAEVERALTVLDGAVLVLSAVEGVQPHTRLLMRVLERARIPTLLFVNKVDRSGADPERVLERIACLTDRALPMDRVVDPGGRKARVVAHDLDAPDHAARVAEFLAEHDEQLLADLVEDRPMPDAGRLHAGLRDQVLRGLAHPVLSGSAVTGAGIPALLGAITGLLSHHRGSPPGSDEETRGTVFAIERAPSGEKTGYVRLFSGRLERRERRTWERADPADGEPHEGRVTHLEVVGAEHDRSRPLTAGGIGRVRGLPALRVGDRLGPPVAAHGLSRPALEALVRPERPEEASRLHAALTALAEQDPLIGLRVVPGEGV…
G193	47		refseq	Nocardiopsis alba	NC_018524.1	Otr(A)	47.519	491.0	5.66e-169	LTSTVNLGIVAHVDAGKTSLTERLLYDTGAIDRLGRVDDGDTRTDTGRVERERGITVRTAVAPFHVGDTQVNLIDTPGHADFVAEVERALTVLDGAVLVLSAVEGVQPHTRLLMRVLERARIPTLLFVNKVDRSGADPERVLERIACLTDRALPMDRVVDPGGRKARVVAHDLDAPDHAARVAEFLAEHDEQLLADLVEDRPMPDAGRLHAGLRDQVLRGLAHPVLSGSAVTGAGIPALLGAITGLLSHHRGSPPGSDEETRGTVFAIERAPSGEKTGYVRLFSGRLERRERRTWERADPADGEPHEGRVTHLEVVGAEHDRSRPLTAGGIGRVRGLPALRVGDRLGPPVAAHGLSRPALEALVRPERPEEASRLHAALTALAEQDPLIGLRVVPGEGV…
G194	48		nt	Paenibacillus sp. FSL	CP009282.1	TetB(P)	37.309	474.0	9.89e-163	MIQQQEIERINVGIFAHVDAGKTTTTEHILYESGRIRALGSVDSGTALTDSMEVERQRGISVRAALASFTWRGVQINLVDTPGHVDFLSEVERSLRVMDCAVLILSAVEGVQAQSEMIWNALRKLGIPTLIFVNKMDRIGADPAAVLTQARTYLSGDIVPVQQPFYREREYIGAADLWSEGADAAARTELLEALAERDEELLELYMAGGTADLARWKRELAVRTAAGRMYPLVYGVAAKGLGVTALLDAMTQYFPRAGGDAEQPVSGIVYNIQRDKSMGRMAFVRLYQGTIRNRDTVMNYTQEVQGKVTQIRKVEGGRTEDVGALEAGDIAVVYGLSGVRIGDVLGRPEAIPQEAKLAVPLLTVRVFWGADADDHKVIAAFQELADEDPLLDTQWLQEE…
G195	48		refseq	Paenibacillus sp. FSL	NZ_CP009282.1	TetB(P)	37.309	474.0	9.89e-163	MIQQQEIERINVGIFAHVDAGKTTTTEHILYESGRIRALGSVDSGTALTDSMEVERQRGISVRAALASFTWRGVQINLVDTPGHVDFLSEVERSLRVMDCAVLILSAVEGVQAQSEMIWNALRKLGIPTLIFVNKMDRIGADPAAVLTQARTYLSGDIVPVQQPFYREREYIGAADLWSEGADAAARTELLEALAERDEELLELYMAGGTADLARWKRELAVRTAAGRMYPLVYGVAAKGLGVTALLDAMTQYFPRAGGDAEQPVSGIVYNIQRDKSMGRMAFVRLYQGTIRNRDTVMNYTQEVQGKVTQIRKVEGGRTEDVGALEAGDIAVVYGLSGVRIGDVLGRPEAIPQEAKLAVPLLTVRVFWGADADDHKVIAAFQELADEDPLLDTQWLQEE…
G196	48		nt	Paenibacillus sp. FSL	CP009279.1	TetB(P)	37.500	466.0	3.02e-159	MIQQQGAERINVGIFAHVDAGKTTTTEHILYESGRIRALGSVDSGTALTDSMDVERQRGISIRAALASFEWKGVQINLVDTPGHVDFLSEVERSLRVMDCAVLILSAVEGVQAQSEMIWNALRKLGIPTLIFMNKMDRVGADPEAVLAQARNYLSSDIIPVQQPTGKEQEYIGAIDLWGSDADPAAQTELLEALAERDEDLLETYMSGSSIDLAAWKKYMKTASASGRFFPMVYGVAAKGLGITALLDAMVEYFPRAGGNVEGPVSGIVYNIQRDKSMGRMAFVRLYEGTIRNRDTVMNYTQNIQGKVTQIRKVEGGRTEDVGSLEAGDIAVIYGLSGVRIGDVLGHPEAIPEEAKLAVPLLTVRVFWGTDMDDHKVIGALQELADEDPLLDAQWLQDE…
G197	48		refseq	Paenibacillus sp. FSL	NZ_CP009279.1	TetB(P)	37.500	466.0	3.02e-159	MIQQQGAERINVGIFAHVDAGKTTTTEHILYESGRIRALGSVDSGTALTDSMDVERQRGISIRAALASFEWKGVQINLVDTPGHVDFLSEVERSLRVMDCAVLILSAVEGVQAQSEMIWNALRKLGIPTLIFMNKMDRVGADPEAVLAQARNYLSSDIIPVQQPTGKEQEYIGAIDLWGSDADPAAQTELLEALAERDEDLLETYMSGSSIDLAAWKKYMKTASASGRFFPMVYGVAAKGLGITALLDAMVEYFPRAGGNVEGPVSGIVYNIQRDKSMGRMAFVRLYEGTIRNRDTVMNYTQNIQGKVTQIRKVEGGRTEDVGSLEAGDIAVIYGLSGVRIGDVLGHPEAIPEEAKLAVPLLTVRVFWGTDMDDHKVIGALQELADEDPLLDAQWLQDE…
G198	48		nt	Paenibacillus riograndensis	LN831776.1	TetB(P)	37.785	476.0	3.15e-163	MVQQQGMERINVGIFAHVDAGKTTTTEHILYESGRIKAVDSVDSGTALTDSMEVERQRGISVRAALASFEWRGVQVNLVDTPGHVDFLSEVERSLRVMDCAVLILSAVEGVQAQSEMIWNALRKLGIPTLVFLNKMDRTGADPEAVLVQARTYLSGDILPVQQALGQEQEYAGAVDLWAEAADPAARIELLEALAERDEALLETYMSDTPLDLTAWKEQLKAGAAAGRWFPLVYGVAAKGLGITQLLDAMTDYFPRAGGNPQLPVSGIVYSIQRDKTMGRMAYVRLYQGMVRNRDTVMNYTQDVQGKVTQIRKVEGGRTEDVGTLEAGDIAVVYGLSGVKIGDVLGVPDAVPQEAKLAVPLLTVRVHWDAAVDEHKVIGAFQELADEDPLLDTQWLQDE…
G199	48		refseq	Paenibacillus riograndensis	NZ_LN831776.1	TetB(P)	37.785	476.0	3.15e-163	MVQQQGMERINVGIFAHVDAGKTTTTEHILYESGRIKAVDSVDSGTALTDSMEVERQRGISVRAALASFEWRGVQVNLVDTPGHVDFLSEVERSLRVMDCAVLILSAVEGVQAQSEMIWNALRKLGIPTLVFLNKMDRTGADPEAVLVQARTYLSGDILPVQQALGQEQEYAGAVDLWAEAADPAARIELLEALAERDEALLETYMSDTPLDLTAWKEQLKAGAAAGRWFPLVYGVAAKGLGITQLLDAMTDYFPRAGGNPQLPVSGIVYSIQRDKTMGRMAYVRLYQGMVRNRDTVMNYTQDVQGKVTQIRKVEGGRTEDVGTLEAGDIAVVYGLSGVKIGDVLGVPDAVPQEAKLAVPLLTVRVHWDAAVDEHKVIGAFQELADEDPLLDTQWLQDE…
G200	48		nt	Paenibacillus sp. FSL	CP009241.1	TetB(P)	38.052	474.0	1.34e-162	MIQQQGMERINVGIFAHVDAGKTTTTEHILYESGRIRALGSVDSGTAMTDSMEVERQRGISVRAALASFAWKGVQVNLVDTPGHVDFLSEVERSLRVMDCAVLILSAVEGVQAQSEMIWNALRKLGIPTLIFVNKMDRVGADPGAVLAQARTYLSGDIIPVQQPVGKEQEYTGASDLWQAGADAAARTELLEALAERDERLLELYMSGGASDLAVWKKHLQAEAASGRMFPLVYGVAAKGLGITELLDAMIDYYPRAGGDAEQPVSGIVYNIQRDKSMGRMAFVRLYDGTIRNRDTVKNYSKNVEAKVTQIRKVEGGRTEDVGALEAGDIAVVYGLSGVRIGDVLGRPDAIPQEAKLAVPLLTVRVFWGAEFDDHKVIGALQELADEDPLLDAQWLQEE…
G201	48		refseq	Paenibacillus sp. FSL	NZ_CP009241.1	TetB(P)	38.052	474.0	1.34e-162	MIQQQGMERINVGIFAHVDAGKTTTTEHILYESGRIRALGSVDSGTAMTDSMEVERQRGISVRAALASFAWKGVQVNLVDTPGHVDFLSEVERSLRVMDCAVLILSAVEGVQAQSEMIWNALRKLGIPTLIFVNKMDRVGADPGAVLAQARTYLSGDIIPVQQPVGKEQEYTGASDLWQAGADAAARTELLEALAERDERLLELYMSGGASDLAVWKKHLQAEAASGRMFPLVYGVAAKGLGITELLDAMIDYYPRAGGDAEQPVSGIVYNIQRDKSMGRMAFVRLYDGTIRNRDTVKNYSKNVEAKVTQIRKVEGGRTEDVGALEAGDIAVVYGLSGVRIGDVLGRPDAIPQEAKLAVPLLTVRVFWGAEFDDHKVIGALQELADEDPLLDAQWLQEE…
G202	48		nt	Paenibacillus donghaensis	CP021780.1	TetB(P)	37.348	461.0	1.74e-157	MTQQQGIERMNVGIFAHVDAGKTTTTEHILYESGRIRALGSVDSGTALTDSMEVERQRGISVRAALASFGWKGVQINLVDTPGHVDFLSEVQRSLRVMDCAVLILSAVEGVQAQSEMIWSALRKLGIPTLILVNKMDRIGAAPAAVLADARNYLSADIIPVQHPVGEEQAYRGAEDLWSDGADVAAQTELLEALAERDEALLEFYMSGNPLQLPDWKRQLQQKAARGELFPLVYSVAAKGLGITALLDAMLDYLPRAGGDAAQPVSGIVYNIQRDPSMGRMAFVRLYEGAIRNRDTVLNHTSGAQGKVTQIRKVEGGRTEDAGTLEAGDIAVLYGLPGVRIGDVLGHPGAVPQEAKLAVPLLTVRVFWPADTDSHRVITALQELSDEDPLLDTQWLPEE…
G203	48		refseq	Paenibacillus donghaensis	NZ_CP021780.1	TetB(P)	37.348	461.0	1.74e-157	MTQQQGIERMNVGIFAHVDAGKTTTTEHILYESGRIRALGSVDSGTALTDSMEVERQRGISVRAALASFGWKGVQINLVDTPGHVDFLSEVQRSLRVMDCAVLILSAVEGVQAQSEMIWSALRKLGIPTLILVNKMDRIGAAPAAVLADARNYLSADIIPVQHPVGEEQAYRGAEDLWSDGADVAAQTELLEALAERDEALLEFYMSGNPLQLPDWKRQLQQKAARGELFPLVYSVAAKGLGITALLDAMLDYLPRAGGDAAQPVSGIVYNIQRDPSMGRMAFVRLYEGAIRNRDTVLNHTSGAQGKVTQIRKVEGGRTEDAGTLEAGDIAVLYGLPGVRIGDVLGHPGAVPQEAKLAVPLLTVRVFWPADTDSHRVITALQELSDEDPLLDTQWLPEE…
G204	48		nt	Paenibacillus odorifer	CP009428.1	TetB(P)	37.805	475.0	5.12e-163	MIQQQGAERINVGIFAHVDAGKTTTTEHILYESGRIRALGSVDTGTALTDSMDVERQRGISVRAALASFAWKGVQINLVDTPGHVDFLSEVERSLRVMDCAVLILSAVEGVQAQSEMIWNALRKLGIPTLIFVNKMDRVGANPEAVLAEARNYLSSDIIPVQQPIGKEKGYIGARDLWENEADASARTELLEALAERDEELLEKYMSGSTIDLAEWKKYMKTASSSGRFFPMVYGVAAKGLGITALLDAMVEYFPRAGGNVEGAVSGIVYNIQRDKSMGRMAFVRLYEGTIRNRDTLMNYTQDIQGKVTQIRKVEGGRTEDVGALEAGDIAVIYGLSGVRIGDVLGHPGAIPEEAKLAVPLLTVRVFWEPDVDDHKVIGALQELADEDPLLDAQWLQDE…
G205	48		refseq	Paenibacillus odorifer	NZ_CP009428.1	TetB(P)	37.805	475.0	5.12e-163	MIQQQGAERINVGIFAHVDAGKTTTTEHILYESGRIRALGSVDTGTALTDSMDVERQRGISVRAALASFAWKGVQINLVDTPGHVDFLSEVERSLRVMDCAVLILSAVEGVQAQSEMIWNALRKLGIPTLIFVNKMDRVGANPEAVLAEARNYLSSDIIPVQQPIGKEKGYIGARDLWENEADASARTELLEALAERDEELLEKYMSGSTIDLAEWKKYMKTASSSGRFFPMVYGVAAKGLGITALLDAMVEYFPRAGGNVEGAVSGIVYNIQRDKSMGRMAFVRLYEGTIRNRDTLMNYTQDIQGKVTQIRKVEGGRTEDVGALEAGDIAVIYGLSGVRIGDVLGHPGAIPEEAKLAVPLLTVRVFWEPDVDDHKVIGALQELADEDPLLDAQWLQDE…
G206	48		nt	Paenibacillus graminis	CP009287.1	TetB(P)	38.392	481.0	3.12e-165	MVQQQGTGRINVGIFAHVDAGKTTTTEHILYESGRIKAVGSVDSGTALTDSMEVERQRGISVRAALASFEWRGVQVNLVDTPGHVDFLSEVERSLRVMDCAVLILSAVEGVQAQSEMIWNALRKLGIPTLIFLNKMDRAGADPAAVLAQARTYLSGDILPVQQALGQEQNYTGALDLWAEAADPAARTELLEALAERDEALLETYMSGTPLDLTAWKEQLKAGAGAGKWFPLVYGVAAKGLGITQLLDAMTDYFPRAGGNPELPVSGIVYSIQRDKSMGRMAFVRLYQGTVRNRDTVLNYTQDVQGKVTQIRKVEGGRTEDVGALEAGDIAVVYGLSGVRIGDVLGVPDAIPQEAKLAVPLLTVRVHWEAAVDEHKVIGAFQELADEDPLLDTQWLQDE…
G207	48		refseq	Paenibacillus graminis	NZ_CP009287.1	TetB(P)	38.392	481.0	3.12e-165	MVQQQGTGRINVGIFAHVDAGKTTTTEHILYESGRIKAVGSVDSGTALTDSMEVERQRGISVRAALASFEWRGVQVNLVDTPGHVDFLSEVERSLRVMDCAVLILSAVEGVQAQSEMIWNALRKLGIPTLIFLNKMDRAGADPAAVLAQARTYLSGDILPVQQALGQEQNYTGALDLWAEAADPAARTELLEALAERDEALLETYMSGTPLDLTAWKEQLKAGAGAGKWFPLVYGVAAKGLGITQLLDAMTDYFPRAGGNPELPVSGIVYSIQRDKSMGRMAFVRLYQGTVRNRDTVLNYTQDVQGKVTQIRKVEGGRTEDVGALEAGDIAVVYGLSGVRIGDVLGVPDAIPQEAKLAVPLLTVRVHWEAAVDEHKVIGAFQELADEDPLLDTQWLQDE…
G208	48		nt	Paenibacillus sp. FSL	CP009284.1	TetB(P)	37.139	466.0	3.43e-159	MDQQQRVQRMNVGIFAHVDAGKTTTTEHILYESGRIRALGSVDSGTAVTDSMEVERQRGISVRAALASFSWRGVQVNLVDTPGHVDFLSEVERSLRVMDCAVLILSAVEGVQAQSEMIWNALRKLEIPTLIFVNKMDRTGADPEAVLAQARTYLSGDIIPVQLPLGREQEYSGAADSWSGESDAAARTELLETLAERDESLLELYMAGGEPDLLYWKKYMQTAAAAGHLFPLVYGVAAKGIGITELLDAMTEYFPRAGGAAEQPVSGIVYNIQRDKSMGRMAFVRLYEGTIRNRDTVTNHSQATEAKVTQIRKVEGGRTEDVGALEAGDIAVVYGLSGVRIGDVLGRPDAVPQEAKLAVPLLTVRVFWDADMDDHKVISALQELADEDPQLGAEWLPEE…
G209	48		refseq	Paenibacillus sp. FSL	NZ_CP009284.1	TetB(P)	37.139	466.0	3.43e-159	MDQQQRVQRMNVGIFAHVDAGKTTTTEHILYESGRIRALGSVDSGTAVTDSMEVERQRGISVRAALASFSWRGVQVNLVDTPGHVDFLSEVERSLRVMDCAVLILSAVEGVQAQSEMIWNALRKLEIPTLIFVNKMDRTGADPEAVLAQARTYLSGDIIPVQLPLGREQEYSGAADSWSGESDAAARTELLETLAERDESLLELYMAGGEPDLLYWKKYMQTAAAAGHLFPLVYGVAAKGIGITELLDAMTEYFPRAGGAAEQPVSGIVYNIQRDKSMGRMAFVRLYEGTIRNRDTVTNHSQATEAKVTQIRKVEGGRTEDVGALEAGDIAVVYGLSGVRIGDVLGRPDAVPQEAKLAVPLLTVRVFWDADMDDHKVISALQELADEDPQLGAEWLPEE…
G210	48		nt	Paenibacillus sp. FSL	CP009283.1	TetB(P)	37.156	469.0	9.74e-161	MNQQQRAERMNVGIFAHVDAGKTTTTEHILYESGRIRALGSVDSGTAVTDSMEVERQRGISVRAALASFSWRGVQVNLVDTPGHVDFLSEVERSLRVMDCAVLILSAVEGVQAQSEMIWNALRKLGIPTLIFVNKMDRTGADPEAVLAQARTYLSGDIIPVQQPLGREQEYSGAADLWTVESDAAARTELLETLAERDESLLELYMAGGEPELLYWKKYMQTAATAGRLFPLVYGVAAKGTGITDLLDAMTDYFPRAGGAADQPVSGIVYNIQRDKSMGRMAFVRLYEGTIRNRDTVTNYSQATEAKVTQIRKVEGGRTEDAGALEAGDIAVVYGLSGVRIGDVLGRPDAVPQEAKLAVPLLTVRVFWDADMDDHKVIGALQELADEDPQLGAEWLPEE…
G211	48		refseq	Paenibacillus sp. FSL	NZ_CP009283.1	TetB(P)	37.156	469.0	9.74e-161	MNQQQRAERMNVGIFAHVDAGKTTTTEHILYESGRIRALGSVDSGTAVTDSMEVERQRGISVRAALASFSWRGVQVNLVDTPGHVDFLSEVERSLRVMDCAVLILSAVEGVQAQSEMIWNALRKLGIPTLIFVNKMDRTGADPEAVLAQARTYLSGDIIPVQQPLGREQEYSGAADLWTVESDAAARTELLETLAERDESLLELYMAGGEPELLYWKKYMQTAATAGRLFPLVYGVAAKGTGITDLLDAMTDYFPRAGGAADQPVSGIVYNIQRDKSMGRMAFVRLYEGTIRNRDTVTNYSQATEAKVTQIRKVEGGRTEDAGALEAGDIAVVYGLSGVRIGDVLGRPDAVPQEAKLAVPLLTVRVFWDADMDDHKVIGALQELADEDPQLGAEWLPEE…
G212	48		nt	Paenibacillus sp. FSL	CP009281.1	TetB(P)	38.110	476.0	2.04e-163	MIQQQGAERINVGIFAHVDAGKTTTTEHILYESGRIRALGSVDSGTALTDSMDVERQRGISVRAALASFTWEGVQINLVDTPGHVDFLSEVERSLRVMDCAVLILSAVEGVQAQSEMIWNALRKLGIPTLIFVNKMDRVGADPEAVLAEARNYLSSDIIPVQQPVGKEQEYIGAIDLWGSEADLAAQTELLEALAERDEDLLEAYMSGSSIDLSAWKKAMKTASASGRYYPMVYGVAAKGLGITALLDAMIEYFPRAGGNAEGSVSGIVYNIQRDKSMGRMAFVRLYEGTIRNRDTVMNNTQDIQGKVTQIRKVEGGRTEDVGALEAGDIAVIYGLSGVRIGDVLGHPEAIPEEAKLAVPLLTVRVFWETDMDDHKVIGALQELADEDPLLDAQWLQDE…
G213	48		refseq	Paenibacillus sp. FSL	NZ_CP009281.1	TetB(P)	38.110	476.0	2.04e-163	MIQQQGAERINVGIFAHVDAGKTTTTEHILYESGRIRALGSVDSGTALTDSMDVERQRGISVRAALASFTWEGVQINLVDTPGHVDFLSEVERSLRVMDCAVLILSAVEGVQAQSEMIWNALRKLGIPTLIFVNKMDRVGADPEAVLAEARNYLSSDIIPVQQPVGKEQEYIGAIDLWGSEADLAAQTELLEALAERDEDLLEAYMSGSSIDLSAWKKAMKTASASGRYYPMVYGVAAKGLGITALLDAMIEYFPRAGGNAEGSVSGIVYNIQRDKSMGRMAFVRLYEGTIRNRDTVMNNTQDIQGKVTQIRKVEGGRTEDVGALEAGDIAVIYGLSGVRIGDVLGHPEAIPEEAKLAVPLLTVRVFWETDMDDHKVIGALQELADEDPLLDAQWLQDE…
G214	48		nt	Paenibacillus borealis	CP009285.1	TetB(P)	36.850	471.0	4.24e-161	MIQQQRVERINVGIFAHVDAGKTTTTEHILYESGRIRALGSVDSGTALTDSMEVERQRGISVRAALASFTWQGVQINLVDTPGHVDFLSEVERSLRVMDCAVLILSAVEGVQAQSEMIWNALRKLGIPTLIFVNKMDRIGADPAAVLTQARTYLSGDIVPVQQPLYREREYIGAADLWSEGADAAARTELLEALAERDEELLELYMAGGTADLARWKRELAVRTAAGRMYPLVYGVAAKGLGVTALLDAMTQYFPRAGGDAEQPVSGIVYNIQRDKSMGRMAFVRLYQGTIRNRDTVMNYTQDVQAKVTQIRKVEGGRTEDVGALEAGDIAVVYGLSGVRIGDVLGRPEAIPQEAKLAVPLLTVRVFWGEDADDHKVIAAFQELADEDPLLDTQWLQEE…
G215	48		refseq	Paenibacillus borealis	NZ_CP009285.1	TetB(P)	36.850	471.0	4.24e-161	MIQQQRVERINVGIFAHVDAGKTTTTEHILYESGRIRALGSVDSGTALTDSMEVERQRGISVRAALASFTWQGVQINLVDTPGHVDFLSEVERSLRVMDCAVLILSAVEGVQAQSEMIWNALRKLGIPTLIFVNKMDRIGADPAAVLTQARTYLSGDIVPVQQPLYREREYIGAADLWSEGADAAARTELLEALAERDEELLELYMAGGTADLARWKRELAVRTAAGRMYPLVYGVAAKGLGVTALLDAMTQYFPRAGGDAEQPVSGIVYNIQRDKSMGRMAFVRLYQGTIRNRDTVMNYTQDVQAKVTQIRKVEGGRTEDVGALEAGDIAVVYGLSGVRIGDVLGRPEAIPQEAKLAVPLLTVRVFWGEDADDHKVIAAFQELADEDPLLDTQWLQEE…
G216	48		nt	Paenibacillus sp. FSL	CP009280.1	TetB(P)	36.850	468.0	3.96e-160	MIQQQRVERINVGIFAHVDAGKTTTTEHILYESGRIRALGSVDSGTALTDSMEVERQRGISVRAALASFTWQGVQINLVDTPGHVDFLSEVERSLRVMDCAVLILSAVEGVQAQSEMIWNALRKLEIPTLIFVNKMDRIGADPAAVLTQARTYLSGDIVPVQQPLYREREYIGAADLWSEGADAAARTELLEALAERDEELLELYMAGGAAELAQWKRELAVRTAAGRMYPLVYGVAAKGLGVTALLDAMTQYFPRAGGDAEQPVSGIVYNIQRDKSMGRMAFVRLYQGTIRNRDTVMNYTQEVQGKVTQIRKVEGGRTEDVGALEAGDIAVVYGLSGVRIGDVLGQPEAIPQEAKLAVPLLTVRVFWGADADDHKVIAAFQELADEDPLLDTQWLQEE…
G217	48		refseq	Paenibacillus sp. FSL	NZ_CP009280.1	TetB(P)	36.850	468.0	3.96e-160	MIQQQRVERINVGIFAHVDAGKTTTTEHILYESGRIRALGSVDSGTALTDSMEVERQRGISVRAALASFTWQGVQINLVDTPGHVDFLSEVERSLRVMDCAVLILSAVEGVQAQSEMIWNALRKLEIPTLIFVNKMDRIGADPAAVLTQARTYLSGDIVPVQQPLYREREYIGAADLWSEGADAAARTELLEALAERDEELLELYMAGGAAELAQWKRELAVRTAAGRMYPLVYGVAAKGLGVTALLDAMTQYFPRAGGDAEQPVSGIVYNIQRDKSMGRMAFVRLYQGTIRNRDTVMNYTQEVQGKVTQIRKVEGGRTEDVGALEAGDIAVVYGLSGVRIGDVLGQPEAIPQEAKLAVPLLTVRVFWGADADDHKVIAAFQELADEDPLLDTQWLQEE…
G218	48		nt	Paenibacillus stellifer	CP009286.1	TetB(P)	38.788	483.0	4.18e-166	MTEQTEKRLNVGIFAHVDAGKTTTTEHILYESGRIRSLGSVDEGTALTDSMDVERQRGISVRSAFISLAWKGMKVNLVDTPGHVDFMSEVERSLRVMDCAVLILSAAEGVQAQSEMIWGALRKLNIPTLIFMNKMDRIGADHEAVLDQARSYLSGSIVPVQLPLGSGQEYRGAADTWAEEPGAPALTELIEAMAERDEELLELYMSGEEPKPADWKKHMAERTADCRLFPLVYGAAAKGLGIRELLDAMTDYFPSAGGEPAAPLSGVVFNIQRDPAMGRMAYVRLYSGSIRNRDLVTNHTRGLQEKATQIRKVEGGRAEDIGMLEAGDIGVVYGLAGARVGDCLGSPDAVPEEARLAMPLLTVRIHWDAGTDDQRVIAAVQELADEDPLLDAQWLQEER…
G219	48		refseq	Paenibacillus stellifer	NZ_CP009286.1	TetB(P)	38.788	483.0	4.18e-166	MTEQTEKRLNVGIFAHVDAGKTTTTEHILYESGRIRSLGSVDEGTALTDSMDVERQRGISVRSAFISLAWKGMKVNLVDTPGHVDFMSEVERSLRVMDCAVLILSAAEGVQAQSEMIWGALRKLNIPTLIFMNKMDRIGADHEAVLDQARSYLSGSIVPVQLPLGSGQEYRGAADTWAEEPGAPALTELIEAMAERDEELLELYMSGEEPKPADWKKHMAERTADCRLFPLVYGAAAKGLGIRELLDAMTDYFPSAGGEPAAPLSGVVFNIQRDPAMGRMAYVRLYSGSIRNRDLVTNHTRGLQEKATQIRKVEGGRAEDIGMLEAGDIGVVYGLAGARVGDCLGSPDAVPEEARLAMPLLTVRIHWDAGTDDQRVIAAVQELADEDPLLDAQWLQEER…
G220	48		env_nt	Metagenome	LIDZ01014373.1	TetB(P)	37.557	469.0	1.53e-160	MSQQQGTERINVGIFAHVDAGKTTTTEHILYESGRIRALGSVDSGTALTDSMDVERQRGISVRAALASFAWKGVQINLVDTPGHVDFLSEVERSLRVMDCAVLILSAVEGVQAQTEMIWNALRKLGIPTLILMNKMDRVGANPDAVLAQARNYLSANILPVQCPMGEEQNYTGAADLWETGADTVAQTELLEALAERDEKWLETYMSGRTVNLVAWKNHMRAETVAGRIFPLVYGVAAKGLGITALLDAMIDYFPRAGGNAEAPVSGIVYNIQRDKNMGRMAFVRLYEGTIRNRDTLLNYSQDIQGKVTQIRKVEGGRVEDVGELEAGDIAVVYGLSGVRVGDVLGHPEAIPQEAKLAVPLLTVRVHWGVDTDDHKVIGALQELADEDPLLDTQWLQDE…
G221	49		pune	Metagenome	NODE_14_length_2403_cov_12.5635	Tet(O)	65.884	892.0	0.0	LPGNFCALLGLGLEGKSDMKTINIGILAHVDAGKTTLTESLLYTSGAIAELGSVDKGTTRTDSMLLEKQRGITIQASVTSFQWGDTKINLVDTPGHMDFLAEVYRSLSVLDGAVLVISAKDGVQAQTRILFHALQSMKIPTLLFINKIDQSGVDLQKVYRDIKNKLSTEILIKQRVELFPDLSITDQMDLEQWDIIVAGDDELLEKYTLGEQLDIAALKRIEKQRFQECTLFPLYHGSAKKNIGTPSLIDAISANVDSTTGNHDAELCGNVFKVEYLEKGRRTVYLRLYDGTLHTKDTVMVADGDEKIKINEIRVPSKGEVCCVDVASSGEIVILPGTPLKLNEVIGNAELMPRKVWSDFSRPMMRATIHPVKETERELLLEALTEIADVDPLLRYDVD…
G222	49		wwtp	Metagenome	NODE_12_length_2419_cov_9.912860	tet(M)	66.510	888.0	0.0	MKTVNIGILAHVDAGKTTLTESLLYTSGAIAELGSVDKGTTRTDSMLLEKQRGITIQASVTSFQWGDTKINLVDTPGHMDFLAEVYRSLSVLDGAVLVISAKDGVQAQTRILFHALQSMKIPTLLFINKIDQSGVDLQKVYRDIKDKLSTEILIKQRVELFPDLSVTDQMDLEQWDIIIAGDDELLEKYTLGEQLDIAALKRIEKQRFQECTLFPLYHGSAKKNIGTPSLIDAISNVDSTTGNHDAELCGNVFKVEYLKKGCRMVYLRLYGGTLHTKDTVMVAAGDEKIKINEIRVPSKGEICCVDVASSGEIVILPGTPLKLNDVIGNAELMPRKIWSDFSRPMMRATIHPVKETERELLLEALTEIADVDPLLRYDVDSMTHEITLSFLGKVQMEIV…
G223	50		pig_gut	Metagenome	NODE_28_length_2264_cov_33.273880	TetB(P)	35.843	434.0	4.53e-147	VGTIGGIKNIGILAHVDAGKTTLTEQMLYACGAIRRAGSVDEGTAQTDWLAIERERGISVRAAQVSLAWRGCTVNLLDTPGHLDFAGEVERSLSALDGAVLVLSAVEGVQSHTENLWRAMQACKLPRILFINKLDRTGSRAEALLQELPQLLGGWFLPLNAVFAEGSRDCAAGADPALSERLAETAAEFDDAIAERWLEGETIPEEELRLAVAELVHQGLVTPVVFGSARQSVGVETLLDAVTEYLPSADTSGTELSALVFKIEHDKGMGKLAHVRMYGGTLSSRDTVQLKNDAAAPEEEERPAAKIAQIRKFNGQRYVDAGRVSAGDIAALCGLSEARVGDYIGASRPGRAYALANPFFRVKAQPADPAQLTALVTALRELSDEEPLINCRWEKTERE…
G224	51		nt	Microlunatus soli	LT629772.1	Otr(A)	43.921	459.0	1.40e-156	VPSTRFLNLGILAHVDAGKTTLTEQLLYLGGAIDELGSVDTGTTRSDSLALERERGITIKSAVVSFPLDDRLINVVDTPGHPDFIAEVERVLGILDGAILVLSAVEGVQPQTRIIMRALQRLQVPTLLFVNKIDRSGADLDRVIAEIRTRLTPDVLAMGRVLRAGSRASSFASFGTDDPAFAERATTTLAEHDDTVLAAYVDGSTVAGSELTADVAAQTRAGVLHPIFAGSAVTGAGVGDLLSSLTTLLPTAPGTAEAPVSARVFKVERSPSGAKIAYLRMMDGTVRPRQRLELPGGRSGKVSSLETYDAGGWTSTELLTPGQVGRVRGLAAVRVGDPVGELVEQAEPQFPPPTLEAAVEAVRPADGPALRAALGQLADSDPLINVHLDAAGTPTVSLY…
G225	52		nt	Paenibacillus sp. BIHB4019,	CP016808.1	TetB(P)	36.406	470.0	7.28e-161	MGNSRANWRNVGIFAHVDAGKTTTTEHMLYVSGRTRTLGSVDTGTTITDSMEVERARGISVRAAMTALEWHGTHVQLVDTPGHVDFLSEVERALRVMDGAVLIVSAVEGVQAQTELIWNALRKLCIPTLIYINKMDRVGADCEAVLADIRSYLTADLLAVQRPLGIEQQFAGAEDLWAEGADADARTALLEALAEQDERLLERYVSGEEVPLAEWRAEAAAKARRAEVYPVMYGASSKGIGVQALLDAMIEYLPAPGGEADAPPSGIVFKIERDKVMGRMAYIRLYQGKIRNRDVVRNFTQQMDEKVTQIRKMDGFRSEDAGELAAGGIAAVCGMSHVRIGDIIGSPDAIPEEARLAVPLLTVQAHWGDAQHYPAMVQALTELSDEDPLLNVQWLQDER…
G226	52		nt	Paenibacillus sp. JDR-2,	CP001656.1	TetB(P)	36.641	464.0	1.02e-158	MTGRSSAGRRNVGIFAHVDAGKTTTTEHMLFVSGRTRALGSVDAGTALTDWMDVERERGISVRAATTSFVWRDTTINLVDTPGHVDFLSEVERSLRVMDGAVLIVSAVEGVQAQTEMIWSALRKLGIPTIIYINKMDRIGADREAVLRDIRSYLTPDFIEVQHPIGSEQQFAGSTDSWGTDADEEARTALAEAVAERNEELLQQYISGEAEDWKSHATGMTKRAELFPVLYGASGKGIGVNELMDAVIDYLPESGGNREAPLSGIVFKIERDKTMGRMAFVRLYEGTMRNRDVIRNYTQNIEEKVTQIRKVEGSRSEDLGMLEAGDIAAVCGMSHVRIGDIIGVPGAVPEEVRLAVPLLTVQAHWADQQQYPAAVAALQELSDEDPLLDVQWLQDEREL…
G227	52		refseq	Paenibacillus sp. JDR-2,	NC_012914.1	TetB(P)	36.641	464.0	1.02e-158	MTGRSSAGRRNVGIFAHVDAGKTTTTEHMLFVSGRTRALGSVDAGTALTDWMDVERERGISVRAATTSFVWRDTTINLVDTPGHVDFLSEVERSLRVMDGAVLIVSAVEGVQAQTEMIWSALRKLGIPTIIYINKMDRIGADREAVLRDIRSYLTPDFIEVQHPIGSEQQFAGSTDSWGTDADEEARTALAEAVAERNEELLQQYISGEAEDWKSHATGMTKRAELFPVLYGASGKGIGVNELMDAVIDYLPESGGNREAPLSGIVFKIERDKTMGRMAFVRLYEGTMRNRDVIRNYTQNIEEKVTQIRKVEGSRSEDLGMLEAGDIAAVCGMSHVRIGDIIGVPGAVPEEVRLAVPLLTVQAHWADQQQYPAAVAALQELSDEDPLLDVQWLQDEREL…
G228	53		nt	Streptosporangium roseum	CP001814.1	Otr(A)	52.941	610.0	0.0	MHTLNIGILAHVDAGKTSLTERLLFDTGAIDRLGSVDAGSTQTDTGDIERRRGITIRSAVASFTVGTSQVNLIDTPGHSDFISEVERALGVLDGAVLVLSAVEGVQAQTRVLMKTLRKMRLPTLVFVNKIDRAGARHEEMLADIRRKLSPQVVPMNAVRQAGSPAARTVPISLDGPDSRSRVAEILAESDDTLLADLVAGSIPTAGRVLAEVRAQTAAGLLHPVFFGSALTGQGIEALIDGISRLLPPARGTGDGDPRATVFAVERGGAGEKVAYLRMHSGELRARQRITSYRLEADGDVSENSEQITALHVIGPVRREAHQAAAGDIAKVWGLSRIRVGDQVGSARGLAGQSHFAPPTLEALARPKQAEQAARLHAALVSLADQDPLIHTRAVPGEGT…
G229	53		refseq	Streptosporangium roseum	NC_013595.1	Otr(A)	52.941	610.0	0.0	MHTLNIGILAHVDAGKTSLTERLLFDTGAIDRLGSVDAGSTQTDTGDIERRRGITIRSAVASFTVGTSQVNLIDTPGHSDFISEVERALGVLDGAVLVLSAVEGVQAQTRVLMKTLRKMRLPTLVFVNKIDRAGARHEEMLADIRRKLSPQVVPMNAVRQAGSPAARTVPISLDGPDSRSRVAEILAESDDTLLADLVAGSIPTAGRVLAEVRAQTAAGLLHPVFFGSALTGQGIEALIDGISRLLPPARGTGDGDPRATVFAVERGGAGEKVAYLRMHSGELRARQRITSYRLEADGDVSENSEQITALHVIGPVRREAHQAAAGDIAKVWGLSRIRVGDQVGSARGLAGQSHFAPPTLEALARPKQAEQAARLHAALVSLADQDPLIHTRAVPGEGT…
G230	54	TcrENA	nt	Ensifer adhaerens	CP007239.1	Otr(A)	44.461	490.0	1.05e-168	MRTLNLGVLAHVDAGKTSLTERLLFDASVIDKLGSVDAGNTQTDSLALERQRGITIRAAVVSFTIGDTVVNLIDTPGHPDFIAEIERVLGLLDAAVVVVSAVEGVQAQTRVLVRALQRVGVPFLFFINKVDRLGARYDEVLQAIAGQLPVRPIAMSAVIDAGSKLAQVKAFDPGSEPLFTALCETLAENDDELLRDYLQAPDRLTDERLDRSLRDQVSRGLLQPAFAGAAVTGVGLPALTSAIATLLPSRDLDPDAAVTGRIFKIERGWGGEKLSYLYLSSGTVRVREYLDLPQGSARVTGIQLFDAGKIHSANSFKAGQIARVSGLGIARIGDVVGTTRLADVPHHFAPPTLESRAQAQRPSERAALWLALNQLAEQDPLIDLRKNEDTNDIFVSLYG…
G231	54	TcrENA	plasmids	Ensifer adhaerens	NZ_CP007239.1	Otr(A)	44.461	490.0	1.05e-168	MRTLNLGVLAHVDAGKTSLTERLLFDASVIDKLGSVDAGNTQTDSLALERQRGITIRAAVVSFTIGDTVVNLIDTPGHPDFIAEIERVLGLLDAAVVVVSAVEGVQAQTRVLVRALQRVGVPFLFFINKVDRLGARYDEVLQAIAGQLPVRPIAMSAVIDAGSKLAQVKAFDPGSEPLFTALCETLAENDDELLRDYLQAPDRLTDERLDRSLRDQVSRGLLQPAFAGAAVTGVGLPALTSAIATLLPSRDLDPDAAVTGRIFKIERGWGGEKLSYLYLSSGTVRVREYLDLPQGSARVTGIQLFDAGKIHSANSFKAGQIARVSGLGIARIGDVVGTTRLADVPHHFAPPTLESRAQAQRPSERAALWLALNQLAEQDPLIDLRKNEDTNDIFVSLYG…
G232	54		nt	Rhizobium leguminosarum	CP001622.1	Otr(A)	45.303	498.0	9.34e-172	MRTLNLGILAHVDAGKTSLTERLLFDAGVIDKLGSVDTGNTQTDTLELERQRGITIRAAVVSFTIGDRIVNLIDTPGHPDFIAEVERVLGLLDAAVVVVSAVEGVQAQTRVLVRALRRLGVPFILFVNKVDRLGAQLEDVLKAIASQLLVRPIAMSSVIDAGSRLARVEALAPGCEPLFTPLCEALAENDEALLDDYVLAPDRLTADRLGRCLSDQVASGLVHPVFAGAATTGVGVSALTSAIATILPGRRLDADGPIAGTIFKIERGWGGEKLAYMYLTSGTVRLRQHLDLPKGPERVTAIEVFGAGRVHGAAIFCAGQIARVSGLAGARIGDVVGTDLLAGGQAQFAPPSLETRVLARRPSDKAALWLALNQMGEQDPLINLRRNDDADEIFVSLYG…
G233	54		refseq	Rhizobium leguminosarum	NC_012850.1	Otr(A)	45.303	498.0	9.34e-172	MRTLNLGILAHVDAGKTSLTERLLFDAGVIDKLGSVDTGNTQTDTLELERQRGITIRAAVVSFTIGDRIVNLIDTPGHPDFIAEVERVLGLLDAAVVVVSAVEGVQAQTRVLVRALRRLGVPFILFVNKVDRLGAQLEDVLKAIASQLLVRPIAMSSVIDAGSRLARVEALAPGCEPLFTPLCEALAENDEALLDDYVLAPDRLTADRLGRCLSDQVASGLVHPVFAGAATTGVGVSALTSAIATILPGRRLDADGPIAGTIFKIERGWGGEKLAYMYLTSGTVRLRQHLDLPKGPERVTAIEVFGAGRVHGAAIFCAGQIARVSGLAGARIGDVVGTDLLAGGQAQFAPPSLETRVLARRPSDKAALWLALNQMGEQDPLINLRRNDDADEIFVSLYG…
G234	54		nt	Agrobacterium tumefaciens	AE007869.2	Otr(A)	43.788	486.0	4.49e-167	MRTLNLGILAHVDAGKTSLTERLLFDVGVIDKLGSVDTGNTQTDSLELERQRGITIRAAVVSFTIGDTVVNLIDTPGHPDFIAEVERVLGLLDAAVVVVSAVEGVQAQTRVLVRALQRLAVPFLFFINKVDRVGARYDEVVRDLADQLRVRPVVMSKITGAGSKHVQVAATDTECEPLFTILCETLAENDDELLRDYLLTPDRVDAGRLSLLLGQQTACGVVHPAFAGVAMTGAGLPALIAAITEMLPARDPDPEGEISGKIFKIERGWGGEKLSYLHLASGTVRLRHILPLPQGPARLTGIQLFKDGRVQNANSLGAGQIARVTGLAGARVGDSVGVDAVADGAFHFAPPTLETRVVSRRPSEHAALWLALNQMVEQDPLIGLRRNDETNEVFVSLYG…
G235	54		refseq	Agrobacterium fabrum	NC_003062.2	Otr(A)	43.788	486.0	4.49e-167	MRTLNLGILAHVDAGKTSLTERLLFDVGVIDKLGSVDTGNTQTDSLELERQRGITIRAAVVSFTIGDTVVNLIDTPGHPDFIAEVERVLGLLDAAVVVVSAVEGVQAQTRVLVRALQRLAVPFLFFINKVDRVGARYDEVVRDLADQLRVRPVVMSKITGAGSKHVQVAATDTECEPLFTILCETLAENDDELLRDYLLTPDRVDAGRLSLLLGQQTACGVVHPAFAGVAMTGAGLPALIAAITEMLPARDPDPEGEISGKIFKIERGWGGEKLSYLHLASGTVRLRHILPLPQGPARLTGIQLFKDGRVQNANSLGAGQIARVTGLAGARVGDSVGVDAVADGAFHFAPPTLETRVVSRRPSEHAALWLALNQMVEQDPLIGLRRNDETNEVFVSLYG…
G236	54		nt	Agrobacterium radiobacter	CP000629.1	Otr(A)	44.207	499.0	2.63e-172	MHTLNLGILAHVDAGKTSLTERLLFDAGIIDKLGSVDTGNTQTDSLELERQRGITIRAAVVSFTIGDTVVNLIDTPGHPDFIAEVERVLGLLDAAVVVVSAVEGVQAQTRVLVRALQRLAVPFLFFINKVDRRGAHYDDLLEVIATQLPVRPVAMSTVIEAGSKLARVEAFDLGSEPVFTALCETLAENDNALLADYVQAPDRLTIERLGCSLTDQIAKGLVHPAFAGAAMTGAGVPALASAIATMLPHRDRDPDGPIVGKIFKIERGWGGEKLCYIHLTSGTMRLRQYLDLPRGPARVTGIHVFEAGQVHNVASARAGQIARVSGLSGARIGDAVGANQLSGGHANFAPPTLETRVVGRHPSDNAALWLALNQLAEQDPLINLRRNEDANEVFVSLYG…
G237	54		refseq	Agrobacterium radiobacter	NC_011983.1	Otr(A)	44.207	499.0	2.63e-172	MHTLNLGILAHVDAGKTSLTERLLFDAGIIDKLGSVDTGNTQTDSLELERQRGITIRAAVVSFTIGDTVVNLIDTPGHPDFIAEVERVLGLLDAAVVVVSAVEGVQAQTRVLVRALQRLAVPFLFFINKVDRRGAHYDDLLEVIATQLPVRPVAMSTVIEAGSKLARVEAFDLGSEPVFTALCETLAENDNALLADYVQAPDRLTIERLGCSLTDQIAKGLVHPAFAGAAMTGAGVPALASAIATMLPHRDRDPDGPIVGKIFKIERGWGGEKLCYIHLTSGTMRLRQYLDLPRGPARVTGIHVFEAGQVHNVASARAGQIARVSGLSGARIGDAVGANQLSGGHANFAPPTLETRVVGRHPSDNAALWLALNQLAEQDPLINLRRNEDANEVFVSLYG…
G238	55		nt	Pseudomonas chlororaphis	CP008696.1	Otr(A)	43.570	471.0	3.63e-161	MKSLSMGILAHVDAGKTSLTERILFDAGARPRLGSVDSGSTYTDNLLLERERGITIRSAVASFELDGILVNLLDTPGHPDFIAEVERTLALLDIAIIVVSAIEGVQAQTRVLVGALQRLAIPHVFFVNKVDRKGADFQRTLEALGSHLKSRPLSLVSVHDAGTGLATVETSDPAAPQVMAQWLDLLCEHDEALLHDYVSAPEAIGKARLERELRQQLGQGLVNPVFAGSAITGVGVAQMIEAITRLAPVKSYDASAPVLASVFKIDRGWGGHKRFHLCMLAGTLRLRQTVDTPQGASRVTGIHVSASGGLQPATQATAGQIACITGLEGVRIGDRIGACSERGKGAHTFTPPAIETHVSPASPGQTKALWEALSALAEQDPLIDLRRNAAGQVFVSLYG…
G239	55		nt	Pseudomonas chlororaphis	CP025309.1	Otr(A)	43.570	471.0	3.63e-161	MKSLSMGILAHVDAGKTSLTERILFDAGARPRLGSVDSGSTYTDNLLLERERGITIRSAVASFELDGILVNLLDTPGHPDFIAEVERTLALLDIAIIVVSAIEGVQAQTRVLVGALQRLAIPHVFFVNKVDRKGADFQRTLEALGSHLKSRPLSLVSVHDAGTGLATVETSDPAAPQVMAQWLDLLCEHDEALLHDYVSAPEAIGKARLERELRQQLGQGLVNPVFAGSAITGVGVAQMIEAITRLAPVKSYDASAPVLASVFKIDRGWGGHKRFHLCMLAGTLRLRQTVDTPQGASRVTGIHVSASGGLQPATQATAGQIACITGLEGVRIGDRIGACSERGKGAHTFTPPAIETHVSPASPGQTKALWEALSALAEQDPLIDLRRNAAGQVFVSLYG…
G240	55		refseq	Pseudomonas chlororaphis	NZ_CP008696.1	Otr(A)	43.570	471.0	3.63e-161	MKSLSMGILAHVDAGKTSLTERILFDAGARPRLGSVDSGSTYTDNLLLERERGITIRSAVASFELDGILVNLLDTPGHPDFIAEVERTLALLDIAIIVVSAIEGVQAQTRVLVGALQRLAIPHVFFVNKVDRKGADFQRTLEALGSHLKSRPLSLVSVHDAGTGLATVETSDPAAPQVMAQWLDLLCEHDEALLHDYVSAPEAIGKARLERELRQQLGQGLVNPVFAGSAITGVGVAQMIEAITRLAPVKSYDASAPVLASVFKIDRGWGGHKRFHLCMLAGTLRLRQTVDTPQGASRVTGIHVSASGGLQPATQATAGQIACITGLEGVRIGDRIGACSERGKGAHTFTPPAIETHVSPASPGQTKALWEALSALAEQDPLIDLRRNAAGQVFVSLYG…
G241	55	TcrPSC	nt	Pseudomonas chlororaphis	CP009290.1	Otr(A)	43.873	473.0	6.05e-162	MKSLSMGILAHVDAGKTSLTERILFDAGARPRLGSVDSGSTYTDNLLLERERGITIRSAVASFELDGILVNLLDTPGHPDFIAEVERTLALLDIAIIVVSAVEGVQAQTRVLVGALQRLAIPHVFFVNKVDRKGADFQRTLEALGSHLKSRPLSLVSVHDAGTGLARVEASDPAAPQVMAQWLDLLCEHDEALLHDYVSAPEAIGKARLERELRQQLGQGLVNPVFAGSAITGVGVAQMIEAIARLAPVKSYDASAPVLASVFKIDRGWGGHKRFHLCMLAGTLCLRQTVDTPQGASRVTGIHVSASGGLQPATHATAGQIACITGLEGVRIGDRIGACSERGKGAHTFTPPAIETHVSPASPGQTKALWEALSALAEQDPLIDLRRNAAGQVFVSLYG…
G242	55	TcrPSC	refseq	Pseudomonas chlororaphis	NZ_CP009290.1	Otr(A)	43.873	473.0	6.05e-162	MKSLSMGILAHVDAGKTSLTERILFDAGARPRLGSVDSGSTYTDNLLLERERGITIRSAVASFELDGILVNLLDTPGHPDFIAEVERTLALLDIAIIVVSAVEGVQAQTRVLVGALQRLAIPHVFFVNKVDRKGADFQRTLEALGSHLKSRPLSLVSVHDAGTGLARVEASDPAAPQVMAQWLDLLCEHDEALLHDYVSAPEAIGKARLERELRQQLGQGLVNPVFAGSAITGVGVAQMIEAIARLAPVKSYDASAPVLASVFKIDRGWGGHKRFHLCMLAGTLCLRQTVDTPQGASRVTGIHVSASGGLQPATHATAGQIACITGLEGVRIGDRIGACSERGKGAHTFTPPAIETHVSPASPGQTKALWEALSALAEQDPLIDLRRNAAGQVFVSLYG…
G243	56		nt	Kitasatospora aureofaciens	CP020567.1	Otr(A)	55.740	690.0	0.0	VNIGILAHVDAGKTSLTERLLHTAGVIDRVGSVDRGDTQTDSHELERQRGITIRSAVVSFTVGDVKVNLIDTPGHPDFISEVERALGVLDGVVLVISAVEGVQAQTRLLMRTLVKLRMPVILFVNKIDRMGARYHELLDEIRSELTPAVVALTRVEEPGTPGARAFARTVGTDDPEFAAELADVLAEHGDDFLARYLEDETSLTAQDYSAELARQAARAQLYPVLFGSAVAGAGIDALIDGITRLFPVNHGGSGGTLRGTVFKIERGWAGEKVAYVRLHEGELGSREKVSVFRRDQHGAVTEIPGRTTVVEVFDRGSAVVESRARAGDIAKVWGLKGIRIGDRLGSAEGLDGEHLFAPPSLETVIRPSRPSAMPELYDALLQLADQDPFINVRKDDEEQ…
G244	56		refseq	Streptomyces aureofaciens	NZ_CP020567.1	Otr(A)	55.740	690.0	0.0	VNIGILAHVDAGKTSLTERLLHTAGVIDRVGSVDRGDTQTDSHELERQRGITIRSAVVSFTVGDVKVNLIDTPGHPDFISEVERALGVLDGVVLVISAVEGVQAQTRLLMRTLVKLRMPVILFVNKIDRMGARYHELLDEIRSELTPAVVALTRVEEPGTPGARAFARTVGTDDPEFAAELADVLAEHGDDFLARYLEDETSLTAQDYSAELARQAARAQLYPVLFGSAVAGAGIDALIDGITRLFPVNHGGSGGTLRGTVFKIERGWAGEKVAYVRLHEGELGSREKVSVFRRDQHGAVTEIPGRTTVVEVFDRGSAVVESRARAGDIAKVWGLKGIRIGDRLGSAEGLDGEHLFAPPSLETVIRPSRPSAMPELYDALLQLADQDPFINVRKDDEEQ…
G245	56		nt	Streptomyces aureofaciens	HM627755.1	Otr(A)	56.042	691.0	0.0	VNIGILAHVDAGKTSLTERLLHTAGVIDRVGSVDRGDTQTDSHELERQRGITIRSAVVSFTVGDVKVNLIDTPGHPDFISEVERALGVLDGVVLVISAVEGVQAQTRLLMRTLVKLRMPVILFVNKIDRMGARYHELLDEIRSELTPAVVALTRVEGPGTPGARAFARTVGTDDPDFAAELADILAEHGDDFLARYLEDETSLTAQDYSAELARQAARGQLYPVLFGSAVAGVGIDALVDGITRLFPVNHGGSGGTLRGTVFKIERGWAGEKVAYVRLHGGELGSREKVSVFRRDQHGAVTEIPGRTTVVEVFDRGSAVVESRARAGDIAKVWGLKGIRIGDRLGSAEGLDGEHLFAPPSLETVIRPSRPSAMPELYDALLQLADQDPFINVRKDDEEQ…
G246	57		nt	Bacillus mycoides	CP007626.1	Otr(A)	46.837	580.0	0.0	MKTINIGIVAHVDAGKTSLTERILYETNVIQEIGQVDKGSTQTDSMELEKQRGITIKASVVSFFINDLKVNVIDTPGHADFIAEVERSFRVLDGAVLVISAVEGIQAQTKILMRTLQKLRIPTILFVNKIDRSGAQTTKVIQQIREMLTNQVLPLYKVKNEGTKDACMIQNEVHADVYDEYIELLATHNESLLESYVNGEVLTTATLRNELWDQIQHATVYPIFFGSAMTGIGITGLLEGISVMIPKNNCDNDINTPLSGIIFKIERELTGEKIAYVRIFSGCLHVRKYVDINRKQSDLKTLSHKEKIKKLHIFHNGSAIQSPTAGTGEFCKVWGLSDIRIGDVIGEWSDKMKDIHFAEPQMEGAIEARPKGENHNLYQALVELSEEDPLIKVVKDDIH…
G247	57		nt	Bacillus mycoides	CP009651.1	Otr(A)	46.837	580.0	0.0	MKTINIGIVAHVDAGKTSLTERILYETNVIQEIGQVDKGSTQTDSMELEKQRGITIKASVVSFFINDLKVNVIDTPGHADFIAEVERSFRVLDGAVLVISAVEGIQAQTKILMRTLQKLRIPTILFVNKIDRSGAQTTKVIQQIREMLTNQVLPLYKVKNEGTKDACMIQNEVHADVYDEYIELLATHNESLLESYVNGEVLTTATLRNELWDQIQHATVYPIFFGSAMTGIGITGLLEGISVMIPKNNCDNDINTPLSGIIFKIERELTGEKIAYVRIFSGCLHVRKYVDINRKQSDLKTLSHKEKIKKLHIFHNGSAIQSPTAGTGEFCKVWGLSDIRIGDVIGEWSDKMKDIHFAEPQMEGAIEARPKGENHNLYQALVELSEEDPLIKVVKDDIH…
G248	57		refseq	Bacillus mycoides	NZ_CP007626.1	Otr(A)	46.837	580.0	0.0	MKTINIGIVAHVDAGKTSLTERILYETNVIQEIGQVDKGSTQTDSMELEKQRGITIKASVVSFFINDLKVNVIDTPGHADFIAEVERSFRVLDGAVLVISAVEGIQAQTKILMRTLQKLRIPTILFVNKIDRSGAQTTKVIQQIREMLTNQVLPLYKVKNEGTKDACMIQNEVHADVYDEYIELLATHNESLLESYVNGEVLTTATLRNELWDQIQHATVYPIFFGSAMTGIGITGLLEGISVMIPKNNCDNDINTPLSGIIFKIERELTGEKIAYVRIFSGCLHVRKYVDINRKQSDLKTLSHKEKIKKLHIFHNGSAIQSPTAGTGEFCKVWGLSDIRIGDVIGEWSDKMKDIHFAEPQMEGAIEARPKGENHNLYQALVELSEEDPLIKVVKDDIH…
G249	57		refseq	Bacillus thuringiensis	NZ_CP009651.1	Otr(A)	46.837	580.0	0.0	MKTINIGIVAHVDAGKTSLTERILYETNVIQEIGQVDKGSTQTDSMELEKQRGITIKASVVSFFINDLKVNVIDTPGHADFIAEVERSFRVLDGAVLVISAVEGIQAQTKILMRTLQKLRIPTILFVNKIDRSGAQTTKVIQQIREMLTNQVLPLYKVKNEGTKDACMIQNEVHADVYDEYIELLATHNESLLESYVNGEVLTTATLRNELWDQIQHATVYPIFFGSAMTGIGITGLLEGISVMIPKNNCDNDINTPLSGIIFKIERELTGEKIAYVRIFSGCLHVRKYVDINRKQSDLKTLSHKEKIKKLHIFHNGSAIQSPTAGTGEFCKVWGLSDIRIGDVIGEWSDKMKDIHFAEPQMEGAIEARPKGENHNLYQALVELSEEDPLIKVVKDDIH…
G250	57		nt	Bacillus thuringiensis	CP003763.1	TetB(P)	46.636	590.0	0.0	MTTINIGIVAHVDAGKTSLTERILYETNVIKEIGRVDSGNTQTDSMELERQRGITIKASVVSFYINDLKVNVIDTPGHADFIAEVERSFRVLDGAILVISAVEGVQAQTKILMRTLQKLNIPTILFVNKIDSNGANTEKVMKQIKEILSNEAFPFYSVLNVGTKGARIIAYKSYDDCTELLAPYNESLLASYVNDEIVPDVLLREELEKQIQQASVYPIFFGSAMTGIGVTELLENISTLFPANKSAENETLSGVVFKIEREPSGEKVAYVRVFSGRLHVRKYVDIQRGDVLGHKEKVKKICLFHNGNVVQASIVPSGEFCKVWGLNDIKIGDIIGERTRYIKDIHFAEPQMEAAIDAVSKERIHDLYAALMELCEEDPLIKVWKDDVHKELYIRLFGE…
G251	57		nt	Bacillus thuringiensis	CP009351.1	TetB(P)	46.636	590.0	0.0	MTTINIGIVAHVDAGKTSLTERILYETNVIKEIGRVDSGNTQTDSMELERQRGITIKASVVSFYINDLKVNVIDTPGHADFIAEVERSFRVLDGAILVISAVEGVQAQTKILMRTLQKLNIPTILFVNKIDSNGANTEKVMKQIKEILSNEAFPFYSVLNVGTKGARIIAYKSYDDCTELLAPYNESLLASYVNDEIVPDVLLREELEKQIQQASVYPIFFGSAMTGIGVTELLENISTLFPANKSAENETLSGVVFKIEREPSGEKVAYVRVFSGRLHVRKYVDIQRGDVLGHKEKVKKICLFHNGNVVQASIVPSGEFCKVWGLNDIKIGDIIGERTRYIKDIHFAEPQMEAAIDAVSKERIHDLYAALMELCEEDPLIKVWKDDVHKELYIRLFGE…
G252	57		refseq	Bacillus thuringiensis	NC_018508.1	TetB(P)	46.636	590.0	0.0	MTTINIGIVAHVDAGKTSLTERILYETNVIKEIGRVDSGNTQTDSMELERQRGITIKASVVSFYINDLKVNVIDTPGHADFIAEVERSFRVLDGAILVISAVEGVQAQTKILMRTLQKLNIPTILFVNKIDSNGANTEKVMKQIKEILSNEAFPFYSVLNVGTKGARIIAYKSYDDCTELLAPYNESLLASYVNDEIVPDVLLREELEKQIQQASVYPIFFGSAMTGIGVTELLENISTLFPANKSAENETLSGVVFKIEREPSGEKVAYVRVFSGRLHVRKYVDIQRGDVLGHKEKVKKICLFHNGNVVQASIVPSGEFCKVWGLNDIKIGDIIGERTRYIKDIHFAEPQMEAAIDAVSKERIHDLYAALMELCEEDPLIKVWKDDVHKELYIRLFGE…
G253	57		refseq	Bacillus thuringiensis	NZ_CP009351.1	TetB(P)	46.636	590.0	0.0	MTTINIGIVAHVDAGKTSLTERILYETNVIKEIGRVDSGNTQTDSMELERQRGITIKASVVSFYINDLKVNVIDTPGHADFIAEVERSFRVLDGAILVISAVEGVQAQTKILMRTLQKLNIPTILFVNKIDSNGANTEKVMKQIKEILSNEAFPFYSVLNVGTKGARIIAYKSYDDCTELLAPYNESLLASYVNDEIVPDVLLREELEKQIQQASVYPIFFGSAMTGIGVTELLENISTLFPANKSAENETLSGVVFKIEREPSGEKVAYVRVFSGRLHVRKYVDIQRGDVLGHKEKVKKICLFHNGNVVQASIVPSGEFCKVWGLNDIKIGDIIGERTRYIKDIHFAEPQMEAAIDAVSKERIHDLYAALMELCEEDPLIKVWKDDVHKELYIRLFGE…
G254	57		nt	Bacillus thuringiensis	CP016588.1	TetB(P)	45.469	573.0	0.0	MTTINIGIVAHVDAGKTSLTERILYETNVIKEIGRVDSGNTQTDSMELERQRGITIKASVVSFFIDAVKVNVIDTPGHADFIAEVERSFRVLDGAILVISAVEGVQAQTKILMRTLQKLNIPTILFVNKIDRSGANTEKVMKQIKEVLSNEAFPFYSVLNEGTKEAQIIEYKSYDDCMELLAPFNESLLESYVNNEIIPDALLREKLEQQIQQANVYPIFFGSAMTGMGVTELLEKLPALIPALTSAQEEPLSGVVFKIEREPSGEKVAYIRVFSGSLHVRKYVNIQRSKSLFHKEKIKKMCLFHNGDTVQTSTVPSGEFCKVWGLNDIKIGDIIGERTDYIKDIHFAEPQMEAAIDAVPKEQIHNLYAVLMELCEEDPLIKVWKDDVHNELYIRLFGE…
G255	57		refseq	Bacillus thuringiensis	NZ_CP016588.1	TetB(P)	45.469	573.0	0.0	MTTINIGIVAHVDAGKTSLTERILYETNVIKEIGRVDSGNTQTDSMELERQRGITIKASVVSFFIDAVKVNVIDTPGHADFIAEVERSFRVLDGAILVISAVEGVQAQTKILMRTLQKLNIPTILFVNKIDRSGANTEKVMKQIKEVLSNEAFPFYSVLNEGTKEAQIIEYKSYDDCMELLAPFNESLLESYVNNEIIPDALLREKLEQQIQQANVYPIFFGSAMTGMGVTELLEKLPALIPALTSAQEEPLSGVVFKIEREPSGEKVAYIRVFSGSLHVRKYVNIQRSKSLFHKEKIKKMCLFHNGDTVQTSTVPSGEFCKVWGLNDIKIGDIIGERTDYIKDIHFAEPQMEAAIDAVPKEQIHNLYAVLMELCEEDPLIKVWKDDVHNELYIRLFGE…
G256	57		nt	Bacillus cereus	CP022445.1	TetB(P)	45.315	571.0	0.0	MTTINIGIVAHVDAGKTSLTERILYETNVIKEIGRVDSGNTQTDSMELERQRGITIKASVVSFFIDAVKVNVIDTPGHADFIAEVERSFRVLDGAILVISAVEGVQAQTKILMRTLQKLNIPTILFVNKIDRSGANNEKVMKQIKEVLSNEAFPFYSVLNEGTKEARIIEYKSYDDCMELLAPFNESLLESYVNNEIIPDALLREKLEQQIQQANVYPIFFGSAMTGIGVTELLEKLPALMPALTSAQEELLSGIVFKIEREPSGEKVAYIRVFSGSLHVRKYVNIQRSKSLFHKEKIKKMCLFHNGDTVQTSTVPSGEFCKVWGLNDIKIGDIIGERTDYIKDIHFAEPQMEAAIDAVPKEQIHNLYAVLMELCEEDPLIKVWKDDVHNELYIRLFGE…
G257	57		nt	Bacillus anthracis	AE017334.2	TetB(P)	45.023	570.0	0.0	MTTINIEIVAHVDAGKTSLTERILYETNVIKEVGRVDSGSTQTDSMELERQRGITIKASVVSFFIDDIKVNVIDTPGHADFIAEVERSFRVLDGAILVISAVEGVQAQTKILMQTLQKLNIPTILFVNKIDRTGANTEKVVKQIKTILSNETFPFYSVQNEGTKEARIIEYKSYDDCIERLAPYNESLLESFVNNEIVTDTLLREELEKQIQQANLYPIFFGSALTGIGVTELLEDIPALLPANNPSQDEELSGIVFKIEREPSGEKIAYVRVFSGTLHVRKYVHIQRDGSLPHKEKIKKMCIFHNGNAVQTSTVPSGDFCKVWGLNNIKIGDIIGERTDYIKDIHFAEPQMEAAINAVPKERIHDLYAALMELCEADPLIKVWKDDIHNELYIRLFGE…
G258	57		nt	Bacillus anthracis	CP001598.1	TetB(P)	45.023	570.0	0.0	MTTINIEIVAHVDAGKTSLTERILYETNVIKEVGRVDSGSTQTDSMELERQRGITIKASVVSFFIDDIKVNVIDTPGHADFIAEVERSFRVLDGAILVISAVEGVQAQTKILMQTLQKLNIPTILFVNKIDRTGANTEKVVKQIKTILSNETFPFYSVQNEGTKEARIIEYKSYDDCIERLAPYNESLLESFVNNEIVTDTLLREELEKQIQQANLYPIFFGSALTGIGVTELLEDIPALLPANNPSQDEELSGIVFKIEREPSGEKIAYVRVFSGTLHVRKYVHIQRDGSLPHKEKIKKMCIFHNGNAVQTSTVPSGDFCKVWGLNNIKIGDIIGERTDYIKDIHFAEPQMEAAINAVPKERIHDLYAALMELCEADPLIKVWKDDIHNELYIRLFGE…
G259	57		nt	Bacillus anthracis	CP006742.1	TetB(P)	45.023	570.0	0.0	MTTINIEIVAHVDAGKTSLTERILYETNVIKEVGRVDSGSTQTDSMELERQRGITIKASVVSFFIDDIKVNVIDTPGHADFIAEVERSFRVLDGAILVISAVEGVQAQTKILMQTLQKLNIPTILFVNKIDRTGANTEKVVKQIKTILSNETFPFYSVQNEGTKEARIIEYKSYDDCIERLAPYNESLLESFVNNEIVTDTLLREELEKQIQQANLYPIFFGSALTGIGVTELLEDIPALLPANNPSQDEELSGIVFKIEREPSGEKIAYVRVFSGTLHVRKYVHIQRDGSLPHKEKIKKMCIFHNGNAVQTSTVPSGDFCKVWGLNNIKIGDIIGERTDYIKDIHFAEPQMEAAINAVPKERIHDLYAALMELCEADPLIKVWKDDIHNELYIRLFGE…
G260	57		nt	Bacillus anthracis	CP007704.1	TetB(P)	45.023	570.0	0.0	MTTINIEIVAHVDAGKTSLTERILYETNVIKEVGRVDSGSTQTDSMELERQRGITIKASVVSFFIDDIKVNVIDTPGHADFIAEVERSFRVLDGAILVISAVEGVQAQTKILMQTLQKLNIPTILFVNKIDRTGANTEKVVKQIKTILSNETFPFYSVQNEGTKEARIIEYKSYDDCIERLAPYNESLLESFVNNEIVTDTLLREELEKQIQQANLYPIFFGSALTGIGVTELLEDIPALLPANNPSQDEELSGIVFKIEREPSGEKIAYVRVFSGTLHVRKYVHIQRDGSLPHKEKIKKMCIFHNGNAVQTSTVPSGDFCKVWGLNNIKIGDIIGERTDYIKDIHFAEPQMEAAINAVPKERIHDLYAALMELCEADPLIKVWKDDIHNELYIRLFGE…
G261	57		nt	Bacillus anthracis	CP007666.1	TetB(P)	45.023	570.0	0.0	MTTINIEIVAHVDAGKTSLTERILYETNVIKEVGRVDSGSTQTDSMELERQRGITIKASVVSFFIDDIKVNVIDTPGHADFIAEVERSFRVLDGAILVISAVEGVQAQTKILMQTLQKLNIPTILFVNKIDRTGANTEKVVKQIKTILSNETFPFYSVQNEGTKEARIIEYKSYDDCIERLAPYNESLLESFVNNEIVTDTLLREELEKQIQQANLYPIFFGSALTGIGVTELLEDIPALLPANNPSQDEELSGIVFKIEREPSGEKIAYVRVFSGTLHVRKYVHIQRDGSLPHKEKIKKMCIFHNGNAVQTSTVPSGDFCKVWGLNNIKIGDIIGERTDYIKDIHFAEPQMEAAINAVPKERIHDLYAALMELCEADPLIKVWKDDIHNELYIRLFGE…
G262	57		nt	Bacillus anthracis	CP008853.1	TetB(P)	45.023	570.0	0.0	MTTINIEIVAHVDAGKTSLTERILYETNVIKEVGRVDSGSTQTDSMELERQRGITIKASVVSFFIDDIKVNVIDTPGHADFIAEVERSFRVLDGAILVISAVEGVQAQTKILMQTLQKLNIPTILFVNKIDRTGANTEKVVKQIKTILSNETFPFYSVQNEGTKEARIIEYKSYDDCIERLAPYNESLLESFVNNEIVTDTLLREELEKQIQQANLYPIFFGSALTGIGVTELLEDIPALLPANNPSQDEELSGIVFKIEREPSGEKIAYVRVFSGTLHVRKYVHIQRDGSLPHKEKIKKMCIFHNGNAVQTSTVPSGDFCKVWGLNNIKIGDIIGERTDYIKDIHFAEPQMEAAINAVPKERIHDLYAALMELCEADPLIKVWKDDIHNELYIRLFGE…
G263	57		nt	Bacillus anthracis	CP008854.1	TetB(P)	45.023	570.0	0.0	MTTINIEIVAHVDAGKTSLTERILYETNVIKEVGRVDSGSTQTDSMELERQRGITIKASVVSFFIDDIKVNVIDTPGHADFIAEVERSFRVLDGAILVISAVEGVQAQTKILMQTLQKLNIPTILFVNKIDRTGANTEKVVKQIKTILSNETFPFYSVQNEGTKEARIIEYKSYDDCIERLAPYNESLLESFVNNEIVTDTLLREELEKQIQQANLYPIFFGSALTGIGVTELLEDIPALLPANNPSQDEELSGIVFKIEREPSGEKIAYVRVFSGTLHVRKYVHIQRDGSLPHKEKIKKMCIFHNGNAVQTSTVPSGDFCKVWGLNNIKIGDIIGERTDYIKDIHFAEPQMEAAINAVPKERIHDLYAALMELCEADPLIKVWKDDIHNELYIRLFGE…
G264	57		nt	Bacillus anthracis	CP010342.1	TetB(P)	45.023	570.0	0.0	MTTINIEIVAHVDAGKTSLTERILYETNVIKEVGRVDSGSTQTDSMELERQRGITIKASVVSFFIDDIKVNVIDTPGHADFIAEVERSFRVLDGAILVISAVEGVQAQTKILMQTLQKLNIPTILFVNKIDRTGANTEKVVKQIKTILSNETFPFYSVQNEGTKEARIIEYKSYDDCIERLAPYNESLLESFVNNEIVTDTLLREELEKQIQQANLYPIFFGSALTGIGVTELLEDIPALLPANNPSQDEELSGIVFKIEREPSGEKIAYVRVFSGTLHVRKYVHIQRDGSLPHKEKIKKMCIFHNGNAVQTSTVPSGDFCKVWGLNNIKIGDIIGERTDYIKDIHFAEPQMEAAINAVPKERIHDLYAALMELCEADPLIKVWKDDIHNELYIRLFGE…
G265	57		nt	Bacillus anthracis	CP010813.1	TetB(P)	45.023	570.0	0.0	MTTINIEIVAHVDAGKTSLTERILYETNVIKEVGRVDSGSTQTDSMELERQRGITIKASVVSFFIDDIKVNVIDTPGHADFIAEVERSFRVLDGAILVISAVEGVQAQTKILMQTLQKLNIPTILFVNKIDRTGANTEKVVKQIKTILSNETFPFYSVQNEGTKEARIIEYKSYDDCIERLAPYNESLLESFVNNEIVTDTLLREELEKQIQQANLYPIFFGSALTGIGVTELLEDIPALLPANNPSQDEELSGIVFKIEREPSGEKIAYVRVFSGTLHVRKYVHIQRDGSLPHKEKIKKMCIFHNGNAVQTSTVPSGDFCKVWGLNNIKIGDIIGERTDYIKDIHFAEPQMEAAINAVPKERIHDLYAALMELCEADPLIKVWKDDIHNELYIRLFGE…
G266	57		nt	Bacillus anthracis	CP009325.1	TetB(P)	45.023	570.0	0.0	MTTINIEIVAHVDAGKTSLTERILYETNVIKEVGRVDSGSTQTDSMELERQRGITIKASVVSFFIDDIKVNVIDTPGHADFIAEVERSFRVLDGAILVISAVEGVQAQTKILMQTLQKLNIPTILFVNKIDRTGANTEKVVKQIKTILSNETFPFYSVQNEGTKEARIIEYKSYDDCIERLAPYNESLLESFVNNEIVTDTLLREELEKQIQQANLYPIFFGSALTGIGVTELLEDIPALLPANNPSQDEELSGIVFKIEREPSGEKIAYVRVFSGTLHVRKYVHIQRDGSLPHKEKIKKMCIFHNGNAVQTSTVPSGDFCKVWGLNNIKIGDIIGERTDYIKDIHFAEPQMEAAINAVPKERIHDLYAALMELCEADPLIKVWKDDIHNELYIRLFGE…
G267	57		nt	Bacillus anthracis	CP009341.1	TetB(P)	45.023	570.0	0.0	MTTINIEIVAHVDAGKTSLTERILYETNVIKEVGRVDSGSTQTDSMELERQRGITIKASVVSFFIDDIKVNVIDTPGHADFIAEVERSFRVLDGAILVISAVEGVQAQTKILMQTLQKLNIPTILFVNKIDRTGANTEKVVKQIKTILSNETFPFYSVQNEGTKEARIIEYKSYDDCIERLAPYNESLLESFVNNEIVTDTLLREELEKQIQQANLYPIFFGSALTGIGVTELLEDIPALLPANNPSQDEELSGIVFKIEREPSGEKIAYVRVFSGTLHVRKYVHIQRDGSLPHKEKIKKMCIFHNGNAVQTSTVPSGDFCKVWGLNNIKIGDIIGERTDYIKDIHFAEPQMEAAINAVPKERIHDLYAALMELCEADPLIKVWKDDIHNELYIRLFGE…
G268	57		nt	Bacillus anthracis	CP009464.1	TetB(P)	45.023	570.0	0.0	MTTINIEIVAHVDAGKTSLTERILYETNVIKEVGRVDSGSTQTDSMELERQRGITIKASVVSFFIDDIKVNVIDTPGHADFIAEVERSFRVLDGAILVISAVEGVQAQTKILMQTLQKLNIPTILFVNKIDRTGANTEKVVKQIKTILSNETFPFYSVQNEGTKEARIIEYKSYDDCIERLAPYNESLLESFVNNEIVTDTLLREELEKQIQQANLYPIFFGSALTGIGVTELLEDIPALLPANNPSQDEELSGIVFKIEREPSGEKIAYVRVFSGTLHVRKYVHIQRDGSLPHKEKIKKMCIFHNGNAVQTSTVPSGDFCKVWGLNNIKIGDIIGERTDYIKDIHFAEPQMEAAINAVPKERIHDLYAALMELCEADPLIKVWKDDIHNELYIRLFGE…
G269	57		nt	Bacillus anthracis	CP009700.1	TetB(P)	45.023	570.0	0.0	MTTINIEIVAHVDAGKTSLTERILYETNVIKEVGRVDSGSTQTDSMELERQRGITIKASVVSFFIDDIKVNVIDTPGHADFIAEVERSFRVLDGAILVISAVEGVQAQTKILMQTLQKLNIPTILFVNKIDRTGANTEKVVKQIKTILSNETFPFYSVQNEGTKEARIIEYKSYDDCIERLAPYNESLLESFVNNEIVTDTLLREELEKQIQQANLYPIFFGSALTGIGVTELLEDIPALLPANNPSQDEELSGIVFKIEREPSGEKIAYVRVFSGTLHVRKYVHIQRDGSLPHKEKIKKMCIFHNGNAVQTSTVPSGDFCKVWGLNNIKIGDIIGERTDYIKDIHFAEPQMEAAINAVPKERIHDLYAALMELCEADPLIKVWKDDIHNELYIRLFGE…
G270	57		nt	Bacillus anthracis	CP009981.1	TetB(P)	45.023	570.0	0.0	MTTINIEIVAHVDAGKTSLTERILYETNVIKEVGRVDSGSTQTDSMELERQRGITIKASVVSFFIDDIKVNVIDTPGHADFIAEVERSFRVLDGAILVISAVEGVQAQTKILMQTLQKLNIPTILFVNKIDRTGANTEKVVKQIKTILSNETFPFYSVQNEGTKEARIIEYKSYDDCIERLAPYNESLLESFVNNEIVTDTLLREELEKQIQQANLYPIFFGSALTGIGVTELLEDIPALLPANNPSQDEELSGIVFKIEREPSGEKIAYVRVFSGTLHVRKYVHIQRDGSLPHKEKIKKMCIFHNGNAVQTSTVPSGDFCKVWGLNNIKIGDIIGERTDYIKDIHFAEPQMEAAINAVPKERIHDLYAALMELCEADPLIKVWKDDIHNELYIRLFGE…
G271	57		nt	Bacillus anthracis	AP014833.1	TetB(P)	45.023	570.0	0.0	MTTINIEIVAHVDAGKTSLTERILYETNVIKEVGRVDSGSTQTDSMELERQRGITIKASVVSFFIDDIKVNVIDTPGHADFIAEVERSFRVLDGAILVISAVEGVQAQTKILMQTLQKLNIPTILFVNKIDRTGANTEKVVKQIKTILSNETFPFYSVQNEGTKEARIIEYKSYDDCIERLAPYNESLLESFVNNEIVTDTLLREELEKQIQQANLYPIFFGSALTGIGVTELLEDIPALLPANNPSQDEELSGIVFKIEREPSGEKIAYVRVFSGTLHVRKYVHIQRDGSLPHKEKIKKMCIFHNGNAVQTSTVPSGDFCKVWGLNNIKIGDIIGERTDYIKDIHFAEPQMEAAINAVPKERIHDLYAALMELCEADPLIKVWKDDIHNELYIRLFGE…
G272	57		nt	Bacillus anthracis	CP012519.1	TetB(P)	45.023	570.0	0.0	MTTINIEIVAHVDAGKTSLTERILYETNVIKEVGRVDSGSTQTDSMELERQRGITIKASVVSFFIDDIKVNVIDTPGHADFIAEVERSFRVLDGAILVISAVEGVQAQTKILMQTLQKLNIPTILFVNKIDRTGANTEKVVKQIKTILSNETFPFYSVQNEGTKEARIIEYKSYDDCIERLAPYNESLLESFVNNEIVTDTLLREELEKQIQQANLYPIFFGSALTGIGVTELLEDIPALLPANNPSQDEELSGIVFKIEREPSGEKIAYVRVFSGTLHVRKYVHIQRDGSLPHKEKIKKMCIFHNGNAVQTSTVPSGDFCKVWGLNNIKIGDIIGERTDYIKDIHFAEPQMEAAINAVPKERIHDLYAALMELCEADPLIKVWKDDIHNELYIRLFGE…
G273	57		nt	Bacillus anthracis	CP014179.1	TetB(P)	45.023	570.0	0.0	MTTINIEIVAHVDAGKTSLTERILYETNVIKEVGRVDSGSTQTDSMELERQRGITIKASVVSFFIDDIKVNVIDTPGHADFIAEVERSFRVLDGAILVISAVEGVQAQTKILMQTLQKLNIPTILFVNKIDRTGANTEKVVKQIKTILSNETFPFYSVQNEGTKEARIIEYKSYDDCIERLAPYNESLLESFVNNEIVTDTLLREELEKQIQQANLYPIFFGSALTGIGVTELLEDIPALLPANNPSQDEELSGIVFKIEREPSGEKIAYVRVFSGTLHVRKYVHIQRDGSLPHKEKIKKMCIFHNGNAVQTSTVPSGDFCKVWGLNNIKIGDIIGERTDYIKDIHFAEPQMEAAINAVPKERIHDLYAALMELCEADPLIKVWKDDIHNELYIRLFGE…
G274	57		nt	Bacillus anthracis	CP012730.1	TetB(P)	45.023	570.0	0.0	MTTINIEIVAHVDAGKTSLTERILYETNVIKEVGRVDSGSTQTDSMELERQRGITIKASVVSFFIDDIKVNVIDTPGHADFIAEVERSFRVLDGAILVISAVEGVQAQTKILMQTLQKLNIPTILFVNKIDRTGANTEKVVKQIKTILSNETFPFYSVQNEGTKEARIIEYKSYDDCIERLAPYNESLLESFVNNEIVTDTLLREELEKQIQQANLYPIFFGSALTGIGVTELLEDIPALLPANNPSQDEELSGIVFKIEREPSGEKIAYVRVFSGTLHVRKYVHIQRDGSLPHKEKIKKMCIFHNGNAVQTSTVPSGDFCKVWGLNNIKIGDIIGERTDYIKDIHFAEPQMEAAINAVPKERIHDLYAALMELCEADPLIKVWKDDIHNELYIRLFGE…
G275	57		nt	Bacillus anthracis	CP012726.1	TetB(P)	45.023	570.0	0.0	MTTINIEIVAHVDAGKTSLTERILYETNVIKEVGRVDSGSTQTDSMELERQRGITIKASVVSFFIDDIKVNVIDTPGHADFIAEVERSFRVLDGAILVISAVEGVQAQTKILMQTLQKLNIPTILFVNKIDRTGANTEKVVKQIKTILSNETFPFYSVQNEGTKEARIIEYKSYDDCIERLAPYNESLLESFVNNEIVTDTLLREELEKQIQQANLYPIFFGSALTGIGVTELLEDIPALLPANNPSQDEELSGIVFKIEREPSGEKIAYVRVFSGTLHVRKYVHIQRDGSLPHKEKIKKMCIFHNGNAVQTSTVPSGDFCKVWGLNNIKIGDIIGERTDYIKDIHFAEPQMEAAINAVPKERIHDLYAALMELCEADPLIKVWKDDIHNELYIRLFGE…
G276	57		nt	Bacillus anthracis	CP019588.1	TetB(P)	45.023	570.0	0.0	MTTINIEIVAHVDAGKTSLTERILYETNVIKEVGRVDSGSTQTDSMELERQRGITIKASVVSFFIDDIKVNVIDTPGHADFIAEVERSFRVLDGAILVISAVEGVQAQTKILMQTLQKLNIPTILFVNKIDRTGANTEKVVKQIKTILSNETFPFYSVQNEGTKEARIIEYKSYDDCIERLAPYNESLLESFVNNEIVTDTLLREELEKQIQQANLYPIFFGSALTGIGVTELLEDIPALLPANNPSQDEELSGIVFKIEREPSGEKIAYVRVFSGTLHVRKYVHIQRDGSLPHKEKIKKMCIFHNGNAVQTSTVPSGDFCKVWGLNNIKIGDIIGERTDYIKDIHFAEPQMEAAINAVPKERIHDLYAALMELCEADPLIKVWKDDIHNELYIRLFGE…
G277	57		nt	Bacillus anthracis	CP023001.1	TetB(P)	45.023	570.0	0.0	MTTINIEIVAHVDAGKTSLTERILYETNVIKEVGRVDSGSTQTDSMELERQRGITIKASVVSFFIDDIKVNVIDTPGHADFIAEVERSFRVLDGAILVISAVEGVQAQTKILMQTLQKLNIPTILFVNKIDRTGANTEKVVKQIKTILSNETFPFYSVQNEGTKEARIIEYKSYDDCIERLAPYNESLLESFVNNEIVTDTLLREELEKQIQQANLYPIFFGSALTGIGVTELLEDIPALLPANNPSQDEELSGIVFKIEREPSGEKIAYVRVFSGTLHVRKYVHIQRDGSLPHKEKIKKMCIFHNGNAVQTSTVPSGDFCKVWGLNNIKIGDIIGERTDYIKDIHFAEPQMEAAINAVPKERIHDLYAALMELCEADPLIKVWKDDIHNELYIRLFGE…
G278	57		refseq	Bacillus anthracis	NC_007530.2	TetB(P)	45.023	570.0	0.0	MTTINIEIVAHVDAGKTSLTERILYETNVIKEVGRVDSGSTQTDSMELERQRGITIKASVVSFFIDDIKVNVIDTPGHADFIAEVERSFRVLDGAILVISAVEGVQAQTKILMQTLQKLNIPTILFVNKIDRTGANTEKVVKQIKTILSNETFPFYSVQNEGTKEARIIEYKSYDDCIERLAPYNESLLESFVNNEIVTDTLLREELEKQIQQANLYPIFFGSALTGIGVTELLEDIPALLPANNPSQDEELSGIVFKIEREPSGEKIAYVRVFSGTLHVRKYVHIQRDGSLPHKEKIKKMCIFHNGNAVQTSTVPSGDFCKVWGLNNIKIGDIIGERTDYIKDIHFAEPQMEAAINAVPKERIHDLYAALMELCEADPLIKVWKDDIHNELYIRLFGE…
G279	57		refseq	Bacillus anthracis	NC_012659.1	TetB(P)	45.023	570.0	0.0	MTTINIEIVAHVDAGKTSLTERILYETNVIKEVGRVDSGSTQTDSMELERQRGITIKASVVSFFIDDIKVNVIDTPGHADFIAEVERSFRVLDGAILVISAVEGVQAQTKILMQTLQKLNIPTILFVNKIDRTGANTEKVVKQIKTILSNETFPFYSVQNEGTKEARIIEYKSYDDCIERLAPYNESLLESFVNNEIVTDTLLREELEKQIQQANLYPIFFGSALTGIGVTELLEDIPALLPANNPSQDEELSGIVFKIEREPSGEKIAYVRVFSGTLHVRKYVHIQRDGSLPHKEKIKKMCIFHNGNAVQTSTVPSGDFCKVWGLNNIKIGDIIGERTDYIKDIHFAEPQMEAAINAVPKERIHDLYAALMELCEADPLIKVWKDDIHNELYIRLFGE…
G280	57		refseq	Bacillus anthracis	NZ_CP006742.1	TetB(P)	45.023	570.0	0.0	MTTINIEIVAHVDAGKTSLTERILYETNVIKEVGRVDSGSTQTDSMELERQRGITIKASVVSFFIDDIKVNVIDTPGHADFIAEVERSFRVLDGAILVISAVEGVQAQTKILMQTLQKLNIPTILFVNKIDRTGANTEKVVKQIKTILSNETFPFYSVQNEGTKEARIIEYKSYDDCIERLAPYNESLLESFVNNEIVTDTLLREELEKQIQQANLYPIFFGSALTGIGVTELLEDIPALLPANNPSQDEELSGIVFKIEREPSGEKIAYVRVFSGTLHVRKYVHIQRDGSLPHKEKIKKMCIFHNGNAVQTSTVPSGDFCKVWGLNNIKIGDIIGERTDYIKDIHFAEPQMEAAINAVPKERIHDLYAALMELCEADPLIKVWKDDIHNELYIRLFGE…
G281	57		refseq	Bacillus anthracis	NZ_CP007666.1	TetB(P)	45.023	570.0	0.0	MTTINIEIVAHVDAGKTSLTERILYETNVIKEVGRVDSGSTQTDSMELERQRGITIKASVVSFFIDDIKVNVIDTPGHADFIAEVERSFRVLDGAILVISAVEGVQAQTKILMQTLQKLNIPTILFVNKIDRTGANTEKVVKQIKTILSNETFPFYSVQNEGTKEARIIEYKSYDDCIERLAPYNESLLESFVNNEIVTDTLLREELEKQIQQANLYPIFFGSALTGIGVTELLEDIPALLPANNPSQDEELSGIVFKIEREPSGEKIAYVRVFSGTLHVRKYVHIQRDGSLPHKEKIKKMCIFHNGNAVQTSTVPSGDFCKVWGLNNIKIGDIIGERTDYIKDIHFAEPQMEAAINAVPKERIHDLYAALMELCEADPLIKVWKDDIHNELYIRLFGE…
G282	57		refseq	Bacillus anthracis	NZ_CP009325.1	TetB(P)	45.023	570.0	0.0	MTTINIEIVAHVDAGKTSLTERILYETNVIKEVGRVDSGSTQTDSMELERQRGITIKASVVSFFIDDIKVNVIDTPGHADFIAEVERSFRVLDGAILVISAVEGVQAQTKILMQTLQKLNIPTILFVNKIDRTGANTEKVVKQIKTILSNETFPFYSVQNEGTKEARIIEYKSYDDCIERLAPYNESLLESFVNNEIVTDTLLREELEKQIQQANLYPIFFGSALTGIGVTELLEDIPALLPANNPSQDEELSGIVFKIEREPSGEKIAYVRVFSGTLHVRKYVHIQRDGSLPHKEKIKKMCIFHNGNAVQTSTVPSGDFCKVWGLNNIKIGDIIGERTDYIKDIHFAEPQMEAAINAVPKERIHDLYAALMELCEADPLIKVWKDDIHNELYIRLFGE…
G283	57		refseq	Bacillus anthracis	NZ_CP009341.1	TetB(P)	45.023	570.0	0.0	MTTINIEIVAHVDAGKTSLTERILYETNVIKEVGRVDSGSTQTDSMELERQRGITIKASVVSFFIDDIKVNVIDTPGHADFIAEVERSFRVLDGAILVISAVEGVQAQTKILMQTLQKLNIPTILFVNKIDRTGANTEKVVKQIKTILSNETFPFYSVQNEGTKEARIIEYKSYDDCIERLAPYNESLLESFVNNEIVTDTLLREELEKQIQQANLYPIFFGSALTGIGVTELLEDIPALLPANNPSQDEELSGIVFKIEREPSGEKIAYVRVFSGTLHVRKYVHIQRDGSLPHKEKIKKMCIFHNGNAVQTSTVPSGDFCKVWGLNNIKIGDIIGERTDYIKDIHFAEPQMEAAINAVPKERIHDLYAALMELCEADPLIKVWKDDIHNELYIRLFGE…
G284	57		refseq	Bacillus anthracis	NZ_CP009464.1	TetB(P)	45.023	570.0	0.0	MTTINIEIVAHVDAGKTSLTERILYETNVIKEVGRVDSGSTQTDSMELERQRGITIKASVVSFFIDDIKVNVIDTPGHADFIAEVERSFRVLDGAILVISAVEGVQAQTKILMQTLQKLNIPTILFVNKIDRTGANTEKVVKQIKTILSNETFPFYSVQNEGTKEARIIEYKSYDDCIERLAPYNESLLESFVNNEIVTDTLLREELEKQIQQANLYPIFFGSALTGIGVTELLEDIPALLPANNPSQDEELSGIVFKIEREPSGEKIAYVRVFSGTLHVRKYVHIQRDGSLPHKEKIKKMCIFHNGNAVQTSTVPSGDFCKVWGLNNIKIGDIIGERTDYIKDIHFAEPQMEAAINAVPKERIHDLYAALMELCEADPLIKVWKDDIHNELYIRLFGE…
G285	57		refseq	Bacillus anthracis	NZ_CP009700.1	TetB(P)	45.023	570.0	0.0	MTTINIEIVAHVDAGKTSLTERILYETNVIKEVGRVDSGSTQTDSMELERQRGITIKASVVSFFIDDIKVNVIDTPGHADFIAEVERSFRVLDGAILVISAVEGVQAQTKILMQTLQKLNIPTILFVNKIDRTGANTEKVVKQIKTILSNETFPFYSVQNEGTKEARIIEYKSYDDCIERLAPYNESLLESFVNNEIVTDTLLREELEKQIQQANLYPIFFGSALTGIGVTELLEDIPALLPANNPSQDEELSGIVFKIEREPSGEKIAYVRVFSGTLHVRKYVHIQRDGSLPHKEKIKKMCIFHNGNAVQTSTVPSGDFCKVWGLNNIKIGDIIGERTDYIKDIHFAEPQMEAAINAVPKERIHDLYAALMELCEADPLIKVWKDDIHNELYIRLFGE…
G286	57		refseq	Bacillus anthracis	NZ_CP009981.1	TetB(P)	45.023	570.0	0.0	MTTINIEIVAHVDAGKTSLTERILYETNVIKEVGRVDSGSTQTDSMELERQRGITIKASVVSFFIDDIKVNVIDTPGHADFIAEVERSFRVLDGAILVISAVEGVQAQTKILMQTLQKLNIPTILFVNKIDRTGANTEKVVKQIKTILSNETFPFYSVQNEGTKEARIIEYKSYDDCIERLAPYNESLLESFVNNEIVTDTLLREELEKQIQQANLYPIFFGSALTGIGVTELLEDIPALLPANNPSQDEELSGIVFKIEREPSGEKIAYVRVFSGTLHVRKYVHIQRDGSLPHKEKIKKMCIFHNGNAVQTSTVPSGDFCKVWGLNNIKIGDIIGERTDYIKDIHFAEPQMEAAINAVPKERIHDLYAALMELCEADPLIKVWKDDIHNELYIRLFGE…
G287	57		refseq	Bacillus anthracis	NZ_CP014179.1	TetB(P)	45.023	570.0	0.0	MTTINIEIVAHVDAGKTSLTERILYETNVIKEVGRVDSGSTQTDSMELERQRGITIKASVVSFFIDDIKVNVIDTPGHADFIAEVERSFRVLDGAILVISAVEGVQAQTKILMQTLQKLNIPTILFVNKIDRTGANTEKVVKQIKTILSNETFPFYSVQNEGTKEARIIEYKSYDDCIERLAPYNESLLESFVNNEIVTDTLLREELEKQIQQANLYPIFFGSALTGIGVTELLEDIPALLPANNPSQDEELSGIVFKIEREPSGEKIAYVRVFSGTLHVRKYVHIQRDGSLPHKEKIKKMCIFHNGNAVQTSTVPSGDFCKVWGLNNIKIGDIIGERTDYIKDIHFAEPQMEAAINAVPKERIHDLYAALMELCEADPLIKVWKDDIHNELYIRLFGE…
G288	57		refseq	Bacillus anthracis	NZ_CP012730.1	TetB(P)	45.023	570.0	0.0	MTTINIEIVAHVDAGKTSLTERILYETNVIKEVGRVDSGSTQTDSMELERQRGITIKASVVSFFIDDIKVNVIDTPGHADFIAEVERSFRVLDGAILVISAVEGVQAQTKILMQTLQKLNIPTILFVNKIDRTGANTEKVVKQIKTILSNETFPFYSVQNEGTKEARIIEYKSYDDCIERLAPYNESLLESFVNNEIVTDTLLREELEKQIQQANLYPIFFGSALTGIGVTELLEDIPALLPANNPSQDEELSGIVFKIEREPSGEKIAYVRVFSGTLHVRKYVHIQRDGSLPHKEKIKKMCIFHNGNAVQTSTVPSGDFCKVWGLNNIKIGDIIGERTDYIKDIHFAEPQMEAAINAVPKERIHDLYAALMELCEADPLIKVWKDDIHNELYIRLFGE…
G289	57		refseq	Bacillus anthracis	NZ_CP012726.1	TetB(P)	45.023	570.0	0.0	MTTINIEIVAHVDAGKTSLTERILYETNVIKEVGRVDSGSTQTDSMELERQRGITIKASVVSFFIDDIKVNVIDTPGHADFIAEVERSFRVLDGAILVISAVEGVQAQTKILMQTLQKLNIPTILFVNKIDRTGANTEKVVKQIKTILSNETFPFYSVQNEGTKEARIIEYKSYDDCIERLAPYNESLLESFVNNEIVTDTLLREELEKQIQQANLYPIFFGSALTGIGVTELLEDIPALLPANNPSQDEELSGIVFKIEREPSGEKIAYVRVFSGTLHVRKYVHIQRDGSLPHKEKIKKMCIFHNGNAVQTSTVPSGDFCKVWGLNNIKIGDIIGERTDYIKDIHFAEPQMEAAINAVPKERIHDLYAALMELCEADPLIKVWKDDIHNELYIRLFGE…
G290	57		refseq	Bacillus anthracis	NZ_CP019588.1	TetB(P)	45.023	570.0	0.0	MTTINIEIVAHVDAGKTSLTERILYETNVIKEVGRVDSGSTQTDSMELERQRGITIKASVVSFFIDDIKVNVIDTPGHADFIAEVERSFRVLDGAILVISAVEGVQAQTKILMQTLQKLNIPTILFVNKIDRTGANTEKVVKQIKTILSNETFPFYSVQNEGTKEARIIEYKSYDDCIERLAPYNESLLESFVNNEIVTDTLLREELEKQIQQANLYPIFFGSALTGIGVTELLEDIPALLPANNPSQDEELSGIVFKIEREPSGEKIAYVRVFSGTLHVRKYVHIQRDGSLPHKEKIKKMCIFHNGNAVQTSTVPSGDFCKVWGLNNIKIGDIIGERTDYIKDIHFAEPQMEAAINAVPKERIHDLYAALMELCEADPLIKVWKDDIHNELYIRLFGE…
G291	57		nt	Bacillus sp. HBCD-sjtu	CP025122.1	TetB(P)	45.482	574.0	0.0	MTTINIGIVAHVDAGKTSLTERILYETNVIKEVGRVDSGSTQTDSMELERQRGITIKASVVSFFIDDVKVNVIDTPGHADFIAEVERAFRVLDGAILVISAVEGVQAQTKILMRTLQKLNIPTILFVNKIDRSGANTEKVGKQIKTILSNETFPFYSVQNEGTKEARIIEYKSYDDCIERLAPYNESLLESYVNNEIVTDTLLREELEKQIQQANLYPIFFGSALTGIGVTELLEDIPALLPANNLSQDEELSGIVFKIEREPSGEKIAYVRVFSGTLHVRKYVHIQRYGSLPHKEKIKKMCIFHNGNAVQTSTVPSGDFCKVWGLNNIKIGDIIGERTDYIKDIHFAEPQMEAAIDAVPKERIHDLYAALMELCEEDPLIQVWKDDVHNELYIRLFGE…
G292	57		nt	Bacillus thuringiensis	CP017577.1	TetB(P)	45.776	582.0	0.0	MTTINIGIVAHVDAGKTSLTERILYETNVIKEIGRVDSGNTQTDSMELERQRGITIKASVVSFFIDDVKVNVIDTPGHADFIAEVERSFRVLDGAILVISAVEGVQAQTKILMRTLQKLNIPTILFVNKIDRSGANTEKVMKQIKEVLSNEAFPFYSVLNEGTKEARIIEYKSYDDCMELLTPFNESLLESYVNNEIIPDALLREKLEQQIQQANVYPIFFGSAMTGIGVTEILEKLPALMPALTSAQEEPLSGVVFKIEREPSGEKVAYIRVFSGSLHVRKYVDIQRDESLPHKEKIKKMCIFHNGDAVQTTTVPSSEFCKVWGLNDIKIGDIIGERTDYIKDTHFAEPQMEAAINAVPKERIHDLYAALMELCEEDPLIKVWKDDIHNELYIRLFGE…
G293	57		refseq	Bacillus thuringiensis	NZ_CP017577.1	TetB(P)	45.776	582.0	0.0	MTTINIGIVAHVDAGKTSLTERILYETNVIKEIGRVDSGNTQTDSMELERQRGITIKASVVSFFIDDVKVNVIDTPGHADFIAEVERSFRVLDGAILVISAVEGVQAQTKILMRTLQKLNIPTILFVNKIDRSGANTEKVMKQIKEVLSNEAFPFYSVLNEGTKEARIIEYKSYDDCMELLTPFNESLLESYVNNEIIPDALLREKLEQQIQQANVYPIFFGSAMTGIGVTEILEKLPALMPALTSAQEEPLSGVVFKIEREPSGEKVAYIRVFSGSLHVRKYVDIQRDESLPHKEKIKKMCIFHNGDAVQTTTVPSSEFCKVWGLNDIKIGDIIGERTDYIKDTHFAEPQMEAAINAVPKERIHDLYAALMELCEEDPLIKVWKDDIHNELYIRLFGE…
G294	57		nt	Bacillus thuringiensis	CP010088.1	TetB(P)	45.329	574.0	0.0	MTTINIGIVAHVDAGKTSLTERILYETNVIKEIGRVDGGSTQTDSMELERQRGITIKASVVSFFIDDLKVNVIDTPGHADFIAEVERSFRVLDGAILVISAVEGVQAQTKILMRTLQKLNIPTILFVNKIDRRGANSEKVVKQIKTILSNEAFPFYSVLNEGTKEARIIEYKSYDDCIERLAPYNESLLESYVNNEIVTDTMLREELIKQIAQANVYPIFFGSAMTGIGVSELLENISTLLPANNLSQDEKLSGIVFKIEREPSGEKIAYVRVFSGNLHVRKYVDIQRDQSLPHKEKIKKMCMFHNGDAVQTSTVPSGEFCKVWGLSDIKIGDIIGARTDYIKDIHFAEPQMEAAIDAVPKERIHDLYAALMELCEEDPLIKVWKDDVHNELYIRLFGQ…
G295	57		refseq	Bacillus thuringiensis	NZ_CP010088.1	TetB(P)	45.329	574.0	0.0	MTTINIGIVAHVDAGKTSLTERILYETNVIKEIGRVDGGSTQTDSMELERQRGITIKASVVSFFIDDLKVNVIDTPGHADFIAEVERSFRVLDGAILVISAVEGVQAQTKILMRTLQKLNIPTILFVNKIDRRGANSEKVVKQIKTILSNEAFPFYSVLNEGTKEARIIEYKSYDDCIERLAPYNESLLESYVNNEIVTDTMLREELIKQIAQANVYPIFFGSAMTGIGVSELLENISTLLPANNLSQDEKLSGIVFKIEREPSGEKIAYVRVFSGNLHVRKYVDIQRDQSLPHKEKIKKMCMFHNGDAVQTSTVPSGEFCKVWGLSDIKIGDIIGARTDYIKDIHFAEPQMEAAIDAVPKERIHDLYAALMELCEEDPLIKVWKDDVHNELYIRLFGQ…
G296	57		nt	Bacillus thuringiensis	CP007607.1	TetB(P)	45.315	570.0	0.0	MTTINIGIVAHVDAGKTSLTERILYETNVIKEIGRVDSGNTQTDSMELERQRGITIKASVVSFFIDAVKVNVIDTPGHADFIAEVERSFRVLDGAILVISAVEGVQAQTKILMRTLQKLNIPTILFVNKIDRSGANTEKVMKQIKEVLSNEAFPFYSVLNEGTKEARIIEYKSYDDCMELLAPFNESLLESYVNNEIIPDALLREKLEQQIQQANVYPIFFGSAMTGMSVTELLEKLPALIPTLTSAQEEPLSGVVFKIEREPSGEKVAYIRVFSGSLHVRKYVNIQRSKSLFHKEKIKKMCLFHNGDTVQTSTVPSGEFCKVWGLNDIKIGDIIGERTDYIKDIHFAEPQMEAAIDAVPKEQIHNLYAVLMELCEEDPLIKVWKDDVHNELYIRLFGE…
G297	57		nt	Bacillus thuringiensis	CP010005.1	TetB(P)	45.315	570.0	0.0	MTTINIGIVAHVDAGKTSLTERILYETNVIKEIGRVDSGNTQTDSMELERQRGITIKASVVSFFIDAVKVNVIDTPGHADFIAEVERSFRVLDGAILVISAVEGVQAQTKILMRTLQKLNIPTILFVNKIDRSGANTEKVMKQIKEVLSNEAFPFYSVLNEGTKEARIIEYKSYDDCMELLAPFNESLLESYVNNEIIPDALLREKLEQQIQQANVYPIFFGSAMTGMSVTELLEKLPALIPTLTSAQEEPLSGVVFKIEREPSGEKVAYIRVFSGSLHVRKYVNIQRSKSLFHKEKIKKMCLFHNGDTVQTSTVPSGEFCKVWGLNDIKIGDIIGERTDYIKDIHFAEPQMEAAIDAVPKEQIHNLYAVLMELCEEDPLIKVWKDDVHNELYIRLFGE…
G298	57		refseq	Bacillus thuringiensis	NZ_CP007607.1	TetB(P)	45.315	570.0	0.0	MTTINIGIVAHVDAGKTSLTERILYETNVIKEIGRVDSGNTQTDSMELERQRGITIKASVVSFFIDAVKVNVIDTPGHADFIAEVERSFRVLDGAILVISAVEGVQAQTKILMRTLQKLNIPTILFVNKIDRSGANTEKVMKQIKEVLSNEAFPFYSVLNEGTKEARIIEYKSYDDCMELLAPFNESLLESYVNNEIIPDALLREKLEQQIQQANVYPIFFGSAMTGMSVTELLEKLPALIPTLTSAQEEPLSGVVFKIEREPSGEKVAYIRVFSGSLHVRKYVNIQRSKSLFHKEKIKKMCLFHNGDTVQTSTVPSGEFCKVWGLNDIKIGDIIGERTDYIKDIHFAEPQMEAAIDAVPKEQIHNLYAVLMELCEEDPLIKVWKDDVHNELYIRLFGE…
G299	58		nt	Streptomyces incarnatus	CP011497.1	Otr(A)	51.045	554.0	0.0	VRTTSRTLNLGILAHVDAGKTSLTERLLYAAGVIEEIGSVDAGSTRTDSLELERRRGITIRTAVANFLLGSGGSAVSVNLVDTPGHPDFIAEVERVLGVLDGAVLVVSAVEGVQPQTRVLMRTLKRLGIPTLLFINKADRRGADDARVLREIERRLDVPVIPMVRIADGLGTADARAVAFAPEDSAFTQNLLDALTLHDDTLLDAFVTDARSVTYERLRTALAAQARAGRVHPVYAGSAISGTGVAELLEGIREFLPIGCGDAGEPLSGRVFKVERGKSGEKIAYVRLFSGELRVCDRVPVAGREGKVTDLAVFDRGAVERRASVRAGQIAVLRGLADVRIGDGIGREPDDRPYRHVFAPPSLETVVVPAEPADRGALHLALTQLAEQDPLIGLRRDPE…
G300	58		nt	Streptomyces katrae	CP020042.1	Otr(A)	51.274	556.0	0.0	VQPTSRTLNLGILAHVDAGKTSLTERLLYAAGVIDEIGSVDAGNTQADSLEMERRRGITIKSAVVNFPLGSGESAVSVNLIDTPGHPDFIAEVERVLGVLDGAVLVVSAVEGVQPQTRVLMRTLKRLSIPTLLFVNKADRPGADDARVLREIERELAVPVIRMGRVTAGIGTKAARISASTGGDEAYTRHLLDVLTTHDDDLLGAYLDHGTSLPYARLRTALAAQTRTARVYPVYVGSAITGAGIDGLVEGIGELLPAAHGDPHGPLSARVFKVERGQGGERIAYVRLFSGELGARAHVPVSGTRHKVTELAVFDRGKAVRRPVARAGQIATLRGLPTVRIGDVVGREPEGRPYGRVFAAPTLESVVVPADPERTGDLHTALAQLAEQDPLIGLRQDPD…
G301	59		env_nt	Metagenome	JRHI01000711.1	Otr(A)	46.866	526.0	0.0	MAIVNIGILAHVDAGKTSLTERILFETGVITAVGSVDQGTTQTDMMELERARGITIKSAVVSFRLNTLTVNLIDTPGHPDFVAEVERSLRVLDGVVLVVSAVEGVQAQTRRLARAVRSADLPMLVFVNKVDRLGARSEALLADIRRKLNLRVVAMNAATGIGLQTAEVVTCDRDDPAWREPVIDLLAETNERVIEEFDRTGGDLSSSFLEAELRAQIAARTIVPVFFGSAITGVGVPELLAGVEEWLPAADEATDAPVSGTVFKIARRSSGEKIVYARLFAGSLAVRQRVMMRRRDTVGEIEQIEERITGIDRFASGTAAPAEAAGAGEIVGLHGLRAARIGDHIGAEDTRTREIARAFPAPALESVVRPVEPGQITRLRAALEQLAEQDPLISLRQRN…
G302	59		nt	Uncultured bacterium	KJ692127.1	Otr(A)	46.327	508.0	1.39e-175	MAIINIGILAHVDAGKTSLTERILFETGVIKAIGSVDKGTTQTDTMELERARGITIKSAVVSFHLNQRKVNLIDTPGHADFVAEVERSLRVLDGVVLVVSAVEGVQPQTRRLARAIRAAGLPLLIFVNKVDRLGARSGALLDDIRRKLRLRLVPMTVPLGLGDRAATIVARDRESPDWRDPVIDLLAETDERVIEEFERTSGDLGAPFLDAALRAQVATGEIVPVYFGSAITGVGVHELLAGIEEWLPATGESQETTATGIVFKIARRPSGEKLVYVRLFAGSLAVRQRVVLRRRDAIGEIEEIDERITGIDRFASGVASSAESASAGEIAILHGLRSARIDDRIGTDETGTRALARTFPAPALESIVRPAEPGQITQLRAALEALAEQDPLISLRQRN…
G303	60		pune	Metagenome	NODE_2_length_2996_cov_451.476	Tet(O)	52.025	684.0	0.0	MKIMNIGILAHVDAGKTTLTESILYASGTITESGRVDRGSTITDSMALEKQRGITIQASIASYQWGHVKINLIDTPGHIDFYSEVERSLNVLDGAILLISAKDGIQAQTRILFDAIRKRKLPALIFINKIDQPDIDLDSLYEDIRAKLSSHILIMQSITNRISLLPKTLNPLSEEFKDTIIETDDALLKKYVMDQPITAEELLESRRKNINDGTLLPVYHGSALKHIGTKELMDAILMEFTPFMSPPNSNLAALVYKVERDDNRNKRTYMRIFGGSIKSRDVLTLQDHSDSIKIKKLETSSNGKMVETEKVECGDIAIFPNEMRLKIGDSIGTIPERNLILHNNNLIMQANISPVLSSDRTFLLEALSELAETDPLLQYKLDSRSNDIIMEFLGKVQME…
G304	60		petl_river	Metagenome	NODE_1_length_2373_cov_3.489215	Tet(O)	52.181	682.0	0.0	MKIMNIGILAHVDAGKTTLTESILYASGTITESGRVDRGSTITDSMALEKQRGITIQASIASYQWGHVKVNLIDTPGHIDFYSEVERSLNVLDGAILLISAKDGIQAQTRILFDAIRKRKLPALIFINKIDQPDIDLDSLYEDIRAKLSSHILIMQSITNGISLLPKTLNPLSEEFKDTIIETDDALLKKYVMDQPITAEELLESRRKNINDGTLLPVYHGSALKHIGTKELMDAILMEFTPFMSPPNSNLAALVYKVERDDNRNKRTYMRIFGGSIKSRDVLTLQDHSDSIKIKKLETSSNGKMVETEKVECGDIAIFPNEMRLKIGDSIGTIPERNLILHNNNLIMQANISPVLSSDRTFLLEALSELAETDPLLQYKLDSRSNDIIMEFLGKVQME…
G305	60		wwtp	Metagenome	NODE_10_length_2446_cov_672.828942	Tet(O)	51.869	681.0	0.0	MKIMNIGILAHVDAGKTTLTESILYASGTITESGRVDRGSTITDSMALEKQRGITIQASIASYQWGHVKINLIDTPGHIDFYSEVERSLNVLDGAILLISAKDGIQAQTRILFDAIRKRKLPALIFINKIDQPDIDFDSLYEDIRAKLSSHILIMQSITNRISLLPKTLNPLSEEFKDTIIETDDALLKKYVMDQPITAEELLESRRKNINDGTLLPVYHGSALKHIGTKELMDAILMEFTPFMSPPNSNLAALVYKVERDDNRNKRTYMRIFGGSIKSRDVLTLQDHSDSIKIKKLETSSNGKMVETEKVECGDIAIFPNEMRLKIGDSIGTIPERNLILHNNNLIMQANISPVLSSDRTFLLEALSELAETDPLLQYKLDSRSNDIIMEFLGKVQME…
G306	60	TcrCLS	nt	Clostridium saccharolyticum	CP002109.1	Tet(44)	51.402	662.0	0.0	MKIMNIGILAHVDAGKTTLTESMLYTSGAIAKSGRVDSGSTITDSMTLEKQRGITIQASIASYQWNHVKINLIDTPGHIDFYSEVERSLNILDGVVLLISAKDGIQAQTRILYDAIKKKKLPAFIFINKIDQPGIDLELLYKDIKEKLASHILIMQSFKNDYTLSPKQVDRLSEEFRDTIIETDDALLEKFILDQSITPEELLISRRKNIINGKLLPIYHGSALKHIGTKELMDALLLEFQPYPLPTDSKLAALVYKIERDDHRNKRTYMRIFGGSIKARDVLIPEGHSDSIKIKKLETSCNGKIVETEKIECSDIAIFPNEAQLKIGDSIGAIPNSNLILHNHNLIMQANISPVFSSDRAFLLEALSELAETDPLLQYKLDSRSSDITMEFLGKVQME…
G307	60	TcrCLS	refseq	Clostridium saccharolyticum	NC_014376.1	Tet(44)	51.402	662.0	0.0	MKIMNIGILAHVDAGKTTLTESMLYTSGAIAKSGRVDSGSTITDSMTLEKQRGITIQASIASYQWNHVKINLIDTPGHIDFYSEVERSLNILDGVVLLISAKDGIQAQTRILYDAIKKKKLPAFIFINKIDQPGIDLELLYKDIKEKLASHILIMQSFKNDYTLSPKQVDRLSEEFRDTIIETDDALLEKFILDQSITPEELLISRRKNIINGKLLPIYHGSALKHIGTKELMDALLLEFQPYPLPTDSKLAALVYKIERDDHRNKRTYMRIFGGSIKARDVLIPEGHSDSIKIKKLETSCNGKIVETEKIECSDIAIFPNEAQLKIGDSIGAIPNSNLILHNHNLIMQANISPVFSSDRAFLLEALSELAETDPLLQYKLDSRSSDITMEFLGKVQME…
G308	60		nt	Clostridium sphenoides	LT630003.1	Tet(O)	52.344	676.0	0.0	MNIGILAHVDAGKTTLTESMLYTSGTIAESGRVDRGSTITDSMTLEKQRGITIQASIASYEWNHVKINLIDTPGHIDFYAEVERSLNVLDGIVLLISAKDGIQAQTRILFDAIRKRKLPALIFINKIDQPDIDLELIYKDIKDKLTSHILVMQRITNDNTLLPTEIDELSEEFRDTMIEMDDTLLKKYMLDQPITTEELLNSRRKNINSGKLLPIYHGSALKHIGTKELMDAILIEFNPIILPADSKLVALVYKIERDDNRNKRTYMRIFGGSIKTRDVLTPEGHSDSMKIKKLETASNGKIVEADKIECGDIAILPNEARLKIGDTIGTIPRNNLALHDNSLIMQANISPMFSSDRAILLEALSELTETDPLLQYKLDSRSSDITMEFLGKVQMEIIV…
G309	60		hmp	Metagenome	NODE_72_length_2083_cov_3.428994	Tet(O)	52.146	670.0	0.0	MKIMNIGILAHVDAGKTTLTESMLYVSGTIAESGRVDRGSTITDSMALEKQRGITIQASIASYQWSHVKINLIDTPGHIDFYSEVERSLNVLDGAILLISAKDGIQAQTRILFDAIRKRKLPALIFINKIDQPDIDLDSLYEDIRAKLSSHILIMQSITNGISLLPKTLNPLSEEFKDTIIETDDALLKKYVMDQPITAEELLESRRKNINDGTLLPVYHGSALKHIGTKELMDAILMEFSPFIPAPDSNLAALVYKVERDDNRNKRTYMRIFGGSIKSRDVLTLQDHSDNIKIKKLETSSNGKIVETEKVECGDIAIFPNEMRLKIGDSIGTIPERNLILHNNNLIMQANISPVLSSDRTFLLEALSELAETDPLLQYKLDSRSNDIIMEFLGKVQME…
G310	61		env_nt	Metagenome	CEUU01043949.1	TetB(P)	36.713	435.0	3.32e-147	MSTAHTIRNIGILAHVDAGKTTLTEHMLYLSGSTRAAGSVDKGTSLSDVLDVEKKRGISVRSAALSFTWRDAQINLIDTPGHVDFSAEVERALRVLDGAVLVLSAVEGIQAQSEPIWSALEAMNIPTLVFINKVDRMGADWAAVVAALRSEFSTDVLPVDSVQNEGDNAAVLVDGWADPTPVLVERIVEVDDALLEAYLEGQMPSLEALRAALAAATRRRALFPVLLGSAKNALGTDRLLDAIVDYLPPAGRDRKGPESAVVFRIDHDEKVGRIAGVRVFRGCLKPRYSVWNATAEREEKITQVKRSLLNKLEDAPRIEAGDIGFLCGLPEVKIGDVLGDPEPVPETYALSEPLLSVQVNALDDAQHAALAAALQQLASEDPHLDFRWYPEERELHLRI…
G311	61		env_nt	Metagenome	CEVF01025169.1	TetB(P)	36.713	434.0	6.98e-147	MSTAHTIRNIGILAHVDAGKTTLTEHMLYLSGSTRAAGSVDKGTSLSDVLDVEKKRGISVRSAALSFTWRDAQINLIDTPGHVDFSAEVERALRVLDGAVLVLSAVEGIQAQSEPIWSALEAMNIPTLVFINKVDRMGADWAAVVAALRSEFSTDVLPVDSVQNEGDNAAVLVDGWADPTPVLVERIVEVDDALLEAYLEGQMPSLEALRAALAAATRRRALFPVLLGSAKNALGTDRLLDAIVDYLPPAGRDRKGPESAVVFRIDHDEKVGRIAGVRVFRGCLKPRYSVWNVTAEREEKITQVKRSLLNKLEDAPRIEAGDIGFLCGLPEVKIGDVLGDPEPVPETYALSEPLLSVQVNALDDAQHAALAAALQQLASEDPHLDFRWYPEERELHLRI…
G312	62		env_nt	Metagenome	FLYN01003935.1	Otr(A)	50.671	623.0	0.0	MRTLNLGILAHVDAGKTTLTERLLFAAGVIEQMGSVDEGTTQTDTLALERQRGITIKSAVVSFVIDDVAVNLIDTPGHPDFIAEVERVLSVLNGAVLVLSAVEGVQAQTRVLMRVLQRLHIPTLIFVNKIDRAGAHHERVLQSIAEKLTPAIIPMGSTSNLGARSADFTPYGPTEAAFTMRLVDLLANHNDALLAAYVNNEAAVSYRQLRAELAAQTRRALIHPVYFGSAITGAGVDALIAGITTLLPAAEGDADGPISGSVFKIERGPAGEKIAYVRLFSGTIRVRDRLLFGQDKEGKVTAIHVFDRGTAVRRAAVAAGQIGKLWGLDDVQIGDAIGRARTTAARRYFAPPTLETVIVPRRPTDKGALHGALTRLAEQDPLINLRQDDNRQELYVSLY…
G313	62		nt	Uncultured bacterium	KJ691905.1	Otr(A)	51.415	604.0	0.0	VIDKLGSVDHGSTQTDSLALERQRGITIKSAVVSFVIDDVTVNLIDTPGHPDFIAEVERVLSVLDGAVLVISAVEGVQAQTRVLMRALQRLHIPTLIFINKIDRRGAHAEHVLRQIAEKLTPAMIPMGATSDLGTRSARYTPYGAADADWMPRLVDLPADHDDALLAAYVDDETTVAYRQLRSELAAQTSQALVYPVFFGSAITGAGVDALIAGIKELLPATEGDADGPVSGTVFKIERGAAGEKIAYVRMFSGTVRVRDRLQFGRHNEGRVTAISVFDCGSAVRRASVAARQIGKLWGLGDVQIGDAIGIPRTTAERHSFAPPTLETIVVPRHPADRGALHIALAQLAEQDPLINLRQNDIRRELFVSLYGEVQKEVIQATLASDFGIDVDFRETTTI…
G314	63		env_nt	Metagenome	LIDZ01013946.1	TetB(P)	38.146	478.0	4.26e-164	MRNVGVFAHVDAGKTTTTEHMLFKSGSIRSLGSVDDGTAQTDNLEIERQRGISVRAATTSIVWKDIYINLVDTPGHVDFLSEVERSLRVMDGAVLIVSAAEGVQSQTETIWHALRSLGIPTIIYVNKMDRVGVSVTDVLEQIERLLSPWAVPLQIPQGEGEDFAGILPVWNTLQDDQNFGIDMSAVITSIAEHDEELMLRYIEGEHIPVEELQNRFQSLSKSGQLFPLCFGSSQRDIGVKELMDAIIKYLPSPEGDEDAPLSGIIFKIERDKAMGRTAYVRLYNGCLRNRDLIHNVTRDISEKITQIRKLEGRKFIDLGQVSSGDIAAIYGLSQSKIGDVLGSSVGVPPSPGIAIPLLTVQVHIQDDHRYSDLVEALQELTDEDPQLDLQWLQNERELH…
G315	64		nt	Stackebrandtia nassauensis	CP001778.1	Otr(A)	50.526	542.0	0.0	MSSLNLGIIAHVDAGKTSLTERLLFNAGVIAAAGSVDKGNTQTDTNELERRRGITIQSAVVTFPLPGLTVNLIDTPGHSDFIAEVERALRVLDGVVLVVSAVEGVQAQTRTLMRTIAALGIPTLIFVNKIDRVGAGDAGLLAEISGQLGVRVLAMSTVTDLGSRAAIAHARDLADVDFAAEAAEVLADGDDDFLAAWLAADTKLDAETVETELREQVRRRLVCPVYFGSAVTGTGVEALAEGIRGYLPAVDPVDGEPHGQVFKVERGAGGEKIAYVRMRSGVLRARTRQPVHRPHASDDADAPTQKLTAVRVFDRGNRTSPGEAGSGSIAKVWGLTDVRIGDTIGTPDHRPLPSLFARPTLETVVVPVAARDRLALQSALRDLAERDPLVEPHFDETGR…
G316	64		refseq	Stackebrandtia nassauensis	NC_013947.1	Otr(A)	50.526	542.0	0.0	MSSLNLGIIAHVDAGKTSLTERLLFNAGVIAAAGSVDKGNTQTDTNELERRRGITIQSAVVTFPLPGLTVNLIDTPGHSDFIAEVERALRVLDGVVLVVSAVEGVQAQTRTLMRTIAALGIPTLIFVNKIDRVGAGDAGLLAEISGQLGVRVLAMSTVTDLGSRAAIAHARDLADVDFAAEAAEVLADGDDDFLAAWLAADTKLDAETVETELREQVRRRLVCPVYFGSAVTGTGVEALAEGIRGYLPAVDPVDGEPHGQVFKVERGAGGEKIAYVRMRSGVLRARTRQPVHRPHASDDADAPTQKLTAVRVFDRGNRTSPGEAGSGSIAKVWGLTDVRIGDTIGTPDHRPLPSLFARPTLETVVVPVAARDRLALQSALRDLAERDPLVEPHFDETGR…
G317	65		nt	Microlunatus phosphovorus	AP012204.1	Otr(A)	43.328	443.0	1.77e-150	LLARTLNLGILAHVDAGKTTLTERLLHHSGVIDQPGSVDAGTTATDTLALERRRGITIKAAVVSFPLDGMRVNVLDTPGHPDFIAEVERVLGVLDGAVLVLSAVEGVQPQTRILMRALQRLRVPTLVFINKIDRRGADVDATVAAIRRRLVRNVLPMGHLERVGSKAATFSAYRSDDRAFRDRETAALAEHDDALLAGFVEGRLGSGEQLRSELAAQTRACMLYPTYAGSAVTGSGVSELMDGIATLLPPVLPTATPDSVDGPPCSDQPSGRVFKIERGGAGEKVAYVRLFSGSLRPRSRLDLPDGRVGKVTSLQLFDQGRWLRTSSIGPGQIGRVTGLSTGRVGDGFGGAKTDEHHFAPPTLEASVVAIDESQGPALRAALAELSDSDPLIAARADDD…
G318	65		refseq	Microlunatus phosphovorus	NC_015635.1	Otr(A)	43.328	443.0	1.77e-150	LLARTLNLGILAHVDAGKTTLTERLLHHSGVIDQPGSVDAGTTATDTLALERRRGITIKAAVVSFPLDGMRVNVLDTPGHPDFIAEVERVLGVLDGAVLVLSAVEGVQPQTRILMRALQRLRVPTLVFINKIDRRGADVDATVAAIRRRLVRNVLPMGHLERVGSKAATFSAYRSDDRAFRDRETAALAEHDDALLAGFVEGRLGSGEQLRSELAAQTRACMLYPTYAGSAVTGSGVSELMDGIATLLPPVLPTATPDSVDGPPCSDQPSGRVFKIERGGAGEKVAYVRLFSGSLRPRSRLDLPDGRVGKVTSLQLFDQGRWLRTSSIGPGQIGRVTGLSTGRVGDGFGGAKTDEHHFAPPTLEASVVAIDESQGPALRAALAELSDSDPLIAARADDD…
G319	66		env_nt	Metagenome	CEVA01045242.1	TetB(P)	36.128	440.0	2.08e-149	MSNRRIRNIGIVAHVDAGKTTLTEQMLYLAGSIRQTGNVDKGTSLSDAMDVERRRGISVRATSLSFTWRDVQINLIDTPGHVDFSAEVERSLRVLDGAILILSAVEGVQSHTETLWRALEARGIPVLCFINKIDRAGADAMSVVGTLRNEFAPETVLLNRPVDEGQGDATVRPVDSGELEHVTEVVAATDDVLLERYLEGNGLENEDFRNGLTRAVDDRGILPALCGAAKNGIGTEAVLDGLVDWFPDARTDGDAPASAVVFRVDHDSRHGRIVGVRLYQGRIRARSVVRNETGDRDEKVSQVKKSYVNRLEDVPELEAGDIGFLCGMPEARIGDVLGDPTPVPATHTLSEPLLSVQAIPDNEADHTKLAEALSVLSSEDPHLDFAWVDEERELTVRIM…
G320	67		nt	Streptomyces sp. 11-1-2,	CP022545.1	Otr(A)	49.690	504.0	3.68e-174	MPSSPRVSRTLNIGVLAHVDAGKTSLTEQLLYDAGVIDRLGSVDAGDTQTDTGEIERQRGITVRTAVASLTAGDTQLNLIDTPGHSDFIAEVERALGVLDGAVLVLSAVEGVQAQTRVLMKTLRRLRLPVLLFINKIDRAGARDAGLLTDIRRTLAPHLLPLTAVRELGTRNAHVRSRSLDDPRMRTEAAEVLAELDDAMLARVVDGPLPSAEEVWAALAARTAEGLAHPVFFGSALSGQGVGALVEGVARLVPPAPGGAEPRGTVFAVERGGGGRGGGSGARGGRTAYLRLFSGEVALRQRVTLHRRGPGGALTEHTGQITALEVVGEAGAARGPLTAGNIARIKGLPGVRVGDRLGPVRDVPSDRPHFAAPTLQTLVHAREPGAAAASRLHTALLDL…
G321	67		nt	Streptomyces autolyticus	CP019458.1	Otr(A)	49.300	502.0	2.49e-173	MPSSPRVSRTLNIGVLAHVDAGKTSLTERLLYDAGVIDRLGSVDAGDTQTDTGEIERRRGITVRTAVASLTAGDTQINLIDTPGHSDFIAEVERALGVLDGAVLVLSAVEGVQAQTRVLMKTLRRLRLPVLLFINKIDRAGARDEGLLADIRRALAPHLVPLTAVRAPGTRNAHVRPRSFDDPGVRAEAAEVLAEIDDAMLARVVDGPLPSAEEVWAALAARTAEGLAHPVFFGSALSGAGVADLVEGVARLVPPAPGGTEPRGTVFAVERGGGGTGGDRGGARGGRTAYLRLFSGEVTLRQRVTLHRREPGGAPTEHTGQITALEVIGRAGAARGPLTAGNIARVRGLPGVRVGDRLGPVHDTASDRRHFAAPSLQTLVRAREPGATAASRLHTALLE…
G322	67		refseq	Streptomyces autolyticus	NZ_CP019458.1	Otr(A)	49.300	502.0	2.49e-173	MPSSPRVSRTLNIGVLAHVDAGKTSLTERLLYDAGVIDRLGSVDAGDTQTDTGEIERRRGITVRTAVASLTAGDTQINLIDTPGHSDFIAEVERALGVLDGAVLVLSAVEGVQAQTRVLMKTLRRLRLPVLLFINKIDRAGARDEGLLADIRRALAPHLVPLTAVRAPGTRNAHVRPRSFDDPGVRAEAAEVLAEIDDAMLARVVDGPLPSAEEVWAALAARTAEGLAHPVFFGSALSGAGVADLVEGVARLVPPAPGGTEPRGTVFAVERGGGGTGGDRGGARGGRTAYLRLFSGEVTLRQRVTLHRREPGGAPTEHTGQITALEVIGRAGAARGPLTAGNIARVRGLPGVRVGDRLGPVHDTASDRRHFAAPSLQTLVRAREPGATAASRLHTALLE…
G323	67		nt	Streptomyces sp. M56	CP025018.1	Otr(A)	49.456	505.0	1.24e-174	MPSSPRVSRTLNIGVLAHVDAGKTSLTERLLYDAGVIDRLGSVDAGDTQTDTGEIERRRGITVRTAVASLTAGDTQINLIDTPGHSDFIAEVERALGVLDGAVLVLSAVEGVQAQTRVLMKTLRRLRLPVLLFINKIDRAGARDEGLLADIRRALAPHLVPLTAVRAPGTRNAHVRPRSFDDPGVRAEAAEVLAEIDDAMLARVVDGPLPSAEEVWAALAARTAEGLAHPVFFGSALSGAGVADLVEGVARLVPPAPGGTEPRGTVFAVERGGGGTGGDRGGARGGRTAYLRLFSGEVTLRQRVTLHRREPGGAPTEHTGQITALEVIGRAGAARGPLTAGNIARVRGVSGVRVGDRLGPVHDTASDRRHFAAPSLQTLVRAREPGATAASRLHTALLD…
G324	67		nt	Streptomyces malaysiensis	CP023992.1	Otr(A)	49.456	504.0	3.30e-174	MPSSPRVSRTLNIGVLAHVDAGKTSLTERLLYDAGVIDRLGSVDAGDTQTDTGEIERRRGITVRTAVASLTAGDTQINLIDTPGHSDFIAEVERALGVLDGAVLVLSAVEGVQAQTRVLMKTLRRLRLPVLLFINKIDRAGARDEGLLADIRRALAPHLVPLTAVRAPGTRNAHVRSRSFDDPGVRAEAAEVLAEIDDAMLARVVDGPLPSAEEVWAALAARTAEGLAHPVFFGSALSGAGVADLVEGVARLVPPAPGGTEPRGTVFAVERGGGGTGGDRGGARGGRTAYLRLFSGEVTLRQRVTLHRREPGGAPTEHTGQITALEVIGPAGTARGPLTAGNIARVRGLPGVRVGDRLGPVHDTASDRRHFAAPSLQTLVRAREPGTTAASRLHTALLD…
G325	67		nt	Streptomyces hygroscopicus	CP018627.1	Otr(A)	49.922	506.0	5.82e-175	MPSSPRVSRTLNIGVLAHVDAGKTSLTERLLYDAGVIDRLGSVDAGDTQTDTGEIERRRGITVRTAVASLTAGDTQLNLIDTPGHSDFIAEVERALGVLDGAVLVLSAVEGVQAQTRVLMKTLRRLRLPVLLFINKIDRAGARDAGLLTDIRRTLAPHLLPLTAVRELGTRNAHVRSRSLDDPGMRAEAAEVLAELDDAMLARVVDGPLPSAEEVWAALAARTAEGLAHPVFFGSALSGQGVGALVEGVARLVPPAPGGAEPRGTVFAVERGGGGRGGARGGRTAYLRLFSGEVALRQRVTLHRRGPGGALTEHTGQITALEVVGEAGAARGPLTAGNIARIKGLPGVRVGDRLGPVRDVPSDRPHFAAPTLQTLVHAREPGAAAASRLHTALLDLADQ…
G326	67		refseq	Streptomyces hygroscopicus	NZ_CP018627.1	Otr(A)	49.922	506.0	5.82e-175	MPSSPRVSRTLNIGVLAHVDAGKTSLTERLLYDAGVIDRLGSVDAGDTQTDTGEIERRRGITVRTAVASLTAGDTQLNLIDTPGHSDFIAEVERALGVLDGAVLVLSAVEGVQAQTRVLMKTLRRLRLPVLLFINKIDRAGARDAGLLTDIRRTLAPHLLPLTAVRELGTRNAHVRSRSLDDPGMRAEAAEVLAELDDAMLARVVDGPLPSAEEVWAALAARTAEGLAHPVFFGSALSGQGVGALVEGVARLVPPAPGGAEPRGTVFAVERGGGGRGGARGGRTAYLRLFSGEVALRQRVTLHRRGPGGALTEHTGQITALEVVGEAGAARGPLTAGNIARIKGLPGVRVGDRLGPVRDVPSDRPHFAAPTLQTLVHAREPGAAAASRLHTALLDLADQ…
G327	67		nt	Streptomyces sp. RTd22,	CP015726.1	Otr(A)	49.922	504.0	1.69e-174	MHHTINIGVLAHVDAGKTSLTERLLFDAGVIDRLGSVDAGDTQTDTGAIERERGITVRSAVASFRAGNTQVNLIDTPGHSDFIAEVERALGVLDGAVLVLSAVEGVQAATRVLMKTLRRLRLPVLLFVNKIDRAGARHAELLADIRRLLAPHIVPMTDVRDLGTRAARTRPRSLDDVGVRTEIAEALAETDDALLARLVDGPLPSPAEVRAALAAGTAEGRAHPVYFGSALSGEGVAALVEGVVRYVPPSPDHGGTEPRGTVFAVERAAGSATKTAYLRLFSGELTVRQHLTLHRPGDRHGAGHSGQITALEVVGRARARTLAAGEIARIKGLPEVRVGDRLGEFHDDEQRHFAAPTLHTLVHAREPGPAAAARLHTALLALADQDPLITARAMPGGAT…
G328	67		refseq	Streptomyces sp. RTd22,	NZ_CP015726.1	Otr(A)	49.922	504.0	1.69e-174	MHHTINIGVLAHVDAGKTSLTERLLFDAGVIDRLGSVDAGDTQTDTGAIERERGITVRSAVASFRAGNTQVNLIDTPGHSDFIAEVERALGVLDGAVLVLSAVEGVQAATRVLMKTLRRLRLPVLLFVNKIDRAGARHAELLADIRRLLAPHIVPMTDVRDLGTRAARTRPRSLDDVGVRTEIAEALAETDDALLARLVDGPLPSPAEVRAALAAGTAEGRAHPVYFGSALSGEGVAALVEGVVRYVPPSPDHGGTEPRGTVFAVERAAGSATKTAYLRLFSGELTVRQHLTLHRPGDRHGAGHSGQITALEVVGRARARTLAAGEIARIKGLPEVRVGDRLGEFHDDEQRHFAAPTLHTLVHAREPGPAAAARLHTALLALADQDPLITARAMPGGAT…
G329	68		pune	Metagenome	NODE_20_length_2195_cov_6.30654	Otr(A)	49.028	528.0	0.0	VRTLNLGILAHVDAGKTSLTERLLFAAGAIDTLGRVDEGTTRTDTLELERRRGITIKSAVASFVIGDLAVNLLDTPGHPDFIAEVERVLFVLDGAILIVSAVEGVQAQTRVLMRALQRLGIPTLIFVNKIDRRGADIGRTLHGIVEKLTPNVVMLGSVVRPGTEGASFVAHSGTDRAFASELHAQLAERDDEMLAAYVAGEDVPFGRLHGLLARQTANGWVHPVFCGSALTGSGASALSSGIRDLLPSSREDGDGNVSGAVFKIERGPAGERVAYVRMFTGVLRVRGMVRVGRRDDQRITAIEVFEHGTAKAGPALGAGQIGKVWGLRDVRIGDAIGEARPARVTAFARPTLETAVVPRDPAKRTALFTALTELAEQDPLIGFRLDESRHEMYLSLYGE…
G330	69		nt	Actinoplanes sp. N902-109,	CP005929.1	Otr(A)	44.494	427.0	5.27e-144	VLAFLNLGVVAHVDAGKTSLTERLLFEAGVLSEPGSVDAGTTVTDAMELERRRGITIRAAVTSFALGDLTVNLLDTPGHPDFIAEVERSLAVLDAAVLVVSGVEGVQPQTVVIWRALRRIGVPAVLFVNKVDRSGADADRVVTQARHRLTPHLVPLTRVTGAGTRDARVGALALDAEPVVEAVADGDDRVLAAWLAGQRPGRAAVRSALRRGIRRQTLTPVLHGSALTGAGVPQLRRVVTGLLPRAGEPGGPAAGSVFAVDRDGHGRRAWVRLWSGELRVRDRVAFAGRRPERITEVAVSAPGEVAVHPAARAGQIAALRGTSARIGETLGAPPGRRAHRFPPATLQALVEPVDPARRTALFAGLAELADEDPLIDLRLDEQAGEAVVSLHGEVQKEVL…
G331	69		refseq	Actinoplanes sp. N902-109,	NC_021191.1	Otr(A)	44.494	427.0	5.27e-144	VLAFLNLGVVAHVDAGKTSLTERLLFEAGVLSEPGSVDAGTTVTDAMELERRRGITIRAAVTSFALGDLTVNLLDTPGHPDFIAEVERSLAVLDAAVLVVSGVEGVQPQTVVIWRALRRIGVPAVLFVNKVDRSGADADRVVTQARHRLTPHLVPLTRVTGAGTRDARVGALALDAEPVVEAVADGDDRVLAAWLAGQRPGRAAVRSALRRGIRRQTLTPVLHGSALTGAGVPQLRRVVTGLLPRAGEPGGPAAGSVFAVDRDGHGRRAWVRLWSGELRVRDRVAFAGRRPERITEVAVSAPGEVAVHPAARAGQIAALRGTSARIGETLGAPPGRRAHRFPPATLQALVEPVDPARRTALFAGLAELADEDPLIDLRLDEQAGEAVVSLHGEVQKEVL…
G332	69		nt	Micromonospora auratinigra	LT594323.1	Otr(A)	43.239	424.0	3.57e-143	LALLNLGIVAHVDAGKTSLTERLLYEAGAVTEPGSVDAGTTRTDSMELERRRGITIRAAVTSIALGELDVNLLDTPGHPDFIAEVERSLAVLDAAVLVVSGVEGVQPQTVAIWRALRRIGVPTLIFLNKVDRRGADVDRVLSQLRQRLGARPVPLTRVTGQGSRDARVRAVALDAEPVLAAVAEADDAVAARWLADEPVRVRAVRRALREAVRRAELTPVACGSAITGAGVRQLCHLLADLLPHGEQPDGALAGTVFAVDRDGHGRRAWLRLWSGRLRVRDRVELAGARPQTVTQIAVTEPGGVLVRPSVAAGQIAAVRGLSARIGQHIGEPPRRHGYRFPPPTRQAVVEPVEPAQRLAMFAGLAELADEDPLVDLRLDEQQAEAVIRLHGEVQKEVLA…
G333	69		nt	Micromonospora sp. L5,	CP002399.1	Otr(A)	41.778	406.0	6.20e-136	LALLNLGIVAHVDAGKTSLTERLLYEAGAVAEPGSVDAGTTRTDSIELERRRGITIRAAVTSITIGDLSINLLDTPGHPDFIAEVERSLAVLDAAVLVVSSVEGVQPQTVAIWRALRRIGVPTVFFFNKVDRGGADVDRATAQVRQRLGARPVLLTTVTGQGSREALVHAVDLDAEPVVAEVAEVDDAVAARWLTDRPVRVRDVRRALRRAVRGAELVPAVCGSAITGAGVRRLCDVLADLLPYGEARDGPPAGTVFAVDRDGHGRRVWLRLWSGRLRVRDRVQLAGGRPEPVTEIAVIEPAGVLVRRSVSAGQIAAVRGVSARIGQHIGDPPRRHGYRFPPPTRQAVVEPVDPAQRLAMFAGLAELADEDPLVDLRLDEQQAEAVIRLHGEVQKEVLA…
G334	69		refseq	Micromonospora sp. L5,	NC_014815.1	Otr(A)	41.778	406.0	6.20e-136	LALLNLGIVAHVDAGKTSLTERLLYEAGAVAEPGSVDAGTTRTDSIELERRRGITIRAAVTSITIGDLSINLLDTPGHPDFIAEVERSLAVLDAAVLVVSSVEGVQPQTVAIWRALRRIGVPTVFFFNKVDRGGADVDRATAQVRQRLGARPVLLTTVTGQGSREALVHAVDLDAEPVVAEVAEVDDAVAARWLTDRPVRVRDVRRALRRAVRGAELVPAVCGSAITGAGVRRLCDVLADLLPYGEARDGPPAGTVFAVDRDGHGRRVWLRLWSGRLRVRDRVQLAGGRPEPVTEIAVIEPAGVLVRRSVSAGQIAAVRGVSARIGQHIGDPPRRHGYRFPPPTRQAVVEPVDPAQRLAMFAGLAELADEDPLVDLRLDEQQAEAVIRLHGEVQKEVLA…
G335	69		nt	Micromonospora krabiensis	LT598496.1	Otr(A)	42.474	423.0	9.71e-143	VALVNLGIVAHVDAGKTSLTERLLYEAGAVSRLGSVDAGTTRTDSMELERRRGITIRAAVTSIVIGGLTVNLLDTPGHPDFIAEVERSLAVLDAAVLVVSSVEGVQPQTVAIWRALRRIGVPTVFFLNKVDRRGADVDRVVAQVGHRLGARPVVLTTVVGQGTRDARVRAVGLDTEPVVEAVAEVDDAVAARWLADEPVRVRDARRAIRRAVRDGRLSPLVCGSAITGAGVRQLCGLLADLLPRSEEREGALSGTVFAVDRDGQGRRAWLRLWSGRLRVRDRVRLADDRPQTVTQIAVVEPEGALVRPSVSAGQIAAVRGLSARIGQHVGDPPRRHVYRFPPPTRQAVVEPVDPAQRLAMFAGLAELADEDPLVDLRLDEQQAEAVVRLHGEVQKEVLA…
G336	69		nt	Micromonospora sp. WMMA2032	CP024052.1	Otr(A)	43.006	434.0	5.00e-147	LALVNLGIVAHVDAGKTSLTERLLYEAGAVSRPGSVDAGTTRTDSMELERRRGITIRAAVTSITIGDLRINLLDTPGHPDFIAEVERSLAVLDAAVLVVSSVEGVQPQTVAIWRALRRIGVPTVVFLNKVDRRGADVDRVLAQVRQRLGARPVLLTTVTGQGGAEARVRAVGLDAEPVIEAVAEVDDPVAARWLTNEPVRVRDVRRAIRSAVRRAELTPVACGSAITGAGVRQLCNLLADLLPRGAERDGPLAGTVFAVDRDGHGRRAWLRLWSGRLQVRDRVQLAGSRPQTVTQIAVIEPAGVLVRPSVSAGQIAAVRGVSARIGQHIGDPPRRHVYRFPPPTRQAVVEPVEPEQRLAMFAGLAELADEDPLVDLRLDEREAEAVIRLHGEVQKEVLA…
G337	69		nt	Micromonospora aurantiaca	CP002162.1	Otr(A)	42.074	410.0	9.64e-138	LALLNLGIVAHVDAGKTSLTERLLYEAGAVAEPGSVDAGTTRTDSMELERRRGITIRAAVTSITIGDLSINLLDTPGHPDFIAEVERSLAVLDAAVLVVSSVEGVQPQTVAIWRALRRIGVPTVFFFNKVDRGGADVDRATAQVRQRLGARPVLLTTVTGQGSREALVHAVDLDAEPVVAEVAEVDDAVAARWLTDRPVRVRDVRRALRRAVRGAELVPAVCGSAITGAGVRRLCDVLADLLPHGEARDGPPAGTVFAVDRDGRGRRAWLRLWSGRLRVRDRVQLAGGRPEPVTEIAVIEPAGVLVRRSVSAGQIAAVRGVSARIGQHIGDPPRRHGYRFPPPTRQAVVEPVDPAQRLAMFAGLAELADEDPLVDLRLDEQQAEAVIRLHGEVQKEVLA…
G338	69		refseq	Micromonospora aurantiaca	NC_014391.1	Otr(A)	42.074	410.0	9.64e-138	LALLNLGIVAHVDAGKTSLTERLLYEAGAVAEPGSVDAGTTRTDSMELERRRGITIRAAVTSITIGDLSINLLDTPGHPDFIAEVERSLAVLDAAVLVVSSVEGVQPQTVAIWRALRRIGVPTVFFFNKVDRGGADVDRATAQVRQRLGARPVLLTTVTGQGSREALVHAVDLDAEPVVAEVAEVDDAVAARWLTDRPVRVRDVRRALRRAVRGAELVPAVCGSAITGAGVRRLCDVLADLLPHGEARDGPPAGTVFAVDRDGRGRRAWLRLWSGRLRVRDRVQLAGGRPEPVTEIAVIEPAGVLVRRSVSAGQIAAVRGVSARIGQHIGDPPRRHGYRFPPPTRQAVVEPVDPAQRLAMFAGLAELADEDPLVDLRLDEQQAEAVIRLHGEVQKEVLA…
G339	69		nt	Actinoplanes missouriensis	AP012319.1	Otr(A)	43.006	417.0	3.99e-140	LALLNLGIVAHVDAGKTSLTERLLFEAGAVRSPGSVDDGTTRTDSMDLERRRGITIRAAVTSIDLGGLTVNLLDTPGHPDFIAEVERSLAVLDAAVLVVSSVEGVQPQTVAIWRALRRIGVPTLFFLNKVDRRGADVGRVVTQLRQRLATRPVLLTTVTDQGQTHARVRPIALDSEPVVEAVAEADDTVAGRWLSGEPVPARDVRRVIRRSVRRAELSPVTCGSAITGAGVPQLRRILAELLPRCDERDGPLAGTVFAVDRDRHGRRAWVRLWSGSLRVRDRVALAGDRPQTVTQIAVSEPDGVQVRPSASAGQIAAIRGLSARIGQHVGDPPRRNLYRFPPPTRQALVEPVEPGQRLALFAGLAELADEDPLVDLRLDEHQAEAVIRLHGEVQKEVIA…
G340	69		refseq	Actinoplanes missouriensis	NC_017093.1	Otr(A)	43.006	417.0	3.99e-140	LALLNLGIVAHVDAGKTSLTERLLFEAGAVRSPGSVDDGTTRTDSMDLERRRGITIRAAVTSIDLGGLTVNLLDTPGHPDFIAEVERSLAVLDAAVLVVSSVEGVQPQTVAIWRALRRIGVPTLFFLNKVDRRGADVGRVVTQLRQRLATRPVLLTTVTDQGQTHARVRPIALDSEPVVEAVAEADDTVAGRWLSGEPVPARDVRRVIRRSVRRAELSPVTCGSAITGAGVPQLRRILAELLPRCDERDGPLAGTVFAVDRDRHGRRAWVRLWSGSLRVRDRVALAGDRPQTVTQIAVSEPDGVQVRPSASAGQIAAIRGLSARIGQHVGDPPRRNLYRFPPPTRQALVEPVEPGQRLALFAGLAELADEDPLVDLRLDEHQAEAVIRLHGEVQKEVIA…
G341	69		nt	Micromonospora siamensis	LT607751.1	Otr(A)	42.921	434.0	9.64e-147	LALLNLGIVAHVDAGKTSLTERLLYEAGAVAQLGSVDAGTTRTDSMELERRRGITIRAAVTAITIGGLRVNLVDTPGHPDFIAEVERSLAVLDAAVLVVSSVEGVQPQTVAIWRALRRIGVPTVFFLNKVDRRGADVDRAMTQLRQRLGAHAVLLSAVTGQGGPDARVRAVGLDAEPVVAAVAEVDDTVAARWLTDQPVRARDVRRAIRNAVRRAELVPVACGSAITGAGVPQLRHLLADLLPYAQKRDGPLAGTVFAVDRDGHGRRAWLRVWSGSLRVRDRVALTGSRPASVTQIAVVEPDGVLVRPCVTAGQIAAVRGLSARIGQHIGEPPRRHGYRFPPPTRQAIVEPVDPDQRLAMFAGLAELADEDPLVDLRLDEQQAEAVIRLHGEVQKEVLA…
G342	70		env_nt	Metagenome	APMI01008111.1	Otr(A)	41.979	401.0	3.69e-134	VPFLNLGILAHVDAGKTSLTERLLYEAGVLDAPGSVDKGTTRTDSMDLERRRGITIRAAVTSFDLGAVTVNVLDTPGHPDFIAEVERSLAVLDAAVLVVSAVEGVQPQTVVLWRALRLLAVPTILFANKIDRVGADLERVLVQARSRLTSGVVPLSVVESLGHQDVTVDDADVLAADIVESVASVDESLLRRWVDGTRIGRQDVRLAMVRGINGGSLTPLLAGSAITGAGLAGLQRTLTEIAPHDAELLLAPAAGSVFKIDRDDRGRRTWVRMWSGSAYPRERLHWSRPSREVVTEIEVSCHGGLQRAGRAVGGQVAVLRGLNGSRVGDTFGQVPARVTHHFPPATLQALVEPIDPTRRGALFTALTELAEGDPLIDLRVSGGGDRLAVSLHGEVQKEV…
G343	71		nt	Paenibacillus sp. IHBB	CP016809.1	TetB(P)	40.091	494.0	1.95e-170	MKNILNIGVLAHVDAGKTTLTEQILFKTGVINRAGSVDQGNTTTDSLDIERRRGITVKSAAVSFMLGELKVNLIDTPGHADFISEVEHSLSVLDGVILVISAIEGVQAQTRVLMQTLKEQGIPTILFINKLDRMGADYRKVCSMIRQRLSGNVCEMSVPSEEGTAWATVRPADPHEAGWLEILASNNEDMLRHYAHDIPVSAVRLQAELRQQTKNAEAYPLFAGSAARGVGIEPLLEAMQSFLPVHTPAEDSADPLSGLAFKVMKQANGERLAYLRLFAGSIRKRERIPVVSKDGHTSHVKVKQLFSLMHGAIVPTDGVHAGDIAVLGGVDVKVGDVIGVVSDRMKSFHFERPPIQVKVSAMDAKDAPILHLALSDLTMEDPFLQYNRDSRTNESFIHV…
G344	71		nt	Paenibacillus glucanolyticus	CP015286.1	TetB(P)	42.595	523.0	0.0	MQKILNIGVLAHVDAGKTTLTEQILYRSGIIEQAGSVDQGNTTTDSLEIERRRGITIKSAAVSFTLGDLKVNLIDTPGHADFISEVEHSLSVLDGVILVISAVEGVQAQTRVLKQSLKEQGIPTLLFMNKIDRMGADYNRVRTMLRNLLDEHICEMSRVDNEGSTSVHVDMADPHNSGWLEILALLNDELLQDYAHDVPVSSERLKEELRKQTRQGKAYPLFAGSAAKGVGMEPLLAALNDFFPVNDPSELNHEPLSGLVFKVIKQPNGERNVYFRLFAGKVQARDEISVTSQDGQTTMLKVKQLHALQHGKSAPAGHIDAGDIGILIGSELRVGDVIGAVSDKMKVVHFQKPPIQVHVSTKQPEDEHKLHNALSDLTVEDPFLQYVQDTNTKENIIHV…
G345	71		hmp_genomic	Paenibacillus sp. HGF5	AEXS01000129	TetB(P)	41.921	504.0	1.42e-174	MKNILNIGVLAHVDAGKTTLTEQILYKAGIIEQAGSVDHGSTTTDSLDIERRRGITIKSAAVSFMLGDLKVNLIDTPGHADFISEVEHSLSVLDGVILVISAVEGVQSQTRVLMQTLKEQKIPTLLFMNKIDRMGADYRKVYAMIRHQLDEHICEMSSVMKEGGAAVQADTADPHHAGWVETLALSNDDLLNDYALDIPISQERLQEELRRQTRQGKAYPLFAGSAAKGLGIEPLLQALGDFFPVNHSSMLQHEPLSGLVFKVIRRPNGERNVYLRLYAGCIQYRDEIPVIHQNGQTSTLKVKQLHALRQGKSIPVHGIGAGDIAILIDGELKVGDIIGSVSGRMKTVHFQKPPIQVRVSAVHSAEKHQLHAALSDLTEEDPFLQYSQDTKTSENVIHV…
G346	71		nt	Paenibacillus sp. Y412MC10,	CP001793.1	TetB(P)	41.463	495.0	6.38e-171	MKNILNIGVLAHVDAGKTTLTEQILFKAGIIEQAGSVDHGNTTTDSLDIERRRGITIKSAAVSFMLGDLKVNLIDTPGHADFISEVEHSLSVLDGVILVISAVEGVQSQTRVLMQTLKEQKIPTLLFMNKIDRMGADYRKVYAMIRHLLDEHICEMSSVIKEGGAAVQADAADPHHAGWVETLALSNDDLLNDYALDIPISQERLQEELRRQTRQGKAYPLFAGSAAKGLGIEPLLQALGDFFPVNPSSMLQHEPLSGLVFKVIRRPNGERNVYLRLYAGCIQYRDEIPVIHQNGQTSTLKVKQLHALHQGKSIPVHGIGAGDIAILIDGELKVGDVIGSVSGRMKTVHFQKPPIQVQVSAVHSAEKHQLHAALSDLTEEDPFLQYSQDTKTSENVIHV…
G347	71		refseq	Paenibacillus sp. Y412MC10,	NC_013406.1	TetB(P)	41.463	495.0	6.38e-171	MKNILNIGVLAHVDAGKTTLTEQILFKAGIIEQAGSVDHGNTTTDSLDIERRRGITIKSAAVSFMLGDLKVNLIDTPGHADFISEVEHSLSVLDGVILVISAVEGVQSQTRVLMQTLKEQKIPTLLFMNKIDRMGADYRKVYAMIRHLLDEHICEMSSVIKEGGAAVQADAADPHHAGWVETLALSNDDLLNDYALDIPISQERLQEELRRQTRQGKAYPLFAGSAAKGLGIEPLLQALGDFFPVNPSSMLQHEPLSGLVFKVIRRPNGERNVYLRLYAGCIQYRDEIPVIHQNGQTSTLKVKQLHALHQGKSIPVHGIGAGDIAILIDGELKVGDVIGSVSGRMKTVHFQKPPIQVQVSAVHSAEKHQLHAALSDLTEEDPFLQYSQDTKTSENVIHV…
G348	72		nt	Actinoplanes friuliensis	CP006272.1	Otr(A)	48.109	502.0	1.68e-173	LSVRTLNLGILAHVDAGKTSLTERLLFAHGAVATLGSVDAGDTTTDSGALERERGITIRSAVASFALGDLRVNLIDTPGHPDFIAEVERALAVLDGAVLVLSAVEGVQAQTRVLMRSLRRLHIPTLIFVNKIDRRGARPVALAADIRTKLGAGVVTMNAVHDPGTPDARTVAHNWHAAAAETLANHNDDLLARLIDNTTPSRPEVHDHLVAQTAAGLVHPVFFGSATTGEGTEELSTGIATLLRPPCADSAGDEPGGLVFAIERGPGGAKVAYLRLFRGVLRERQRVVFRRGADEQIRGRVTTIDIVGGGRGDLTAGSIGRVHGLAGVRVGDRLGADTAGVAAQFAPPGLESLVTAEPGEEARLHAALITLADEDPLIRTRVVPGGGISVLLYGAVQRE…
G349	72		refseq	Actinoplanes friuliensis	NC_022657.1	Otr(A)	48.109	502.0	1.68e-173	LSVRTLNLGILAHVDAGKTSLTERLLFAHGAVATLGSVDAGDTTTDSGALERERGITIRSAVASFALGDLRVNLIDTPGHPDFIAEVERALAVLDGAVLVLSAVEGVQAQTRVLMRSLRRLHIPTLIFVNKIDRRGARPVALAADIRTKLGAGVVTMNAVHDPGTPDARTVAHNWHAAAAETLANHNDDLLARLIDNTTPSRPEVHDHLVAQTAAGLVHPVFFGSATTGEGTEELSTGIATLLRPPCADSAGDEPGGLVFAIERGPGGAKVAYLRLFRGVLRERQRVVFRRGADEQIRGRVTTIDIVGGGRGDLTAGSIGRVHGLAGVRVGDRLGADTAGVAAQFAPPGLESLVTAEPGEEARLHAALITLADEDPLIRTRVVPGGGISVLLYGAVQRE…
G350	73		env_nt	Metagenome	CEAA01051593.1	TetB(P)	37.174	468.0	2.19e-160	VLDIRNIGILAHVDAGKTTLTEQLLYLCGAVRQPGNVDEGTAQTDWLEVEKRRGISVKTACARLEYGGGVVQLIDTPGHVDFAGEVERSLAALDGAVLVLSAVEGVQAHTLLLWEALRRMDLPVLLVINKIDRAGSRVADVLDQIGRELTAACLPVQRAEGEGDAACAVLPRPFADPVFREEALLAAAEADPALEDAYLEGRPVDDETLEKALTRAARAGKLTPVLLASAKLGVGMRELMDGIVRFLPPADTRENTPLSGVVFAIEHDPVMGKAAHVRLFGGQLRNRDAVPVLGRSEMEKITQIRRISGSRATDAGVLRGGEIGALYGLPSIRAGDILGAQERRRPGRLAVPLLLVRAFPSCEEELSPLLDALRELSEEDPLLGLEWNREKREIYLRIT…
G351	73		env_nt	Metagenome	CDZV01059229.1	TetB(P)	36.631	451.0	1.69e-153	MEYRSIGLLAHVDAGKTSLTEQLLYAGGALRQAGDVDSGTARTDWLEVEKRRGISVKTACARLEQDGSVLQIVDTPGHVDFAGEVERSLAALDGAVLVISAVEGVQAHTALLWDALRRMKIPTLIAVNKIDRAGSRTAQVLDAVREELQAHLLPLQRIRREGEDDCAVEPFTLGEPAFREEALIAAAEGSPAIEAAYIEGRPVADAALEEALAAETAAGRLTPVVFTSAKQGVGISEILEAIRRFLPAADTRTDTPLSGVVFALDHDPVMGKAAHVRLFGGQLHNRDAVPVRGREQEEKITQIRRVSGGKGEDVGLLRAGEIGTLYGLPSICTGDVIGTADIPHGCSLAVPLLLVQAFPASEEELASLMTALGELADEDPLLQLEWNREKRELYLRITG…
G352	73		env_nt	Metagenome	CDZT01059684.1	TetB(P)	36.631	451.0	1.69e-153	MEYRSIGLLAHVDAGKTSLTEQLLYAGGALRQAGDVDSGTARTDWLEVEKRRGISVKTACARLEQDGSVLQIVDTPGHVDFAGEVERSLAALDGAVLVISAVEGVQAHTALLWDALRRMKIPTLIAVNKIDRAGSRTAQVLDAVREELQAHLLPLQRIRREGEDDCAVEPFTLGEPAFREEALIAAAEGSPAIEAAYIEGRPVADAALEEALAAETAAGRLTPVVFTSAKQGVGISEILEAIRRFLPAADTRTDTPLSGVVFALDHDPVMGKAAHVRLFGGQLHNRDAVPVRGREQEEKITQIRRVSGGKGEDVGLLRAGEIGTLYGLPSICTGDVIGTADIPHGCSLAVPLLLVQAFPASEEELASLMTALGELADEDPLLQLEWNREKRELYLRITG…
G353	74		nt	Bacillus clausii	AP006627.1	TetB(P)	38.794	469.0	8.01e-161	MKTINIGVLAHVDAGKTTLTEQMLYQAGVIKEAGSVDKGNTTTDTLAIERERGITVKAAAVSFFWNDVKVNIIDTPGHADFISEVEHALTILDGAILIVSAVEGVQAQTRVLMQSLKAYRIPTVFFINKIDRVGADYKRVIKQIKWLLDDHICPMCEQTQGDTAYSIKATCPQTAGWLDVLALHNDELLAAYVENEPVSEMELRKELSQQTKKAVAYPLFIGSAAKGVGVSALLHSLSHWFSHTTEEASERDLSGIVFKVTELPNGEREALVRLYEGRLVARKMVSVIRADHPSFSVKVKHLQLLENGGRTGASAVSAGDVAVLREKSLQVGDILGKRVPQMKRFAFKKPPLQVQVHTDRKEEAIALHRALARLAAEDPFLQYTQDAATGDHFIRIFGH…
G354	74		refseq	Bacillus clausii	NC_006582.1	TetB(P)	38.794	469.0	8.01e-161	MKTINIGVLAHVDAGKTTLTEQMLYQAGVIKEAGSVDKGNTTTDTLAIERERGITVKAAAVSFFWNDVKVNIIDTPGHADFISEVEHALTILDGAILIVSAVEGVQAQTRVLMQSLKAYRIPTVFFINKIDRVGADYKRVIKQIKWLLDDHICPMCEQTQGDTAYSIKATCPQTAGWLDVLALHNDELLAAYVENEPVSEMELRKELSQQTKKAVAYPLFIGSAAKGVGVSALLHSLSHWFSHTTEEASERDLSGIVFKVTELPNGEREALVRLYEGRLVARKMVSVIRADHPSFSVKVKHLQLLENGGRTGASAVSAGDVAVLREKSLQVGDILGKRVPQMKRFAFKKPPLQVQVHTDRKEEAIALHRALARLAAEDPFLQYTQDAATGDHFIRIFGH…
G355	74		nt	Bacillus clausii	CP019985.1	TetB(P)	38.794	471.0	1.41e-161	MKTINIGVLAHVDAGKTTLTEQMLYQAGVIKEAGSVDKGNTTTDTLAIERERGITVKAAAVSFFWNDVKVNIIDTPGHADFISEVEHALTILDGAILIVSAVEGVQAQTRVLMQSLKAYRIPTVFFINKIDRVGADYKRVIKQIKWLLDDHICPMCEQTQGDTAYSIKATCPQTAGWLDVLALHNDELLAAYVENEPVSEMELRKELSQQTKKAVAYPLFIGSAAKGVGVSALLHSLSHWFSHTTEEASERDLSGIVFKVTELPNGEREALVRLYEGRLVARKMVSVIRADHPSFSVKVKHLQQLENGGRTGASAVSAGDVAVLREKSLQVGDILGKRVPQMKRFAFKKPPLQVQVHTDRKEEAIALHRALARLAAEDPFLQYTQDAATGDHFIRIFGH…
G356	74		nt	Bacillus clausii	CP012475.1	TetB(P)	39.104	470.0	3.41e-161	MKTINIGVLAHVDAGKTTLTEQMLYQAGVIKEAGSVDKGNTTTDTLAIERERGITVKAAAVSFFWNDVKVNIIDTPGHADFISEVEHALTILDGAILIVSAVEGVQAQTRVLMQSLKAYRIPTVFFINKIDRVGADYKRVIKQIKWLLDDHICPVCEQTQGDTAYSIKATCPQTAGWLDVLALHNDELLAAYVENEPVSEMELRKELSQQTKKAVAYPLFIGSAAKGVGVAALLHSLSHWFSHTTEEASERDLSGIVFKVTELPNGEREALVRLYEGKLVARKMVSVIRADHPSFSVKVKHLQLLENGGRTGASAVSAGDVAVLREKSLQVGDILGKRVPQMKRFAFKKPPLQVQVHTDRKEEAIALHRALARLAAEDPFLQYTQDAATGDHFIRIFGH…
G357	74		refseq	Bacillus clausii	NZ_CP012475.1	TetB(P)	39.104	470.0	3.41e-161	MKTINIGVLAHVDAGKTTLTEQMLYQAGVIKEAGSVDKGNTTTDTLAIERERGITVKAAAVSFFWNDVKVNIIDTPGHADFISEVEHALTILDGAILIVSAVEGVQAQTRVLMQSLKAYRIPTVFFINKIDRVGADYKRVIKQIKWLLDDHICPVCEQTQGDTAYSIKATCPQTAGWLDVLALHNDELLAAYVENEPVSEMELRKELSQQTKKAVAYPLFIGSAAKGVGVAALLHSLSHWFSHTTEEASERDLSGIVFKVTELPNGEREALVRLYEGKLVARKMVSVIRADHPSFSVKVKHLQLLENGGRTGASAVSAGDVAVLREKSLQVGDILGKRVPQMKRFAFKKPPLQVQVHTDRKEEAIALHRALARLAAEDPFLQYTQDAATGDHFIRIFGH…
G358	75		nt	Catenulispora acidiphila	CP001700.1	Otr(A)	48.077	501.0	2.76e-173	VPTVNIGILAHVDAGKTSLTERLLFETGVIGRLGSVDAGTTQTDRGEIERRRGITIKSAVAAFAVGDLRVNLIDTPGHSDFVAEVERALGVLDGAVLVLSAVEGVQAHTRRLMKTLRRLRVPTLLFVNKVDRVGARHEELLADVRRLLTPDAVAVTAVTAVEGVGTKAARVYTAGFAGADAERLADHDDAILAALVDDRVPGEAELRAALARQTALGNAYPVYFGSAITGVGVAELVGGVRDLLPRAGGDADGETRGTVFAIERGRAGEKTAYVRLRDGVLRTRDRTAFGTVTALDVVGVPGAAEARPGDIAKVRGLAGIRVGDRFGSGAGAEDDEAAATAATAADFASPSLETVVRAADGDRTRLHAALVEMADQDPLIRTRALPGGESSVLLYGEVQ…
G359	75		refseq	Catenulispora acidiphila	NC_013131.1	Otr(A)	48.077	501.0	2.76e-173	VPTVNIGILAHVDAGKTSLTERLLFETGVIGRLGSVDAGTTQTDRGEIERRRGITIKSAVAAFAVGDLRVNLIDTPGHSDFVAEVERALGVLDGAVLVLSAVEGVQAHTRRLMKTLRRLRVPTLLFVNKVDRVGARHEELLADVRRLLTPDAVAVTAVTAVEGVGTKAARVYTAGFAGADAERLADHDDAILAALVDDRVPGEAELRAALARQTALGNAYPVYFGSAITGVGVAELVGGVRDLLPRAGGDADGETRGTVFAIERGRAGEKTAYVRLRDGVLRTRDRTAFGTVTALDVVGVPGAAEARPGDIAKVRGLAGIRVGDRFGSGAGAEDDEAAATAATAADFASPSLETVVRAADGDRTRLHAALVEMADQDPLIRTRALPGGESSVLLYGEVQ…
G360	76		nt	Bacillus cereus	CP012483.1	TetB(P)	46.083	585.0	0.0	MTTINIGIVAHVDAGKTSLTERILYETNVIKEIGRVDSGNTQTDSMELERQRGITIKASVVSFFIDDVKINVIDTPGHADFIAEVERSFRVLDGAILVISAVEGVQAQTKILMRTLQKLNIPTILFVNKIDRSGANTEKVMKQIKEVLSNEAFPFYSVLNEGAKEARIIEYKSYDDCMELLAPFNESLLESYVNNEIIPDALLREKLEQQIQQASVYPIFFGSAMTGIGVTELLDKLPALMPALTSAQEEPLSGVVFKIEREPSGEKVAYIRVFSGSLHVRKYVDIQRDESLPHKEKIKKMCMFHSGNAVQSTIVPSGEFCKVWGLNDIKIGDIIGERTDYIKDIHFAEPQMEASIDAVSKERIHDLYAALMELCEEDPLIKVWKDDVHNELYIRLFGE…
G361	76		refseq	Bacillus cereus	NZ_CP012483.1	TetB(P)	46.083	585.0	0.0	MTTINIGIVAHVDAGKTSLTERILYETNVIKEIGRVDSGNTQTDSMELERQRGITIKASVVSFFIDDVKINVIDTPGHADFIAEVERSFRVLDGAILVISAVEGVQAQTKILMRTLQKLNIPTILFVNKIDRSGANTEKVMKQIKEVLSNEAFPFYSVLNEGAKEARIIEYKSYDDCMELLAPFNESLLESYVNNEIIPDALLREKLEQQIQQASVYPIFFGSAMTGIGVTELLDKLPALMPALTSAQEEPLSGVVFKIEREPSGEKVAYIRVFSGSLHVRKYVDIQRDESLPHKEKIKKMCMFHSGNAVQSTIVPSGEFCKVWGLNDIKIGDIIGERTDYIKDIHFAEPQMEASIDAVSKERIHDLYAALMELCEEDPLIKVWKDDVHNELYIRLFGE…
G362	76		nt	Bacillus thuringiensis	CP022345.1	TetB(P)	45.315	570.0	0.0	MTTINIGIVAHVDAGKTSLTERILYETNVIKEIGRVDSGNTQTDSMELERQRGITIKASVVSFFIDAVKVNVIDTPGHADFIAEVERSFRVLDGAILVISAVEGVQAQTKILMRTLQKLNIPTILFVNKIDRSGANTEKVMKQIKEVLSNEAFPFYSVLNEGTKEARIIEYKSYDDCMELLAPFNESLLESYVNNEIIPDALLREKLEQQIQQANVYPIFFGSAMTGMSVTELLEKLPALIPALTSAQEEPLSGVVFKIEREPSGEKVAYIRVFSGSLHVRKYVNIQRSKSLFHKEKIKKMCLFHNGDTVQTSTVPSGEFCKVWGLNDIKIGDIIGERTDYIKDIHFAEPQMEAAIDAVPKEQIHNLYAVLMELCEEDPLIKVWKDDVHNELYIRLFGE…
G363	76		nt	Bacillus bombysepticus	CP007512.1	TetB(P)	45.469	572.0	0.0	MTTINIGIVAHVDAGKTSLTERILYETNVIKEIGRVDSGNTQTDSMELERQRGITIKASVVSFFIDAVKVNVIDTPGHADFIAEVERSFRVLDGAILVISAVEGVQAQTKILMRTLQKLNIPTILFVNKIDRSGANNEKVMKQIKEVLSNEAFPFYSVLNEGTKEARIIEYKSYDDCMELLAPFNESLLESYVNNEIIPDALLREKLEQQIQQANVYPIFFGSAMTGMGVTELLEKLPALIPALTSAQEEQLSGVVFKIEREPSGEKVAYIRVFSGSLHVRKYVNIQRSKSLFHKEKIKKMCLFHNGDTVQTSTVPSGEFCKVWGLNDIKIGDIIGERTDYIKDIHFAEPQMEAAIDAVPKEQIHNLYAVLMELCEEDPLIKVWKDDVHNELYIRLFGE…
G364	76		refseq	Bacillus bombysepticus	NZ_CP007512.1	TetB(P)	45.469	572.0	0.0	MTTINIGIVAHVDAGKTSLTERILYETNVIKEIGRVDSGNTQTDSMELERQRGITIKASVVSFFIDAVKVNVIDTPGHADFIAEVERSFRVLDGAILVISAVEGVQAQTKILMRTLQKLNIPTILFVNKIDRSGANNEKVMKQIKEVLSNEAFPFYSVLNEGTKEARIIEYKSYDDCMELLAPFNESLLESYVNNEIIPDALLREKLEQQIQQANVYPIFFGSAMTGMGVTELLEKLPALIPALTSAQEEQLSGVVFKIEREPSGEKVAYIRVFSGSLHVRKYVNIQRSKSLFHKEKIKKMCLFHNGDTVQTSTVPSGEFCKVWGLNDIKIGDIIGERTDYIKDIHFAEPQMEAAIDAVPKEQIHNLYAVLMELCEEDPLIKVWKDDVHNELYIRLFGE…
G365	76		nt	Bacillus anthracis	CP009902.1	TetB(P)	45.176	573.0	0.0	MTTINIEIVAHVDAGKTSLTERILYETNVIKEVGRVDSGSTQTDSMELERQRGITIKASVVSFFIDDIKVNVIDTPGHADFIAEVERSFRVLDGAILVISAVEGVQAQTKILMQTLQKLNIPTILFVNKIDRTGANTEKVVKQIKTILSNETFPFYSVQNEGTKEARIIEYKSYDDCIERLAPYNESLLESFVNNEIVTDTLLREELEKQIQQANLYPIFFGSALTGIGVTELLEDIPALLPANNPSQDEELSGIVFKIEREPSGEKIAYVRVFSGTLHVRKYVHIQRDGSLPHKEKIKKMCIFHNGNAVQTSTVPSGDFCKVWGLNNIKIGDIIGERTDYIKDIHFAEPQMEAAINAVPKERIHDLYAALMELCEADPLIKVWKDDIHNELYIRLFGE…
G366	76		refseq	Bacillus anthracis	NZ_CP009902.1	TetB(P)	45.176	573.0	0.0	MTTINIEIVAHVDAGKTSLTERILYETNVIKEVGRVDSGSTQTDSMELERQRGITIKASVVSFFIDDIKVNVIDTPGHADFIAEVERSFRVLDGAILVISAVEGVQAQTKILMQTLQKLNIPTILFVNKIDRTGANTEKVVKQIKTILSNETFPFYSVQNEGTKEARIIEYKSYDDCIERLAPYNESLLESFVNNEIVTDTLLREELEKQIQQANLYPIFFGSALTGIGVTELLEDIPALLPANNPSQDEELSGIVFKIEREPSGEKIAYVRVFSGTLHVRKYVHIQRDGSLPHKEKIKKMCIFHNGNAVQTSTVPSGDFCKVWGLNNIKIGDIIGERTDYIKDIHFAEPQMEAAINAVPKERIHDLYAALMELCEADPLIKVWKDDIHNELYIRLFGE…
G367	76		nt	Bacillus thuringiensis	CP012099.1	TetB(P)	46.851	591.0	0.0	MTTINIGIVAHVDAGKTSLTERILYETNVIKEIGRVDSGNTQTDSMELERQRGITIKASVVSFFIDDVKVNVIDTPGHADFIAEVERSFRVLDGAILVISAVEGVQAQTKILMRTLQKLNIPTILFVNKIDRSGANTEKVMKQIKEVLSNEAFPFYSVLNEGTKEARIIEYKSYDDCMELLAPFNESLLESYVNNEIIPDALLREKLEQQIQQASVYPIFFGSAMTGIGVTELLEKLPALMPALTSAQEEPLSGVVFKIEREPSGEKVAYIRVFSGSLHVRKYVDIQRDESLQHKEKIKKMCLFHNGNAVQTTTVPNGEFCKVWGLNDIKIGDIIGERTDYIKDIHFAEPQMEAAIDAVPKERIHDLYAALMELCEEDPLIKVWKDDVHKELYIRLFGE…
G368	76		refseq	Bacillus thuringiensis	NZ_CP012099.1	TetB(P)	46.851	591.0	0.0	MTTINIGIVAHVDAGKTSLTERILYETNVIKEIGRVDSGNTQTDSMELERQRGITIKASVVSFFIDDVKVNVIDTPGHADFIAEVERSFRVLDGAILVISAVEGVQAQTKILMRTLQKLNIPTILFVNKIDRSGANTEKVMKQIKEVLSNEAFPFYSVLNEGTKEARIIEYKSYDDCMELLAPFNESLLESYVNNEIIPDALLREKLEQQIQQASVYPIFFGSAMTGIGVTELLEKLPALMPALTSAQEEPLSGVVFKIEREPSGEKVAYIRVFSGSLHVRKYVDIQRDESLQHKEKIKKMCLFHNGNAVQTTTVPNGEFCKVWGLNDIKIGDIIGERTDYIKDIHFAEPQMEAAIDAVPKERIHDLYAALMELCEEDPLIKVWKDDVHKELYIRLFGE…
G369	76		nt	Bacillus mycoides	CP020743.1	TetB(P)	45.092	574.0	0.0	MTTINIGIVAHVDAGKTSLTERILYETNVIKEVGRVDSGNTQTDSMELERQRGITIKASVVSFFIDDLKVNVIDTPGHADFIAEVERSFRVLDGAILVISAVEGVQAQTKILMRTLQKLNIPTILFVNKIDRSGANTEKVVKQIKELLSNEASPFYSVENEGTKDARIIEYKSYDDCMELLAPFNESLLESYVNNEIISDTPLRKELEKQIQQANVFPIFFGSAMTGVGVTELLENISALIPVNKPVQDKTLSGVVFKIEREPSGEKIAYVRVFSGSLHVRKYVDIQRGESLPHKEKIKKMCIFHNGNAVQSSTVQSGEFCKVWGLTNIKIGDIIGERTDYIKDIHFAEPQMEAAIEAVQKERIHDLYAALMELCEEDPLIKVWKDNVHNELYIRLFGE…
G370	76		refseq	Bacillus mycoides	NZ_CP020743.1	TetB(P)	45.092	574.0	0.0	MTTINIGIVAHVDAGKTSLTERILYETNVIKEVGRVDSGNTQTDSMELERQRGITIKASVVSFFIDDLKVNVIDTPGHADFIAEVERSFRVLDGAILVISAVEGVQAQTKILMRTLQKLNIPTILFVNKIDRSGANTEKVVKQIKELLSNEASPFYSVENEGTKDARIIEYKSYDDCMELLAPFNESLLESYVNNEIISDTPLRKELEKQIQQANVFPIFFGSAMTGVGVTELLENISALIPVNKPVQDKTLSGVVFKIEREPSGEKIAYVRVFSGSLHVRKYVDIQRGESLPHKEKIKKMCIFHNGNAVQSSTVQSGEFCKVWGLTNIKIGDIIGERTDYIKDIHFAEPQMEAAIEAVQKERIHDLYAALMELCEEDPLIKVWKDNVHNELYIRLFGE…
G371	76		env_nt	Metagenome	OCLT01000159.1	TetB(P)	44.870	570.0	0.0	MTTINIGIVAHVDAGKTSLTERILYETNVIKEIGRVDGGSTQTDSMELERQRGITIKASVVSFFIDDLKVNVIDTPGHADFIAEVERSFRVLDSAILVISAVEGVQAQTKILMRTLQKLNIPTILFVNKIDRRGANSKKVVKQIKTILSNEAFPFYSVLNEGTKEARIIEYKSYDDCIERLAPYNESLLESYVNNEIVTDTMLREELIKQIAQANVYPIFFGSAMTGIGVSELLENISALLPANNLSQDEELSGIVFKIEREPSGEKIAYVRVFSGNLHVRKHVDIQRDQSLPHKEKIKKMCMFHNGDAVQTSTVPSGEFCKVWGLSDIKIGDIIGARTDYIKDIHFAEPQMEAAIDAVPKERIHDLYAALIELCEEDPLIKVWKDDVHNELYIRLFGQ…
G372	76		env_nt	Metagenome	OCRL01000154.1	TetB(P)	44.870	570.0	0.0	MTTINIGIVAHVDAGKTSLTERILYETNVIKEIGRVDGGSTQTDSMELERQRGITIKASVVSFFIDDLKVNVIDTPGHADFIAEVERSFRVLDSAILVISAVEGVQAQTKILMRTLQKLNIPTILFVNKIDRRGANSKKVVKQIKTILSNEAFPFYSVLNEGTKEARIIEYKSYDDCIERLAPYNESLLESYVNNEIVTDTMLREELIKQIAQANVYPIFFGSAMTGIGVSELLENISALLPANNLSQDEELSGIVFKIEREPSGEKIAYVRVFSGNLHVRKHVDIQRDQSLPHKEKIKKMCMFHNGDAVQTSTVPSGEFCKVWGLSDIKIGDIIGARTDYIKDIHFAEPQMEAAIDAVPKERIHDLYAALIELCEEDPLIKVWKDDVHNELYIRLFGQ…
G373	76		env_nt	Metagenome	OCLS01000147.1	TetB(P)	44.870	570.0	0.0	MTTINIGIVAHVDAGKTSLTERILYETNVIKEIGRVDGGSTQTDSMELERQRGITIKASVVSFFIDDLKVNVIDTPGHADFIAEVERSFRVLDSAILVISAVEGVQAQTKILMRTLQKLNIPTILFVNKIDRRGANSKKVVKQIKTILSNEAFPFYSVLNEGTKEARIIEYKSYDDCIERLAPYNESLLESYVNNEIVTDTMLREELIKQIAQANVYPIFFGSAMTGIGVSELLENISALLPANNLSQDEELSGIVFKIEREPSGEKIAYVRVFSGNLHVRKHVDIQRDQSLPHKEKIKKMCMFHNGDAVQTSTVPSGEFCKVWGLSDIKIGDIIGARTDYIKDIHFAEPQMEAAIDAVPKERIHDLYAALIELCEEDPLIKVWKDDVHNELYIRLFGQ…
G374	76		env_nt	Metagenome	OCRM01000156.1	TetB(P)	44.870	570.0	0.0	MTTINIGIVAHVDAGKTSLTERILYETNVIKEIGRVDGGSTQTDSMELERQRGITIKASVVSFFIDDLKVNVIDTPGHADFIAEVERSFRVLDSAILVISAVEGVQAQTKILMRTLQKLNIPTILFVNKIDRRGANSKKVVKQIKTILSNEAFPFYSVLNEGTKEARIIEYKSYDDCIERLAPYNESLLESYVNNEIVTDTMLREELIKQIAQANVYPIFFGSAMTGIGVSELLENISALLPANNLSQDEELSGIVFKIEREPSGEKIAYVRVFSGNLHVRKHVDIQRDQSLPHKEKIKKMCMFHNGDAVQTSTVPSGEFCKVWGLSDIKIGDIIGARTDYIKDIHFAEPQMEAAIDAVPKERIHDLYAALIELCEEDPLIKVWKDDVHNELYIRLFGQ…
G375	76		env_nt	Metagenome	OCLR01000146.1	TetB(P)	44.870	570.0	0.0	MTTINIGIVAHVDAGKTSLTERILYETNVIKEIGRVDGGSTQTDSMELERQRGITIKASVVSFFIDDLKVNVIDTPGHADFIAEVERSFRVLDSAILVISAVEGVQAQTKILMRTLQKLNIPTILFVNKIDRRGANSKKVVKQIKTILSNEAFPFYSVLNEGTKEARIIEYKSYDDCIERLAPYNESLLESYVNNEIVTDTMLREELIKQIAQANVYPIFFGSAMTGIGVSELLENISALLPANNLSQDEELSGIVFKIEREPSGEKIAYVRVFSGNLHVRKHVDIQRDQSLPHKEKIKKMCMFHNGDAVQTSTVPSGEFCKVWGLSDIKIGDIIGARTDYIKDIHFAEPQMEAAIDAVPKERIHDLYAALIELCEEDPLIKVWKDDVHNELYIRLFGQ…
G376	76		env_nt	Metagenome	OBCP01000155.1	TetB(P)	44.870	570.0	0.0	MTTINIGIVAHVDAGKTSLTERILYETNVIKEIGRVDGGSTQTDSMELERQRGITIKASVVSFFIDDLKVNVIDTPGHADFIAEVERSFRVLDSAILVISAVEGVQAQTKILMRTLQKLNIPTILFVNKIDRRGANSKKVVKQIKTILSNEAFPFYSVLNEGTKEARIIEYKSYDDCIERLAPYNESLLESYVNNEIVTDTMLREELIKQIAQANVYPIFFGSAMTGIGVSELLENISALLPANNLSQDEELSGIVFKIEREPSGEKIAYVRVFSGNLHVRKHVDIQRDQSLPHKEKIKKMCMFHNGDAVQTSTVPSGEFCKVWGLSDIKIGDIIGARTDYIKDIHFAEPQMEAAIDAVPKERIHDLYAALIELCEEDPLIKVWKDDVHNELYIRLFGQ…
G377	76		env_nt	Metagenome	OBCO01000162.1	TetB(P)	44.870	570.0	0.0	MTTINIGIVAHVDAGKTSLTERILYETNVIKEIGRVDGGSTQTDSMELERQRGITIKASVVSFFIDDLKVNVIDTPGHADFIAEVERSFRVLDSAILVISAVEGVQAQTKILMRTLQKLNIPTILFVNKIDRRGANSKKVVKQIKTILSNEAFPFYSVLNEGTKEARIIEYKSYDDCIERLAPYNESLLESYVNNEIVTDTMLREELIKQIAQANVYPIFFGSAMTGIGVSELLENISALLPANNLSQDEELSGIVFKIEREPSGEKIAYVRVFSGNLHVRKHVDIQRDQSLPHKEKIKKMCMFHNGDAVQTSTVPSGEFCKVWGLSDIKIGDIIGARTDYIKDIHFAEPQMEAAIDAVPKERIHDLYAALIELCEEDPLIKVWKDDVHNELYIRLFGQ…
G378	76		env_nt	Metagenome	OCLW01000153.1	TetB(P)	44.870	570.0	0.0	MTTINIGIVAHVDAGKTSLTERILYETNVIKEIGRVDGGSTQTDSMELERQRGITIKASVVSFFIDDLKVNVIDTPGHADFIAEVERSFRVLDSAILVISAVEGVQAQTKILMRTLQKLNIPTILFVNKIDRRGANSKKVVKQIKTILSNEAFPFYSVLNEGTKEARIIEYKSYDDCIERLAPYNESLLESYVNNEIVTDTMLREELIKQIAQANVYPIFFGSAMTGIGVSELLENISALLPANNLSQDEELSGIVFKIEREPSGEKIAYVRVFSGNLHVRKHVDIQRDQSLPHKEKIKKMCMFHNGDAVQTSTVPSGEFCKVWGLSDIKIGDIIGARTDYIKDIHFAEPQMEAAIDAVPKERIHDLYAALIELCEEDPLIKVWKDDVHNELYIRLFGQ…
G379	76		nt	Bacillus cereus	CP001177.1	TetB(P)	45.789	581.0	0.0	MTTLNIGIVAHVDAGKTSLTERILYETNVIKEVGRVDSGSTQTDSMELERQRGITIKASVVSFFIDDIKVNVIDTPGHADFIAEVERSFRVLDGAILVISAVEGVQAQTKILMRTLQKLNIPTILFVNKIDRSGANTEKVVKHIKTILSNEAFPFYSVQNEGTKEARIIEYKSYDDCIERLAPYNESLLESYVNNEIVTDTMLREELIKQIAQANVYPIFFGSAMTGIGVSELLENISTLLPANNLSQDEELSGVVFKIERESSGEKIAYVRVFSGSLHVRKHVDIQRDQSLPHKEKIKKMCMFHNGDAVQTSTVPSGEFCKVWGLSDIKIGDIIGARTDYIKDIHFAEPQMEAAIDAVPKERIHDLYAALMELCEEDPLIKVWKDDVHNELYIRLFGE…
G380	76		refseq	Bacillus cereus	NC_011658.1	TetB(P)	45.789	581.0	0.0	MTTLNIGIVAHVDAGKTSLTERILYETNVIKEVGRVDSGSTQTDSMELERQRGITIKASVVSFFIDDIKVNVIDTPGHADFIAEVERSFRVLDGAILVISAVEGVQAQTKILMRTLQKLNIPTILFVNKIDRSGANTEKVVKHIKTILSNEAFPFYSVQNEGTKEARIIEYKSYDDCIERLAPYNESLLESYVNNEIVTDTMLREELIKQIAQANVYPIFFGSAMTGIGVSELLENISTLLPANNLSQDEELSGVVFKIERESSGEKIAYVRVFSGSLHVRKHVDIQRDQSLPHKEKIKKMCMFHNGDAVQTSTVPSGEFCKVWGLSDIKIGDIIGARTDYIKDIHFAEPQMEAAIDAVPKERIHDLYAALMELCEEDPLIKVWKDDVHNELYIRLFGE…
G381	76		nt	Bacillus toyonensis	CP006863.1	TetB(P)	45.622	584.0	0.0	MTTINIGIVAHVDAGKTSLTERILYETNVIKEIGRVDSGNTQTDSMELERQRGITIKASVVSFCIDDVKVNVIDTPGHADFIAEVERSFRVLDGAILVISAVEGVQAQTKILMRTLQKLNIPTILFVNKIDRSGANTEKVMKQIKEVLSNEAFPFYSVLNEGTKEARIIEYKSYDDCMERVAPYNETLLESYVNNEVVPDVRLRKELEKQIQQANVYPIFFGSAMTGMGVTELLENISALIPAEISAQDGTLSGVVFKIERESSGEKIAYVRVFSGSLHVRKYVDIQRSKSQSHKEKIKKMCMFHNGNAVQASTVPSGEFCKVWGLSDIKIGDIIGERTDYIKDIHFAEPQMETAIDAVPKERIHDLYAALMELCEEDPLIKVWKDDVHNELYIRLFGE…
G382	76		refseq	Bacillus toyonensis	NC_022781.1	TetB(P)	45.622	584.0	0.0	MTTINIGIVAHVDAGKTSLTERILYETNVIKEIGRVDSGNTQTDSMELERQRGITIKASVVSFCIDDVKVNVIDTPGHADFIAEVERSFRVLDGAILVISAVEGVQAQTKILMRTLQKLNIPTILFVNKIDRSGANTEKVMKQIKEVLSNEAFPFYSVLNEGTKEARIIEYKSYDDCMERVAPYNETLLESYVNNEVVPDVRLRKELEKQIQQANVYPIFFGSAMTGMGVTELLENISALIPAEISAQDGTLSGVVFKIERESSGEKIAYVRVFSGSLHVRKYVDIQRSKSQSHKEKIKKMCMFHNGNAVQASTVPSGEFCKVWGLSDIKIGDIIGERTDYIKDIHFAEPQMETAIDAVPKERIHDLYAALMELCEEDPLIKVWKDDVHNELYIRLFGE…
G383	76		nt	Bacillus thuringiensis	CP005935.1	TetB(P)	46.237	579.0	0.0	MTTINIGIVAHVDAGKTSLTERILYETNVIKEIGRVDSGNTQTDSMELERQRGITIKASVVSFFIDDVKVNVIDTPGHADFIAEVERSFRVLDGAILVISAVEGVQAQTKILMRTLQKLNIPTILFVNKIDRSGANTEKVMKQIKEVLSNEAFPFYSVLNEGTKEARIIEYKSYDDCMELLAPFNESLLESYVNNEIIPDALLREKLEQQIQQASVYPIFFGSAMTGIGVTELLEKLPALMPAHASAQEELLSGVVFKIEREPSGEKVAYVRVFSGSLHVRKYVDIQRCKSLSHKEKIKKLCLFHNGDAVQTTTVPRSEFCKVWGLNDIKIGDIIGERTDYIKDIHFAEPQMEASIDAVSKERIHDLYAALMELCEEDPLIKVWKDDVHNELYIRLFGE…
G384	76		refseq	Bacillus thuringiensis	NC_022873.1	TetB(P)	46.237	579.0	0.0	MTTINIGIVAHVDAGKTSLTERILYETNVIKEIGRVDSGNTQTDSMELERQRGITIKASVVSFFIDDVKVNVIDTPGHADFIAEVERSFRVLDGAILVISAVEGVQAQTKILMRTLQKLNIPTILFVNKIDRSGANTEKVMKQIKEVLSNEAFPFYSVLNEGTKEARIIEYKSYDDCMELLAPFNESLLESYVNNEIIPDALLREKLEQQIQQASVYPIFFGSAMTGIGVTELLEKLPALMPAHASAQEELLSGVVFKIEREPSGEKVAYVRVFSGSLHVRKYVDIQRCKSLSHKEKIKKLCLFHNGDAVQTTTVPRSEFCKVWGLNDIKIGDIIGERTDYIKDIHFAEPQMEASIDAVSKERIHDLYAALMELCEEDPLIKVWKDDVHNELYIRLFGE…
G385	76		nt	Bacillus cereus	CP016316.1	TetB(P)	45.077	571.0	0.0	MTTINIGIVAHVDAGKTSLTERILYETNVIKEIGRVDGGSTQTDSMELERQRGITIKASVVSFFIDDLKVNVIDTPGHADFIAEVERSFRVLDGAILVISAVEGVQAQTKILMRTLQKLNIPTILFVNKIDRRGANSEKVVKQIKTILSNEAFPFYSVLNEGTKEARIIEYKSYDDCIERLAPYNESLLESYVNNEIVTDTMLRKELIKQIAQANVYPIFFGSAMTGIGVSELLENISALLPAHNLSQDEELSGIVFKIEREPSGEKIAYVRVFSGNLHVRKHVDIQRDESLPHKEKIKKMCMFHNGDAVQTSTVPSGEFCKVWGLSDIKIGDIIGARTDYIKDIHFAEPQMEAAIDAVPKERIHDLYAALMELCEEDPLIKVWKDDVHNELYIRLFGQ…
G386	76		nt	Bacillus cereus	CP011151.1	TetB(P)	46.083	577.0	0.0	MTTINIGIVAHVDAGKTSLTERILYETNVIKEIGRVDSGNTQTDSMELERQRGITIKASVVSFFIDDVKVNVIDTPGHADFIAEVERSFRVLDGAILVISAVEGVQAQTKILMRTLQKLNIPTILFVNKIDRSGANTEKVMKQIIEVLSNEAFPFYSVLNEGTKEARIIEYKSYDDCMELLALFNESLLESYVNNEIIPDALLREKLEQQIQQASVYPIFFGSAMTGIGVTELLEKLPALMPAHASAQEELLSGVVFKIEREPSGEKVAYVRVFSGSLHVRKYVDIQRCKSLSHKEKIKKLCLFHNGDAVQTTTVSSSEFCKVWGLNDIKIGDIIGERTDYIKDIHFAEPQMEASIDAVSKERIHDLYAALMELCEEDPLIKVWKDDVHNELYIRLFGE…
G387	76		refseq	Bacillus cereus	NZ_CP011151.1	TetB(P)	46.083	577.0	0.0	MTTINIGIVAHVDAGKTSLTERILYETNVIKEIGRVDSGNTQTDSMELERQRGITIKASVVSFFIDDVKVNVIDTPGHADFIAEVERSFRVLDGAILVISAVEGVQAQTKILMRTLQKLNIPTILFVNKIDRSGANTEKVMKQIIEVLSNEAFPFYSVLNEGTKEARIIEYKSYDDCMELLALFNESLLESYVNNEIIPDALLREKLEQQIQQASVYPIFFGSAMTGIGVTELLEKLPALMPAHASAQEELLSGVVFKIEREPSGEKVAYVRVFSGSLHVRKYVDIQRCKSLSHKEKIKKLCLFHNGDAVQTTTVSSSEFCKVWGLNDIKIGDIIGERTDYIKDIHFAEPQMEASIDAVSKERIHDLYAALMELCEEDPLIKVWKDDVHNELYIRLFGE…
G388	76		nt	Bacillus cereus	CP009300.1	TetB(P)	45.329	576.0	0.0	MTTINIGIIAHVDAGKTSLTERILYETNVIKEVGRVDSGSTQTDSMELERQRGITIKASVVSFFIEDVKVNVIDTPGHADFIAEVERSFRVLDGAILVISAVEGVQAQTKILMRTLQKLNIPTILFVNKIDRTGANTEKVVKQIKTILSNETFPFYSVQNEGTKEARIIEYKSYDDCIERLAPYNESLLESFVNNEIVTDTLLREELEKQIQQANLYPIFFGSALTGIGVTELLEDIPALLPANNPSQDEELSGIVFKIEREPSGEKIAYVRVFSGTLHVRKYVHIQRDGSLPHKEKIKKMCIFHNGNAVQTSTVPSGDFCKVWGLNNIKIGDIIGKRTDYIKDIHFAEPQMEAAIDAVPKERIHDLYAALMELCEEDPLIQVWKDDVHNELYIRLFGE…
G389	76		refseq	Bacillus cereus	NZ_CP009300.1	TetB(P)	45.329	576.0	0.0	MTTINIGIIAHVDAGKTSLTERILYETNVIKEVGRVDSGSTQTDSMELERQRGITIKASVVSFFIEDVKVNVIDTPGHADFIAEVERSFRVLDGAILVISAVEGVQAQTKILMRTLQKLNIPTILFVNKIDRTGANTEKVVKQIKTILSNETFPFYSVQNEGTKEARIIEYKSYDDCIERLAPYNESLLESFVNNEIVTDTLLREELEKQIQQANLYPIFFGSALTGIGVTELLEDIPALLPANNPSQDEELSGIVFKIEREPSGEKIAYVRVFSGTLHVRKYVHIQRDGSLPHKEKIKKMCIFHNGNAVQTSTVPSGDFCKVWGLNNIKIGDIIGKRTDYIKDIHFAEPQMEAAIDAVPKERIHDLYAALMELCEEDPLIQVWKDDVHNELYIRLFGE…
G390	76		nt	Bacillus thuringiensis	CP015176.1	TetB(P)	46.237	582.0	0.0	MTTINIGIVAHVDAGKTSLTERILYETNVIKEIGRVDSGNTQTDSMELERQRGITIKASVVSFFIDDVKVNVIDTPGHADFIAEVERSFRVLDGAILVISAVEGVQAQTKILMRTLQKLNIPTILFVNKIDRSGANTEKVMKQIKEVLSNEAFPFYSVLNEGTKEARIIEYKSYDDCMELLAPFNESLLESYVNNEIIPDALLREKLEQQIQQASVYPIFFGSAMTGIGVTELLENISTLFPANKSAENETLSGVVFKIEREPSGEKVAYIRVFSGSLHVRKYVDIQRDESLPHKEKIKKMYMFHSGNAVQSPIVPSGEFCKVWGLNDIKIGDIIGERTDYIKDIHFAEPQMEAAIDAVSKERIHDLYAALMELCEEDPLIKVWKDDVHNELYIRLFGE…
G391	76		refseq	Bacillus thuringiensis	NZ_CP015176.1	TetB(P)	46.237	582.0	0.0	MTTINIGIVAHVDAGKTSLTERILYETNVIKEIGRVDSGNTQTDSMELERQRGITIKASVVSFFIDDVKVNVIDTPGHADFIAEVERSFRVLDGAILVISAVEGVQAQTKILMRTLQKLNIPTILFVNKIDRSGANTEKVMKQIKEVLSNEAFPFYSVLNEGTKEARIIEYKSYDDCMELLAPFNESLLESYVNNEIIPDALLREKLEQQIQQASVYPIFFGSAMTGIGVTELLENISTLFPANKSAENETLSGVVFKIEREPSGEKVAYIRVFSGSLHVRKYVDIQRDESLPHKEKIKKMYMFHSGNAVQSPIVPSGEFCKVWGLNDIKIGDIIGERTDYIKDIHFAEPQMEAAIDAVSKERIHDLYAALMELCEEDPLIKVWKDDVHNELYIRLFGE…
G392	76		nt	Bacillus thuringiensis	CP014282.1	TetB(P)	46.083	578.0	0.0	MTTINIGIVAHVDAGKTSLTERILYETNVIKEIGRVDSGNTQTDSMELERQRGITIKASVVSFFIDDVKVNVIDTPGHADFIAEVERSFRVLDGAILVISAVEGVQAQTKVLMRTLQKLNIPTILFVNKIDRSGANTEKVMKQIKEVLSNEAFPFYSVLNEGTKEARIIEYKSYDDCMELLAPFNESLLESYVINEIIPDALLREKLEQQIQQANVYPIFFGSAMTGMGVTELLEKLPALIPAHTSVQNETLSGVVFKIERESSGEKITYVRVFSGSLHVRKYVDIQRCKSLSHKEKIKKLCLFHNGDAVQTTTVPSSEFCKVWGLNDIKIGDIIGERTDYIKDIHFAEPQMEASIDAVSKERIHDLYAALMELCEEDPLIKVWKDDVHNELYIRLFGE…
G393	76		refseq	Bacillus thuringiensis	NZ_CP014282.1	TetB(P)	46.083	578.0	0.0	MTTINIGIVAHVDAGKTSLTERILYETNVIKEIGRVDSGNTQTDSMELERQRGITIKASVVSFFIDDVKVNVIDTPGHADFIAEVERSFRVLDGAILVISAVEGVQAQTKVLMRTLQKLNIPTILFVNKIDRSGANTEKVMKQIKEVLSNEAFPFYSVLNEGTKEARIIEYKSYDDCMELLAPFNESLLESYVINEIIPDALLREKLEQQIQQANVYPIFFGSAMTGMGVTELLEKLPALIPAHTSVQNETLSGVVFKIERESSGEKITYVRVFSGSLHVRKYVDIQRCKSLSHKEKIKKLCLFHNGDAVQTTTVPSSEFCKVWGLNDIKIGDIIGERTDYIKDIHFAEPQMEASIDAVSKERIHDLYAALMELCEEDPLIKVWKDDVHNELYIRLFGE…
G394	77		env_nt	Metagenome	CXWL01125689.1	Otr(A)	42.561	398.0	6.04e-133	MKSLNLGILAHVDAGKTSLTERILFDAGARLRLGSVDSGNTCTDSLLLERERGITIKSAVASFELNHLLINLLDTPGHPDFIAEVERTLALLDLAVVVVSAVEGVQAQTRVLVNALQRMAIPHVFFINKVDRKGADFLRTLEALQAQLKSHPLALCTVRDAGTVQATVERIDQASAEVTSQWLDVLCEHDETLLHDYVTAAQTIDGSRLEQVVREQLGRGLVNPVFAGSAITGVGVAQMIETLTRLAPARCHDAEAPVLASVFKIDRGWGGHRRFHVCVQAGTLHVRQSIETPQGTSRITAIQVSESGGLQPATLARAGQIACVTGLEGVRIGDRIGACRERNTAARTFTPPAIETHVSAALPAQTKALWEALSLLAEQDPLIDLRRNPAGLMFVSLYG…
G395	78		env_nt	Metagenome	JMSU01000049.1	TetB(P)	46.851	605.0	0.0	LNIKNIGIYAHVDAGKTTITEHLLYRAGAIRHIGRVDNGDTQTDTMELERKRGISIQSAPISFMLEHTKVNLIDTPGHGDFIAEVERSMNVLDGAILVISAKEGVQSHTNLLFEALSSRSIPTIIFVNKIDRLGVNMDELLEDIQKNLTPKGLPLSEVYKPGERSCKVTDIFSINKEKTLEYLADYDEELLESYINNLPVELEVMKKKILSLANEGCIYPIVLGSALHGIGMEGLMEAIACLLPSYATCNEQVVQPTGTVFKVKRNAKKQKQVYIRLYQGEVHTRDYLREDKITKIEGLCSGKEIAVDKLASGDIGILYGMEHLQVGDCFGVDKKNQVIQLGTPTLKVQIKTVEHSKRKELLDALVLMSEEDPYLQYELSDTEQDIFINIFGEIQLEII…
G396	79		nt	Rhizobium sp. 10195,	CP022998.1	Otr(A)	43.854	503.0	4.63e-174	MRTLNLGILAHVDAGKTSLTERLLFDTGIIDKLGSVDAGSTQTDSLELERQRGITIAAAVVSFTIGDVMVNLIDTPGHPDFIAEIERVLQLLDAAVVVVSAAEGVQPQTRVLVKALRRLGIPFIFFINKVDRLGARYDEVLEDMATQLAVRPIAMSIVHDAGSRLAMVETADLGGDPHFSRLCEALSINDEALLEDYVLAPERLTRQRLEQALVDQVAKSLIHPAFAGAATRGLGIPALISAVQTLLPSRQPNHDCPVSGTIFKIERGWGGEKLAYLYLASGKVGLRDDIETANGPAKISSLQLFRDGRADKVSQISAGEIAKVGGLPNARIGDWIGTERPQGTLRHFTPPTLETRIRAMRPSESAALWLALTQLAEQDPLINLRANEEKGDIYISLYG…
G397	79		nt	Rhizobium tropici	CP004015.1	Otr(A)	44.158	498.0	5.29e-172	MRTLNLGILAHVDAGKTSLTERLLFDTGIIDKLGSVDAGSTQTDSLELERQRGITIAAAVVSFTVGDVTVNLIDTPGHPDFIAEIERVLQLLDAAVVVVSAVEGVQSQTRVLVRALRRLRIPFIFFINKVDRLGARYDEVLEDIATQLAVRSIPMSIVHDAGSRLATVETADLGSDPHFSRICEALSVNDELFLKDYVLAPERLTRQRLEQALVDQVGKSLIHPAFAGAATRGLGIPTLISAIQTLLPGRQPNHDGPVSGTIFKIERGWGGEKLAYLYLASGTVGLRDDIETANGPAKISSLQLFRDGKADKVAQISAGQIAKVGGLPNARIGDWIGTESRPGTLRHFAPPTLETRIRPMRPSENAALWLALGQLAEQDPLINLRTNEETGEIYVSLYG…
G398	79		refseq	Rhizobium tropici	NC_020059.1	Otr(A)	44.158	498.0	5.29e-172	MRTLNLGILAHVDAGKTSLTERLLFDTGIIDKLGSVDAGSTQTDSLELERQRGITIAAAVVSFTVGDVTVNLIDTPGHPDFIAEIERVLQLLDAAVVVVSAVEGVQSQTRVLVRALRRLRIPFIFFINKVDRLGARYDEVLEDIATQLAVRSIPMSIVHDAGSRLATVETADLGSDPHFSRICEALSVNDELFLKDYVLAPERLTRQRLEQALVDQVGKSLIHPAFAGAATRGLGIPTLISAIQTLLPGRQPNHDGPVSGTIFKIERGWGGEKLAYLYLASGTVGLRDDIETANGPAKISSLQLFRDGKADKVAQISAGQIAKVGGLPNARIGDWIGTESRPGTLRHFAPPTLETRIRPMRPSENAALWLALGQLAEQDPLINLRTNEETGEIYVSLYG…
G399	80		nt	Luteipulveratus mongoliensis	CP011112.1	TetB(P)	35.160	412.0	9.98e-139	LAPALNLGVLAHVDAGKTSLTERLLHAAGAIDAVGAVDAGSTHTDTMALERERGITIRAAVVSCTVDGTTINVVDTPGHAEFIAEVERSLAVLDGAVLVISAVEGIQPQTRVLLRTLRRIGLPTIIFVNKIDRAGARSHELVDQLQAELEVNAVAVQSPSGLGAPDACSRSLNVNDANGIERLAEAVGDDGIAAYVDRGPASLADLSALAERRTRAGELSPVFFGSAVTGAGVEELLHAIPRWLPSSISSSTESSGVVFAIEHEPHTPKRAVVRMYGGSLTQRQRVPMARGADKAKTARVTGLSVFADGLVHAADSVDAGRIALVAGWDDVRVGDHFGTLPSGAQGSLFAAPSIEVVAEPIGGDATDLYAALDRLAERDPLIALRRIDGEIRIALYGEV…
G400	80		refseq	Luteipulveratus mongoliensis	NZ_CP011112.1	TetB(P)	35.160	412.0	9.98e-139	LAPALNLGVLAHVDAGKTSLTERLLHAAGAIDAVGAVDAGSTHTDTMALERERGITIRAAVVSCTVDGTTINVVDTPGHAEFIAEVERSLAVLDGAVLVISAVEGIQPQTRVLLRTLRRIGLPTIIFVNKIDRAGARSHELVDQLQAELEVNAVAVQSPSGLGAPDACSRSLNVNDANGIERLAEAVGDDGIAAYVDRGPASLADLSALAERRTRAGELSPVFFGSAVTGAGVEELLHAIPRWLPSSISSSTESSGVVFAIEHEPHTPKRAVVRMYGGSLTQRQRVPMARGADKAKTARVTGLSVFADGLVHAADSVDAGRIALVAGWDDVRVGDHFGTLPSGAQGSLFAAPSIEVVAEPIGGDATDLYAALDRLAERDPLIALRRIDGEIRIALYGEV…
G401	81		nt	Ensifer adhaerens	CP015880.1	Otr(A)	47.184	527.0	0.0	MRTLNLGILAHVDAGKTSLTERLLFDTGAIDRLGSVDSGNTQTDSLELERQRGITIAASVVSFRLGDLVVNLIDTPGHPDFIAEVERVLQSLDAAVVVVSAVEGVQAQTRVLVRALRRLGVPFLFFVNKIDRLGARPAEVVEEIASQLSVRPVIMSAAVEAGSRHARAEPNDFAQEPHFSALSEALAANDEALLDDYVLAPERLTVERLRKALATQLAEGLLHPVYCGIAMTGVGVPGLITAIETLLPAKAPAPDAPVEGRIFKIERGWGGEKLAFLNLTSGTVAMRDYLVLPGGAAKVTSIQLFDQGRLEKVDQVTAGRIAKVGGLAHARIGDWIGVGGKRAGAFHFAPPTLETLVRPRRPSDNTALWLALQQLAEQDPFINLRTSDDASEMFVSLYG…
G402	81		refseq	Ensifer adhaerens	NZ_CP015880.1	Otr(A)	47.184	527.0	0.0	MRTLNLGILAHVDAGKTSLTERLLFDTGAIDRLGSVDSGNTQTDSLELERQRGITIAASVVSFRLGDLVVNLIDTPGHPDFIAEVERVLQSLDAAVVVVSAVEGVQAQTRVLVRALRRLGVPFLFFVNKIDRLGARPAEVVEEIASQLSVRPVIMSAAVEAGSRHARAEPNDFAQEPHFSALSEALAANDEALLDDYVLAPERLTVERLRKALATQLAEGLLHPVYCGIAMTGVGVPGLITAIETLLPAKAPAPDAPVEGRIFKIERGWGGEKLAFLNLTSGTVAMRDYLVLPGGAAKVTSIQLFDQGRLEKVDQVTAGRIAKVGGLAHARIGDWIGVGGKRAGAFHFAPPTLETLVRPRRPSDNTALWLALQQLAEQDPFINLRTSDDASEMFVSLYG…
G403	81		nt	Rhizobium sp. LPU83	HG916854.1	Otr(A)	44.665	503.0	1.03e-173	MRTLNLGILAHVDAGKTSLTERLLFDTGTIDKLGSVDTGSTQTDSLELERQRGITIAAAVVSFTLGDLVVNLIDTPGHPDFIAEVERILQLLDAAVVVVSAVEGVQAQTRVLVRALRRLGVPFVFFINKIDRLGARYSEIVGDIASQLSVRPVAMSAVTNAGGRHAKVEGVDMMQEPHFSAFCDALAVEDETLLSDFILAPESLTIERLRAALADQVAKCLLHPAFCGTAMTGIGITDLIAAIETLLPGRNPDPLGPVEGKIFKIERGWGGEKLAYLNLTSGRVAMRDYLELPAGAAKVATMQVFSEGRLEKVNQVSAGQIAKIGGLANARIGNEVGAGRNTTVGFHFAPPTLETRVRPRRPSDISALWLALQQLSEQDPLINLRINGDTSEMFVSLYG…
G404	81		plasmids	Rhizobium sp. LPU83	NZ_HG916854.1	Otr(A)	44.665	503.0	1.03e-173	MRTLNLGILAHVDAGKTSLTERLLFDTGTIDKLGSVDTGSTQTDSLELERQRGITIAAAVVSFTLGDLVVNLIDTPGHPDFIAEVERILQLLDAAVVVVSAVEGVQAQTRVLVRALRRLGVPFVFFINKIDRLGARYSEIVGDIASQLSVRPVAMSAVTNAGGRHAKVEGVDMMQEPHFSAFCDALAVEDETLLSDFILAPESLTIERLRAALADQVAKCLLHPAFCGTAMTGIGITDLIAAIETLLPGRNPDPLGPVEGKIFKIERGWGGEKLAYLNLTSGRVAMRDYLELPAGAAKVATMQVFSEGRLEKVNQVSAGQIAKIGGLANARIGNEVGAGRNTTVGFHFAPPTLETRVRPRRPSDISALWLALQQLSEQDPLINLRINGDTSEMFVSLYG…
G405	82		nt	Streptomyces xiamenensis	CP009922.2	Otr(A)	51.627	574.0	0.0	VRMVNLGILAHVDAGKTSLTERLLYAAGVIDAIGSVDDGNTQTDSMSLERQRGITIRSAVVAFALDEDTTVNLIDTPGHPDFIAEVERVLGVLDGAVLVVSAVEGVQAQTRVLMRTLRRLRIPTLVFINKTDRSGARPQAVLDELRTRLTPAVVAPTAPDDELAEILAERDDDLLAAYLDADGPLPRARLRAALAAQTGRARVHPVYQGSAITGEGTDALLSGIREFLPASAGDPGAPVSGRVFKVERGPAGERIAYARLFAGTLAVRDRLPGGPEEKVTAIGVFDRERGTDIRRASVTAGQIAKLWGLSGVRVGDPIGTVPAGAAGGHFPAPTLETVVEPCRPGEKGTLHAALAQLAEQDPLINLRQDDLRREIAVSLYGEVQKEVIQATLAHEYGVA…
G406	82		refseq	Streptomyces xiamenensis	NZ_CP009922.2	Otr(A)	51.627	574.0	0.0	VRMVNLGILAHVDAGKTSLTERLLYAAGVIDAIGSVDDGNTQTDSMSLERQRGITIRSAVVAFALDEDTTVNLIDTPGHPDFIAEVERVLGVLDGAVLVVSAVEGVQAQTRVLMRTLRRLRIPTLVFINKTDRSGARPQAVLDELRTRLTPAVVAPTAPDDELAEILAERDDDLLAAYLDADGPLPRARLRAALAAQTGRARVHPVYQGSAITGEGTDALLSGIREFLPASAGDPGAPVSGRVFKVERGPAGERIAYARLFAGTLAVRDRLPGGPEEKVTAIGVFDRERGTDIRRASVTAGQIAKLWGLSGVRVGDPIGTVPAGAAGGHFPAPTLETVVEPCRPGEKGTLHAALAQLAEQDPLINLRQDDLRREIAVSLYGEVQKEVIQATLAHEYGVA…
G407	83		nt	Nonomuraea sp. ATCC	LT559118.1	Otr(A)	50.612	546.0	0.0	LIKHVLNIGILAHVDAGKTSLTERLLFETGVIDRLGSVDGGDTQTDTGEIERRRGITIRAAVASFALGDLRVNLVDTPGHADFVAEVERALGVLDGAVLVLSAVEGVQPHTRVLMRTLRKLRLPTLIFVNKIDRAGAREHDLLADIRRRLSPSCVPLNTVDGLGSPAAVTRPVTDPYAVAEVLAERDDELLGLLVDGQTPEQGMVRAALARQCGEAVACPVLFGSAITGQGLPELLDGIAELFPAVPRVAVEGASATGTVFAVERAPSGEKVAFVRVRGGVLRVREPLTFFRGQRRSGGDGPRAGGGAGSGGAGRTADHAYEARLTALSVAGAPREAQAVAGDIVKIWGVPEIRVGDHLGEPGPANQAHFTPPSLETVVRPRIPGQEPRLHAALLAMTE…
G408	84		nt	Kutzneria albida	CP007155.1	Otr(A)	54.173	603.0	0.0	LNIGILAHVDAGKTSLTERLLLHAGVIDRLGSVDAGSTQTDSLELERRRGITIQSAVVSFTVRGQRVNLIDTPGHSDFVAEVERALRVLDGAVLVVSAVEGVQAQTRVLMRTLRGLGTPVIVFVNKVDRAGARYEQVLAELRELLGLDCVAMNSVSGLGTRDASVRRFSWHDKEFLEQLALADERLLASYVDDPVRVSEQDCLRALRGASPVYFGSAVTGVGVAELVDGVLRLLRPQEPTTDALRASVFKVERGRAGEKVAYARVHTGVLRARSVVPLHRRDPSGAVLELTGRVTGVEVFEHGAATVPAEAGPGRIAKVRGLREVRVGDQLGSAEPLPAGGFFAPPRLETVVRAPDRAALHEALRQLAEQDPLINLSRHADGEMSVRLYGEVQKEVIAD…
G409	84		refseq	Kutzneria albida	NZ_CP007155.1	Otr(A)	54.173	603.0	0.0	LNIGILAHVDAGKTSLTERLLLHAGVIDRLGSVDAGSTQTDSLELERRRGITIQSAVVSFTVRGQRVNLIDTPGHSDFVAEVERALRVLDGAVLVVSAVEGVQAQTRVLMRTLRGLGTPVIVFVNKVDRAGARYEQVLAELRELLGLDCVAMNSVSGLGTRDASVRRFSWHDKEFLEQLALADERLLASYVDDPVRVSEQDCLRALRGASPVYFGSAVTGVGVAELVDGVLRLLRPQEPTTDALRASVFKVERGRAGEKVAYARVHTGVLRARSVVPLHRRDPSGAVLELTGRVTGVEVFEHGAATVPAEAGPGRIAKVRGLREVRVGDQLGSAEPLPAGGFFAPPRLETVVRAPDRAALHEALRQLAEQDPLINLSRHADGEMSVRLYGEVQKEVIAD…
G410	85		nt	Amycolatopsis orientalis	CP016174.1	Otr(A)	50.074	577.0	0.0	VKTLNLGILAHVDAGKTSLTERLLHTAGIIGELGSVDDGSTQTDTLALERARGITIKAAVVSFALGDVTVNLIDTPGHPDFIAEVERALAVLDGAVLVLSAVEGVQAQTRVLMRTLRRLRIPTLLFVNKLDRRGADPDRVFREIAAKLTPSVVAMDPVEPERVTDLLATLDEDFLTGYLTDPDAFTPSRLHSELTAKVAEGLAYPVYFGSAITGAGIDALRDGIENLLPAKESTADGPLSGTVFKVERGPGGEKIAYVRLFSGGLAVRDKVPLGDGEGKVTAISVFDNGSVVPSGSVGAGRIAKLSGLDVRIGDVLGNRPGHAREALFSPPTLETVVSPVRPAERGPLHQALTQLTEQDPLIGLRHDEVRQETSVSLYGEVQKEVIQATLADEYGIAVT…
G411	85		refseq	Amycolatopsis orientalis	NZ_CP016174.1	Otr(A)	50.074	577.0	0.0	VKTLNLGILAHVDAGKTSLTERLLHTAGIIGELGSVDDGSTQTDTLALERARGITIKAAVVSFALGDVTVNLIDTPGHPDFIAEVERALAVLDGAVLVLSAVEGVQAQTRVLMRTLRRLRIPTLLFVNKLDRRGADPDRVFREIAAKLTPSVVAMDPVEPERVTDLLATLDEDFLTGYLTDPDAFTPSRLHSELTAKVAEGLAYPVYFGSAITGAGIDALRDGIENLLPAKESTADGPLSGTVFKVERGPGGEKIAYVRLFSGGLAVRDKVPLGDGEGKVTAISVFDNGSVVPSGSVGAGRIAKLSGLDVRIGDVLGNRPGHAREALFSPPTLETVVSPVRPAERGPLHQALTQLTEQDPLIGLRHDEVRQETSVSLYGEVQKEVIQATLADEYGIAVT…
G412	85		nt	Amycolatopsis keratiniphila	LT629789.1	Otr(A)	50.296	572.0	0.0	VKTLNLGILAHVDAGKTSLTERLLHAAGIIGELGSVDDGSTQTDTLALERARGITIKAAVVSFALGDVTVNLIDTPGHPDFIAEVERALGVLDGAILVLSAVEGVQAQTRVLMRTLRRLGIPVLLFVNKLDRRGADPERVFREITEKLTASASTMAPDRVIDLLATLDEDFLTEYLTTPDAFTPSRLRAELTAKVAEGLAHPVYFGSAITGAGIDALRDGIENLLPSKDADVHAPLSGTVFKVERAPGGEKIAYVRLFSGSVAVRDKVPLGDGEGKVTAISVFDNGSAVPSASAEAGRIAKISGLDVRIGDVLGARPPMREARFSPPTLETVVSPLRPADRGPLHQALTRLTEQDPLIGLRHDEVRQETSVSLYGEVQKEVIQATLADEYGIDVTFSET…
G413	85		nt	Amycolatopsis orientalis	CP003410.1	Otr(A)	50.592	573.0	0.0	VKTLNLGILAHVDAGKTSLTERLLHTAGIIGEPGSVDDGSTQTDTLALERARGITIKAAVVSFALGDVTVNLIDTPGHPDFIAEVERALGVLDGAVLVLSAVEGVQAQTRVLMRTLRRLGIPVLLFVNKLDRRGADPERVFREITEKLTPTAVTMAPDRVIDLLATLDEDFLTEYLTAPDAFTPSRLRAELTAKVAEGRAHPVYFGSAITGTGIDALRDGIENLLPAKEADVHAPLSGTVFKVERAPGGEKIAYVRLFSGSVSVRDKVPLGDDEGKVTAISVFDHGGAVPSASAGAGRIAKISGLDVRIGDVLGARPPMREARFSPPTLETVVSPVRPADRGPLHQALTRLTEQDPLIGLRHDEVRQETSVSLYGEVQKEVIQATLADEYGVDVTFSET…
G414	85		refseq	Amycolatopsis orientalis	NC_021252.1	Otr(A)	50.592	573.0	0.0	VKTLNLGILAHVDAGKTSLTERLLHTAGIIGEPGSVDDGSTQTDTLALERARGITIKAAVVSFALGDVTVNLIDTPGHPDFIAEVERALGVLDGAVLVLSAVEGVQAQTRVLMRTLRRLGIPVLLFVNKLDRRGADPERVFREITEKLTPTAVTMAPDRVIDLLATLDEDFLTEYLTAPDAFTPSRLRAELTAKVAEGRAHPVYFGSAITGTGIDALRDGIENLLPAKEADVHAPLSGTVFKVERAPGGEKIAYVRLFSGSVSVRDKVPLGDDEGKVTAISVFDHGGAVPSASAGAGRIAKISGLDVRIGDVLGARPPMREARFSPPTLETVVSPVRPADRGPLHQALTRLTEQDPLIGLRHDEVRQETSVSLYGEVQKEVIQATLADEYGVDVTFSET…
G415	85		nt	Amycolatopsis japonica	CP008953.1	Otr(A)	49.705	564.0	0.0	VKTLNLGILAHVDAGKTSLTERLLHTAGIIGELGSVDDGSTQTDTLALERARGITIKAAVVSFALGDVTVNLIDTPGHPDFIAEVERALGVLDGAVLVLSAVEGVQAQTRVLMRTLRRLGIPVLLFVNKLDRRGADPERVFQEITGKLTPTAVTMAPDRVIDLLATLDEDFLTGYLTAPDAFTPSRLRAELTAKVAEGRAHPVYFGSAITGAGIDALRDGIENLLPAKEADVHAPLSGTVFKVERAPGGEKIAYVRLFSGSVAVRDKVPLGDGEGKVTAISVFDNGSAVPSASAEAGRIAKLSGLDVRIGDVLGARPRTREARFSPPTLETVVSPLRPADRGPLHQALTRLTEQDPLIGLRHDEVRQETSVSLYGEVQKEVIQATLADEYGIDVTFSET…
G416	85		refseq	Amycolatopsis japonica	NZ_CP008953.1	Otr(A)	49.705	564.0	0.0	VKTLNLGILAHVDAGKTSLTERLLHTAGIIGELGSVDDGSTQTDTLALERARGITIKAAVVSFALGDVTVNLIDTPGHPDFIAEVERALGVLDGAVLVLSAVEGVQAQTRVLMRTLRRLGIPVLLFVNKLDRRGADPERVFQEITGKLTPTAVTMAPDRVIDLLATLDEDFLTGYLTAPDAFTPSRLRAELTAKVAEGRAHPVYFGSAITGAGIDALRDGIENLLPAKEADVHAPLSGTVFKVERAPGGEKIAYVRLFSGSVAVRDKVPLGDGEGKVTAISVFDNGSAVPSASAEAGRIAKLSGLDVRIGDVLGARPRTREARFSPPTLETVVSPLRPADRGPLHQALTRLTEQDPLIGLRHDEVRQETSVSLYGEVQKEVIQATLADEYGIDVTFSET…
G417	86		nt	Amycolatopsis orientalis	CP016174.1	Otr(A)	53.632	605.0	0.0	MQHVNIGILAHVDAGKTSLTERLLHHAGVIDRIGRVDSGDTQTDSMEMERRRGITIRSAVVSFALDDVHVNLIDTPGHPDFIAEVERALRVLDGVVLVVSAVEGVQAQTRVLMRAVARLRIPVLVFVNKIDRGGARYESLIADLTERLGLSCVVMSEVDGLGTLDARSVPKPLTPSPALAELLAEHSDTFLSAYLENEGSLTTEDYRAEVIRQTRRGLVSPVFFGSARTGDGVAEVTAGIRDFLGGAAETASDDELRASVFKIERGNAGEKIAYVRVFSGELRARETVRFHRPGPGGLRVFDGKITAVRVFERGLDTVEAAAGPGRIAKVSGLKEIRIGDRIGVEEGKSEAAHFPPPSLETVVRPVNPADTPALFAGLRDLAELDPLITVAQDDETRRI…
G418	86		refseq	Amycolatopsis orientalis	NZ_CP016174.1	Otr(A)	53.632	605.0	0.0	MQHVNIGILAHVDAGKTSLTERLLHHAGVIDRIGRVDSGDTQTDSMEMERRRGITIRSAVVSFALDDVHVNLIDTPGHPDFIAEVERALRVLDGVVLVVSAVEGVQAQTRVLMRAVARLRIPVLVFVNKIDRGGARYESLIADLTERLGLSCVVMSEVDGLGTLDARSVPKPLTPSPALAELLAEHSDTFLSAYLENEGSLTTEDYRAEVIRQTRRGLVSPVFFGSARTGDGVAEVTAGIRDFLGGAAETASDDELRASVFKIERGNAGEKIAYVRVFSGELRARETVRFHRPGPGGLRVFDGKITAVRVFERGLDTVEAAAGPGRIAKVSGLKEIRIGDRIGVEEGKSEAAHFPPPSLETVVRPVNPADTPALFAGLRDLAELDPLITVAQDDETRRI…
G419	86		nt	Amycolatopsis orientalis	CP003410.1	Otr(A)	52.868	577.0	0.0	MEYLNLGILAHVDAGKTSLTERLLHHTGAIGTLGRVDAGDTRTDTMDLERRRGITIRSAVVAFRVGDLRVNLIDTPGHPDFIAEVERALRVLDGVVLVVSAVEGVQAQTRVLMRALKRLRIPVLIFVNKIDRAGARHEGLLADLAERLGVACVPMSEVDGIGTATAKVRPLSPSSGQAEQLAEHSDAFLTAYLEDTLTAEDYQDEIVRQTRLGVVSPVFFGSARSGEGIAELTSGIREFLGGAGKVAPDHRLRAAVFKIERGRAHEKIAYVRVFSGELGARDHVRFHRPGGTFTAEAKVSAVRVFELGDETAEGRAQAGQIAKVTGLKEIRIGDLVGVPEDERASTRFPPPALETVVIPAEPAETASVFTALQELAEQDPLITVRQDDETRRISVRLYG…
G420	86		refseq	Amycolatopsis orientalis	NC_021252.1	Otr(A)	52.868	577.0	0.0	MEYLNLGILAHVDAGKTSLTERLLHHTGAIGTLGRVDAGDTRTDTMDLERRRGITIRSAVVAFRVGDLRVNLIDTPGHPDFIAEVERALRVLDGVVLVVSAVEGVQAQTRVLMRALKRLRIPVLIFVNKIDRAGARHEGLLADLAERLGVACVPMSEVDGIGTATAKVRPLSPSSGQAEQLAEHSDAFLTAYLEDTLTAEDYQDEIVRQTRLGVVSPVFFGSARSGEGIAELTSGIREFLGGAGKVAPDHRLRAAVFKIERGRAHEKIAYVRVFSGELGARDHVRFHRPGGTFTAEAKVSAVRVFELGDETAEGRAQAGQIAKVTGLKEIRIGDLVGVPEDERASTRFPPPALETVVIPAEPAETASVFTALQELAEQDPLITVRQDDETRRISVRLYG…
G421	86		nt	Amycolatopsis japonica	CP008953.1	Otr(A)	52.859	570.0	0.0	MEYLNLGILAHVDAGKTSLTERLLHHTGAIGTLGRVDAGDTRTDTMELERRRGITIRSAVVSFRVGDLRVNLIDTPGHPDFIAEVERALRVLDGVVLVVSAVEGVQAQTRVLMRALKRLRVPVLIFVNKIDRAGARHEGLLADLAERLGVACVPMSEVGGLGTATAKVRPVSPSSGQVEQLAEHSDAFLAAYLEDAVTADDYRAEVVRQTRLGAVSPVYFGSARSGEGIAELTSGIREFLGGAGKSAPDDRLRAAVFKIERGRAHEKIAYVRVFSGEIGARDHVRFHRPGGAVTEEAKVSAVRVFELGDETVEARARAGQIAKITGLKEIRIGDLLGVPEDDGVSPQFPPPALETEVVPAVPAETASVFTALQELAEQDPLITVRQDDETRRISVRLYG…
G422	86		refseq	Amycolatopsis japonica	NZ_CP008953.1	Otr(A)	52.859	570.0	0.0	MEYLNLGILAHVDAGKTSLTERLLHHTGAIGTLGRVDAGDTRTDTMELERRRGITIRSAVVSFRVGDLRVNLIDTPGHPDFIAEVERALRVLDGVVLVVSAVEGVQAQTRVLMRALKRLRVPVLIFVNKIDRAGARHEGLLADLAERLGVACVPMSEVGGLGTATAKVRPVSPSSGQVEQLAEHSDAFLAAYLEDAVTADDYRAEVVRQTRLGAVSPVYFGSARSGEGIAELTSGIREFLGGAGKSAPDDRLRAAVFKIERGRAHEKIAYVRVFSGEIGARDHVRFHRPGGAVTEEAKVSAVRVFELGDETVEARARAGQIAKITGLKEIRIGDLLGVPEDDGVSPQFPPPALETEVVPAVPAETASVFTALQELAEQDPLITVRQDDETRRISVRLYG…
G423	87		nt	Streptomyces lividans	M74049.1	Otr(A)	49.525	478.0	5.96e-164	MRTLNIGILAHVDAGKTSLTERLLFDHGAVDRLGSVDAGDTRTVDGGIERRRGITIRSAVAAFTVGDTRVNLIDTPGHSDFVAEVERALEVLDGAVLLLSAVEGVQARTRVLMRALRRLRLPTIVFVNKIDRAGARTDGLLGDVRRLLTPHVAPLTEVADAGTPRARVTRRPPDGRTAEALAEVDTEVLAALVDGPEPTGEDVARALAARTADGSFHPLYHGSALGGQGVAELVEGLLGLIPAATPGTSGGTSGGTEPRGTVFAVRPGPAGERTAYLRLYGGEVHPRRRLTFLRRESDGRTTEVSGRVTRLDVVGGDATLTAGNIAALTVPGGLRVGDRLGGPTDRAPQFAPPTLQTLVRARHPEQAAPLRSALLALADQDPLLHARPAASGATALLLY…
G424	87		nt	Streptomyces lividans	NG_048027.1	Otr(A)	49.525	478.0	5.96e-164	MRTLNIGILAHVDAGKTSLTERLLFDHGAVDRLGSVDAGDTRTVDGGIERRRGITIRSAVAAFTVGDTRVNLIDTPGHSDFVAEVERALEVLDGAVLLLSAVEGVQARTRVLMRALRRLRLPTIVFVNKIDRAGARTDGLLGDVRRLLTPHVAPLTEVADAGTPRARVTRRPPDGRTAEALAEVDTEVLAALVDGPEPTGEDVARALAARTADGSFHPLYHGSALGGQGVAELVEGLLGLIPAATPGTSGGTSGGTEPRGTVFAVRPGPAGERTAYLRLYGGEVHPRRRLTFLRRESDGRTTEVSGRVTRLDVVGGDATLTAGNIAALTVPGGLRVGDRLGGPTDRAPQFAPPTLQTLVRARHPEQAAPLRSALLALADQDPLLHARPAASGATALLLY…
G425	87		nt	Streptomyces sp. 2114.2	LT629768.1	Otr(A)	49.684	483.0	4.81e-166	MRTLNIGILAHVDAGKTSLTERLLFDHGAVDRLGSVDAGDTRTDDGGIERRRGITIRSAVAAFTVGDTRVNLIDTPGHSDFVAEVERALEVLDGAVLLLSAVEGVQARTRVLMRALRRLRLPTIVFVNKIDRAGARTDGLLGDVRRLLTPHVAPLTEVADAGTPRAQVTRRPPDGRTAEALAEVDTEVLAALVDGPEPTGEDVARALAARTADGSFHPLYHGSALGGQGVAELVEGLLGLIPAATPGTSGGTSGGTEPRGTVFAVRPGPAGERTAYLRLYGGEVHPRRRLTFLRRESDGRTTEVSGRVTRLDVVGGDATLTAGNIAALTVPGGLRVGDRLGGPTDRAPQFAPPTLQTLVRARHPEQAAPLRSALLALADQDPLLHARPAASGATALLLY…
G426	87		nt	Streptomyces lividans	CP009124.1	Otr(A)	49.842	484.0	1.37e-166	MRTLNIGILAHVDAGKTSLTERLLFDHGAVDRLGSVDAGDTRTDDGGIERRRGITIRSAVAAFTVGDTRVNLIDTPGHSDFVAEVERALEVLDGAVLLLSAVEGVQARTRVLMRALRRLRLPTIVFVNKIDRAGARTDGLLGDVRRLLTPHVAPLTEVADAGTPRARVTRRPPDGRTAEALAEVDTEVLAALVDGPEPTGEDVARALAARTADGSFHPLYHGSALGGQGVAELVEGLLGLIPAATPGTSGGTSGGTEPRGTVFAVRPGPAGERTAYLRLYGGEVHPRRRLTFLRRESDGRTTEVSGRVTRLDVVGGDATLTAGNIAALTVPGGLRVGDRLGGPTDRAPQFAPPTLQTLVRARHPEQAAPLRSALLALADQDPLLHARPAASGATALLLY…
G427	87		refseq	Streptomyces lividans	NZ_CP009124.1	Otr(A)	49.842	484.0	1.37e-166	MRTLNIGILAHVDAGKTSLTERLLFDHGAVDRLGSVDAGDTRTDDGGIERRRGITIRSAVAAFTVGDTRVNLIDTPGHSDFVAEVERALEVLDGAVLLLSAVEGVQARTRVLMRALRRLRLPTIVFVNKIDRAGARTDGLLGDVRRLLTPHVAPLTEVADAGTPRARVTRRPPDGRTAEALAEVDTEVLAALVDGPEPTGEDVARALAARTADGSFHPLYHGSALGGQGVAELVEGLLGLIPAATPGTSGGTSGGTEPRGTVFAVRPGPAGERTAYLRLYGGEVHPRRRLTFLRRESDGRTTEVSGRVTRLDVVGGDATLTAGNIAALTVPGGLRVGDRLGGPTDRAPQFAPPTLQTLVRARHPEQAAPLRSALLALADQDPLLHARPAASGATALLLY…
G428	87		nt	Streptomyces coelicolor	AL939106.1	Otr(A)	48.926	486.0	1.97e-167	MRTLNIGILAHVDAGKTSLTERLLFDHGAVDRLGSVDAGDTRTDDGGIERRRGITIRSAVAAFTVGDTRVNLIDTPGHSDFVAEVERALEVLDGAVLLLSAVEGVQARTRVLMRALRRLRLPTIVFVNKIDRAGARTDGLLGDVRRLLTPHVAPLNEVADAGTPRARVTRRPPDGRTAQALAEVDTEVLAALVDGPEPTGEDVARALAARTADGSFHPLYHGSALGGQGVAELVEGLLGLIPAATPGTSGGTEPRGTVFAVRPGPAGERTAYLRLYGGEVHPRRRLTFLRRESDGRTTEVSGRVTRLDVVGGDATLTAGNIAALTVPGGLRVGDRLGGPTDRAPQFAPPTLQTLVRARHPEQAAPLRSALLALADQDPLLHARPAASGATALLLYGEVQ…
G429	87		refseq	Streptomyces coelicolor	NC_003888.3	Otr(A)	48.926	486.0	1.97e-167	MRTLNIGILAHVDAGKTSLTERLLFDHGAVDRLGSVDAGDTRTDDGGIERRRGITIRSAVAAFTVGDTRVNLIDTPGHSDFVAEVERALEVLDGAVLLLSAVEGVQARTRVLMRALRRLRLPTIVFVNKIDRAGARTDGLLGDVRRLLTPHVAPLNEVADAGTPRARVTRRPPDGRTAQALAEVDTEVLAALVDGPEPTGEDVARALAARTADGSFHPLYHGSALGGQGVAELVEGLLGLIPAATPGTSGGTEPRGTVFAVRPGPAGERTAYLRLYGGEVHPRRRLTFLRRESDGRTTEVSGRVTRLDVVGGDATLTAGNIAALTVPGGLRVGDRLGGPTDRAPQFAPPTLQTLVRARHPEQAAPLRSALLALADQDPLLHARPAASGATALLLYGEVQ…
G430	87		nt	Streptomyces pactum	CP019724.1	Otr(A)	48.983	487.0	6.83e-168	MHTQNTPDTPDTPNTLNIGILAHVDAGKTSLTERLLFDHGAIDRLGSVDAGDTRTDDGGIERRRGITIRSAVAAFTVGDTQVNLIDTPGHSDFVAEVERALEVLDGAVLLLSAVEGVQARTRVLMRTLRRLRLPTLVFVNKIDRAGARTEELLTDIRRLLTPHVAPLTRVTGAGTAHARVVPRPPDERTAEALAEVDPDLLAALVDGPEPAAGDLLAALAARTADGSFHPLYHGSALGGQGVSELVEGLVRMVPAAAPATAGPTAPRGTVFAVRPGPGGERTAYLRLYAGEVRPRRRLTFLRREADGRTTEVPGRVTRLDVVGGAATLTAGNIAALTVPGGLRVGDRLGDLTGRAPQFAPPTLETVVRARRPEQAAPLRSALLALADQDPLLHARPAAS…
G431	87		refseq	Streptomyces pactum	NZ_CP019724.1	Otr(A)	48.983	487.0	6.83e-168	MHTQNTPDTPDTPNTLNIGILAHVDAGKTSLTERLLFDHGAIDRLGSVDAGDTRTDDGGIERRRGITIRSAVAAFTVGDTQVNLIDTPGHSDFVAEVERALEVLDGAVLLLSAVEGVQARTRVLMRTLRRLRLPTLVFVNKIDRAGARTEELLTDIRRLLTPHVAPLTRVTGAGTAHARVVPRPPDERTAEALAEVDPDLLAALVDGPEPAAGDLLAALAARTADGSFHPLYHGSALGGQGVSELVEGLVRMVPAAAPATAGPTAPRGTVFAVRPGPGGERTAYLRLYAGEVRPRRRLTFLRREADGRTTEVPGRVTRLDVVGGAATLTAGNIAALTVPGGLRVGDRLGDLTGRAPQFAPPTLETVVRARRPEQAAPLRSALLALADQDPLLHARPAAS…
G432	87		nt	Streptomyces ambofaciens	AM238664.2	Otr(A)	48.896	481.0	9.91e-166	MHIPNTLNIGILAHVDAGKTSLTERLLFDHGAIDRLGSVDAGDTRTDDGGIERRRGITIRSAVAAFTVGDTQVNLIDTPGHSDFVAEVERALEVLDGAVLLLSAVEGVQARTRVLMRTLRRLRLPTLVFVNKIDRAGARTEELLADVRRLLTPHVAPLTEVTGAGTGHARVTRRTPDGRTAEALAEVDPGILAALVDGPEPTAGELAAALAARTADGSFHPLHHGSALGGQGVAELVESLLRLVPPASPPAAGPAAPRGTVFALRPASGGERTAYLRLHAGEVRPRQRLTFLRRESDGRTTEVTGRVTRLDVIGRPGTLTAGNIAALTVPGGLRVGDRLGARTDRAPQFAPPTLETLVRARHPGQAGPLRAALLDLADQDPLLHARPAASGATALLLYG…
G433	87		nt	Streptomyces ambofaciens	CP012382.1	Otr(A)	48.896	481.0	9.91e-166	MHIPNTLNIGILAHVDAGKTSLTERLLFDHGAIDRLGSVDAGDTRTDDGGIERRRGITIRSAVAAFTVGDTQVNLIDTPGHSDFVAEVERALEVLDGAVLLLSAVEGVQARTRVLMRTLRRLRLPTLVFVNKIDRAGARTEELLADVRRLLTPHVAPLTEVTGAGTGHARVTRRTPDGRTAEALAEVDPGILAALVDGPEPTAGELAAALAARTADGSFHPLHHGSALGGQGVAELVESLLRLVPPASPPAAGPAAPRGTVFALRPASGGERTAYLRLHAGEVRPRQRLTFLRRESDGRTTEVTGRVTRLDVIGRPGTLTAGNIAALTVPGGLRVGDRLGARTDRAPQFAPPTLETLVRARHPGQAGPLRAALLDLADQDPLLHARPAASGATALLLYG…
G434	87		refseq	Streptomyces ambofaciens	NZ_CP012382.1	Otr(A)	48.896	481.0	9.91e-166	MHIPNTLNIGILAHVDAGKTSLTERLLFDHGAIDRLGSVDAGDTRTDDGGIERRRGITIRSAVAAFTVGDTQVNLIDTPGHSDFVAEVERALEVLDGAVLLLSAVEGVQARTRVLMRTLRRLRLPTLVFVNKIDRAGARTEELLADVRRLLTPHVAPLTEVTGAGTGHARVTRRTPDGRTAEALAEVDPGILAALVDGPEPTAGELAAALAARTADGSFHPLHHGSALGGQGVAELVESLLRLVPPASPPAAGPAAPRGTVFALRPASGGERTAYLRLHAGEVRPRQRLTFLRRESDGRTTEVTGRVTRLDVIGRPGTLTAGNIAALTVPGGLRVGDRLGARTDRAPQFAPPTLETLVRARHPGQAGPLRAALLDLADQDPLLHARPAASGATALLLYG…
G435	87		nt	Streptomyces ambofaciens	CP012949.1	Otr(A)	48.265	478.0	3.22e-164	MHIPNTLNIGILAHVDAGKTSLTERLLFDHGAIDRLGSVDAGDTRTDDGGIERRRGITIRSAVAAFTVGDTQVNLIDTPGHSDFVAEVERALEVLDGAVLLLSAVEGVQARTRVLMRTLRRLRLPTLLFVNKIDRAGARTEELLADVRRLLTPHVAPLTEVTGAGTGHARVTRRPPDGRTAEALAEVDPGILAALVDGPEPTAGELAAALAARTADGSFHPLHHGSALGGQGVAELVESLLRLVPPASPPAGGPAAPRGTVFALRPAPGGERTAYLRLHAGEVRPRQRLTFLRRESDGRTTEVTGRVTRLDVIGRPGTLTAGNIAALTVPGGLRVGDRLGARTDRAPQFAPPTLETLVRARHPGQAAPLRAALLDLADQDPLLHARPAASGATALLLYG…
G436	87		refseq	Streptomyces ambofaciens	NZ_CP012949.1	Otr(A)	48.265	478.0	3.22e-164	MHIPNTLNIGILAHVDAGKTSLTERLLFDHGAIDRLGSVDAGDTRTDDGGIERRRGITIRSAVAAFTVGDTQVNLIDTPGHSDFVAEVERALEVLDGAVLLLSAVEGVQARTRVLMRTLRRLRLPTLLFVNKIDRAGARTEELLADVRRLLTPHVAPLTEVTGAGTGHARVTRRPPDGRTAEALAEVDPGILAALVDGPEPTAGELAAALAARTADGSFHPLHHGSALGGQGVAELVESLLRLVPPASPPAGGPAAPRGTVFALRPAPGGERTAYLRLHAGEVRPRQRLTFLRRESDGRTTEVTGRVTRLDVIGRPGTLTAGNIAALTVPGGLRVGDRLGARTDRAPQFAPPTLETLVRARHPGQAAPLRAALLDLADQDPLLHARPAASGATALLLYG…
G437	87		nt	Streptomyces sp. CCM MD2014,	CP009754.1	Otr(A)	48.607	478.0	2.68e-164	MRTLNIGILAHVDAGKTSLTERLLFDHGAVDRLGSVDAGDTVTDDGGIERRRGITIRSAVACFTVGDTRVNLIDTPGHSDFVAEVERALEVLDGAVLLLSAVEGVQARTRVLMRTLRRLRLPTLVFVNKIDRAGARTDNLLDDVRRLLTPHVAPLTEVAGAGTAHARVTRRPPDGRTAEALAEVDPDVLAALVDGPEPTARDLAAALCARTADGSFHPLFHGSALGGQGVAELVEGLVTLVPAAPGGTAAGPLEPRGTVFAVRPGPAGERRAYLRLYAGEVRPRRRLTFLRREADGRTTEVSGRVTRLDVVGGDATLTAGNIAALTVPGGLRVGDRLGEPADRAPRFAPPTLRTLVRARRPEQAAALRSALLALADRDPLLHARPAASGATALLLYGEV…
G438	87		refseq	Streptomyces sp. CCM MD2014,	NZ_CP009754.1	Otr(A)	48.607	478.0	2.68e-164	MRTLNIGILAHVDAGKTSLTERLLFDHGAVDRLGSVDAGDTVTDDGGIERRRGITIRSAVACFTVGDTRVNLIDTPGHSDFVAEVERALEVLDGAVLLLSAVEGVQARTRVLMRTLRRLRLPTLVFVNKIDRAGARTDNLLDDVRRLLTPHVAPLTEVAGAGTAHARVTRRPPDGRTAEALAEVDPDVLAALVDGPEPTARDLAAALCARTADGSFHPLFHGSALGGQGVAELVEGLVTLVPAAPGGTAAGPLEPRGTVFAVRPGPAGERRAYLRLYAGEVRPRRRLTFLRREADGRTTEVSGRVTRLDVVGGDATLTAGNIAALTVPGGLRVGDRLGEPADRAPRFAPPTLRTLVRARRPEQAAALRSALLALADRDPLLHARPAASGATALLLYGEV…
G439	87		nt	Streptomyces parvulus	CP015866.1	Otr(A)	49.373	494.0	1.40e-170	MHPTHTLNIGILAHVDAGKTSLTERLLFDHGAIDRLGSVDAGDTRTDDGGIERRRGITIRSAVAAFTVGATQVNLIDTPGHSDFVAEVERALEVLDGAVLLLSAVEGVQARTRVLLRTLRRLRLPTLVFVNKVDRAGARPEELLGDVRRLLTPHAAPMTAVTGAGTGDARVVPRPPDERTAEALAEVDPDVLAALVDGPEPTAGDLAAALAARTADGTFHPVYHGSALSGQGVAELVRGLLALVPPAAAAPGTAAPRGTVFAVRPEPGGGRTAYLRLYDGEVRPRQRLTFLRREADGRTTEVAGRVTRLDVVGGGAALTAGNIAALTGPGALRVGDRLGGLGDRAPQFAPPTLETVVRARRPEQAAPLRSALLALADQDPLLHARPEASGATALLLYGE…
G440	87		refseq	Streptomyces parvulus	NZ_CP015866.1	Otr(A)	49.373	494.0	1.40e-170	MHPTHTLNIGILAHVDAGKTSLTERLLFDHGAIDRLGSVDAGDTRTDDGGIERRRGITIRSAVAAFTVGATQVNLIDTPGHSDFVAEVERALEVLDGAVLLLSAVEGVQARTRVLLRTLRRLRLPTLVFVNKVDRAGARPEELLGDVRRLLTPHAAPMTAVTGAGTGDARVVPRPPDERTAEALAEVDPDVLAALVDGPEPTAGDLAAALAARTADGTFHPVYHGSALSGQGVAELVRGLLALVPPAAAAPGTAAPRGTVFAVRPEPGGGRTAYLRLYDGEVRPRQRLTFLRREADGRTTEVAGRVTRLDVVGGGAALTAGNIAALTGPGALRVGDRLGGLGDRAPQFAPPTLETVVRARRPEQAAPLRSALLALADQDPLLHARPEASGATALLLYGE…
G441	87		hmp_genomic	Streptomyces sp. HGB0020	AGER01000004	Otr(A)	50.000	502.0	7.72e-174	MPTLNIGILAHVDAGKTSLTERLLFDHGAIDRLGSVDAGDTRTDDGDIERRRGITIRSAVAAFTAGDTRINLIDTPGHSDFIAEVERALEVLDGAVLLLSAVEGVQAQTRVLMRTLRRLRLPTVVFVNKIDRAGARSADLLADIRRRLTPCVAPLTEVRDIGTAGARVTPRPPGDPQLAEALAEVDPAVLEAVVDGPEPTPDELRKALAARTADGSFHPVLFGSALGGQGVAELVEAVTGLIPPPPATSDGPPRGTVFAVRPSAGGERIAYLRLYEGEVTLRQRLTLLRREADGRTSEVTGRVTGLDVIGGGGPSLTAGNIAALTGLNGVRVGDRLGPLAERAPHFARPTLETLVRARRPGQAAALRTALLTLADQDPLIHARPAASGATALLLYGEVQ…
G442	87		hmp_genomic	Streptomyces sp. HGB0020	KE150426	Otr(A)	50.000	502.0	7.72e-174	MPTLNIGILAHVDAGKTSLTERLLFDHGAIDRLGSVDAGDTRTDDGDIERRRGITIRSAVAAFTAGDTRINLIDTPGHSDFIAEVERALEVLDGAVLLLSAVEGVQAQTRVLMRTLRRLRLPTVVFVNKIDRAGARSADLLADIRRRLTPCVAPLTEVRDIGTAGARVTPRPPGDPQLAEALAEVDPAVLEAVVDGPEPTPDELRKALAARTADGSFHPVLFGSALGGQGVAELVEAVTGLIPPPPATSDGPPRGTVFAVRPSAGGERIAYLRLYEGEVTLRQRLTLLRREADGRTSEVTGRVTGLDVIGGGGPSLTAGNIAALTGLNGVRVGDRLGPLAERAPHFARPTLETLVRARRPGQAAALRTALLTLADQDPLIHARPAASGATALLLYGEVQ…
G443	87		nt	Streptomyces lincolnensis	CP016438.1	Otr(A)	48.259	493.0	2.73e-170	MHTLNIGILAHVDAGKTSLTERLLFDHGAIDRLGSVDTGDTRTDDGTIERQRGITIRSAVAAFTVGDTQINLIDTPGHSDFIAEVERALEVLDGTVLLLSAVEGVQAQTRVLMRTLRRLRLPTLVFVNKIDRAGARADALLTDMRRRLTPHLTAVTGVTGIGTHGARVLPLPLGSRTAEALADVDPEILTALVDGPEPTPDELLRSLAARTADGSFHPVFLGSALGGQGVPELVDGITRLIPAAPATPATEPRGTVFAVLPGPGGERTAYLRLYDGEVTRRQPLTFRRREADGRTTEVGGRVTRLDVVGRPEPLTAGNIAVVTGLPGIRVGDRLGELTDRAPQFAPPTLQTLARARRPGQAAALRAALLTLADQDPLLHARPAASGATALLLYGEVQME…
G444	87		refseq	Streptomyces lincolnensis	NZ_CP016438.1	Otr(A)	48.259	493.0	2.73e-170	MHTLNIGILAHVDAGKTSLTERLLFDHGAIDRLGSVDTGDTRTDDGTIERQRGITIRSAVAAFTVGDTQINLIDTPGHSDFIAEVERALEVLDGTVLLLSAVEGVQAQTRVLMRTLRRLRLPTLVFVNKIDRAGARADALLTDMRRRLTPHLTAVTGVTGIGTHGARVLPLPLGSRTAEALADVDPEILTALVDGPEPTPDELLRSLAARTADGSFHPVFLGSALGGQGVPELVDGITRLIPAAPATPATEPRGTVFAVLPGPGGERTAYLRLYDGEVTRRQPLTFRRREADGRTTEVGGRVTRLDVVGRPEPLTAGNIAVVTGLPGIRVGDRLGELTDRAPQFAPPTLQTLARARRPGQAAALRAALLTLADQDPLLHARPAASGATALLLYGEVQME…
G445	88		pune	Metagenome	NODE_8_length_2621_cov_125.305	Tet(Q)	67.449	908.0	0.0	MNIINIGILAHIDAGKTSVTENLLFSSGATGECGSVDKGNTITDSMDIEKRRGITVRASTTSILWDDTKINIIDTPGHMDFIAEVERTFTILDGAILIISAKEGIQAQTKLLFSTLQRLQIPTVIYINKIDRVGINIDQLYSDIETVLSKNIFIMQSITNGSLHSICSEEKINEKYKEVVLDNDDKLLEQYLSNIKLTNRDYWNGMIDLIESAKFYPIFHGSAMYNIGIKELLNAIITFIKTPSPTSSKLSAYIYKIEHNKKEQKRAFLKITSGQLKVRSFVEVNGSNGTAKIKNLKAIYQGKEIEVDKVFENDIAIIDNAEEFQIGDYLGIKPVLIDKLDIPNPALQASILPYNPEERSRLITAMNTLFIEDPSLSFSINPCSNELEVSLYGLTQKEV…
G446	88		wwtp	Metagenome	NODE_14_length_2396_cov_27.621102	Tet(Q)	67.449	908.0	0.0	MNIINIGILAHIDAGKTSVTENLLFSSGATGECGSVDKGNTITDSMDIEKRRGITVRASTTSILWDDTKINIIDTPGHMDFIAEVERTFTILDGAILIISAKEGIQAQTKLLFSTLQRLQIPTVIYINKIDRVGINIDQLYSDIETVLSKNIFIMQSITNGSLHSICSEEKINEKYKEVVLDNDDKLLEQYLSNIKLTNRDYWNGMIDLIESAKFYPIFHGSAMYNIGIKELLNAIITFIKTPSPTSSKLSAYIYKIEHNKKEQKRAFLKITSGQLKVRSFVEVNGSNGTAKIKNLKAIYQGKEIEVDKVFENDIAIIDNAEEFQIGDYLGIKPVLIDKLDIPNPALQASILPYNPEERSRLITAMNTLFIEDPSLSFSINPCSNELEVSLYGLTQKEV…
G447	89		nt	Kribbella flavida	CP001736.1	Otr(A)	50.530	560.0	0.0	MGILAHVDAGKTSLTERLLYAAGVIDRVGRVDDGSTRTDSMELERRRGITIRSAVVSFELADLTVNLIDTPGHADFIAEVERALSVLDGAVLVLSAVEGVQVQTRLLMRTLQRLHIPTLLFVNKIDRMGARHDELLADVRRLLTPAAIPLGTVRDLGGRSARYVPFPPGATAISETLAERNDQFLARYLDDEVTAADQWRELAEQVRRAQVQPLYFGSAMTGDGVPELIEGIRTILPRATSSPGDRLQASVFKVERGPAGDKIASARIFAGTLRERQPVDVHRGGTTYQAKPAAVELFSRGGTRRVAAAEAGSIVALRGLKEIRIGDQLGVPSRRGGRLFAPPTLETVVRAADRIKLYQALQQLAEQDPLIRVRQDEEISVSLYGEVQKEVIAALLADE…
G448	89		refseq	Kribbella flavida	NC_013729.1	Otr(A)	50.530	560.0	0.0	MGILAHVDAGKTSLTERLLYAAGVIDRVGRVDDGSTRTDSMELERRRGITIRSAVVSFELADLTVNLIDTPGHADFIAEVERALSVLDGAVLVLSAVEGVQVQTRLLMRTLQRLHIPTLLFVNKIDRMGARHDELLADVRRLLTPAAIPLGTVRDLGGRSARYVPFPPGATAISETLAERNDQFLARYLDDEVTAADQWRELAEQVRRAQVQPLYFGSAMTGDGVPELIEGIRTILPRATSSPGDRLQASVFKVERGPAGDKIASARIFAGTLRERQPVDVHRGGTTYQAKPAAVELFSRGGTRRVAAAEAGSIVALRGLKEIRIGDQLGVPSRRGGRLFAPPTLETVVRAADRIKLYQALQQLAEQDPLIRVRQDEEISVSLYGEVQKEVIAALLADE…
G449	90		nt	Amycolatopsis sp. AA4	CP024894.1	Otr(A)	50.858	571.0	0.0	MKALTIGILAHIDAGKTSLTERLLFETGVLDHAGRVDDGDTQTDSLDLERRRGITIKSAVVAVSTPGHRLNLVDTPGHPDFIAEVERAVGVLDGAVLVVSAVEGVQAQTRVLMRTLVRLGIPVLVFANKIDRTGAREASLLESLRTKLSPQCVAMSTVADIGTPAARPVPLPFDERLADALAGDDAFLESYVAGVASTMDYRAALARQVATASVYPVFFGSAVTGAGVSDLIAGIYELLPSRERRGDGPLDATVFKIERGPSGEKIAYVRMFSGSLAARRPVPFRRLGAEGVGRPSAVRVFEHGATPVSGEALAGDVARVWGLPDLRIGDRLGESADLSQDRFFAPPSLETLVYPVDPDQTSALYTALTRLSEQDPLISIRRQDQEITVRLYGEVQKEV…
G450	91		pune	Metagenome	NODE_10_length_2547_cov_50.8066	Tet(T)	40.816	466.0	7.80e-160	MKIINLGIMAHVDAGKTTVTEGLLYHSGAIRSCGRVDHGTTVTDSMEIEQKRGMTVRSTTVSFNWEGCKINLIDTPGHVDFVAEVERSLSVVDGVVLVISAKEGVQPQTRVIFRKLQEMKMPVIFFINKVDRMGASVEQTLLDMKKQLTDKLLPVQTIDKVGERDCSLITTMDDEKLRNCVLEQLLMISEREDLIEAYLSGESIEQEQIRQEYQFAVARNLCYPVLMGAALMGVGIKELLYAITDSFSTRNVYNGDACAYVYKIERGRHKTIYFRVLKGCVIFKGRYCVASASGDRQGDQITVSQLLRMEQGRRVGADYVGEGDIGIIYDLPGVHCGDYLIPTEIESPENPEKRSFDLAKPLLKVSIEPQFPEKRRELLSALYELMEEDPLLAVHIHPD…
G451	92		nt	Actinoplanes friuliensis	CP006272.1	Otr(A)	52.733	587.0	0.0	LPSLNLGILAHVDAGKTSLTERLLLHAGVIDHLGSVDAGSTRTDTLDLERRRGITIKAAVVSFAIGDLTVNLIDTPGHPDFIAEVERVLGVLDGAVLVVSAVEGVQAQTRILMRTLNRLRIPALIFVNKIDRTGARNLLTELRTRLTPAAVALDTVHDAGTPAAHVGPWTDPALGNVLADHDDKLLTALVTGEHVDLQHELAAQTRRALVYPVLSGSAITGAGVPELAAALTTLLPAASGDPDGPLSGTVFKVERGDAGEKIAYARLFSGTLRVRDRTPTGRVTALTVFTDAGARRGSCATAGSIAQLRGLPAVRIGDALGTPPPAAGHLFAPPTLETVVEPADPADRGALYAALTELADQDPLINLRHDLALSLYGEVQKEVIQATLADAYGLHVTFR…
G452	92		refseq	Actinoplanes friuliensis	NC_022657.1	Otr(A)	52.733	587.0	0.0	LPSLNLGILAHVDAGKTSLTERLLLHAGVIDHLGSVDAGSTRTDTLDLERRRGITIKAAVVSFAIGDLTVNLIDTPGHPDFIAEVERVLGVLDGAVLVVSAVEGVQAQTRILMRTLNRLRIPALIFVNKIDRTGARNLLTELRTRLTPAAVALDTVHDAGTPAAHVGPWTDPALGNVLADHDDKLLTALVTGEHVDLQHELAAQTRRALVYPVLSGSAITGAGVPELAAALTTLLPAASGDPDGPLSGTVFKVERGDAGEKIAYARLFSGTLRVRDRTPTGRVTALTVFTDAGARRGSCATAGSIAQLRGLPAVRIGDALGTPPPAAGHLFAPPTLETVVEPADPADRGALYAALTELADQDPLINLRHDLALSLYGEVQKEVIQATLADAYGLHVTFR…
G453	93		pig_gut	Metagenome	NODE_41_length_2197_cov_9.477591	TetB(P)	33.891	387.0	4.14e-129	MKDNIRNIGIFAHVDAGKTTLSERLLQHSGQIRIVGAVDEGTAHTDRTEFERRRGISVKSTSAPLSWKGCSIHLIDTPGHADFASEVERSMWALDGAVVVISACEGVQPQTEAVFHALRRNGIPVIIFLNKTDRMGANPARAVAQAQKRLHSGVFLLEDREAAMAALADADEEALQDYLDGVVYSEDRLQPMLTRQVCACGLYPALAGSALQDTGIEELLDAICLYLPPPAGRSDAPLAGVVFAVEEDAAMGRGAVIRLFSGTLENRQTVGLPIRKATDYSDREIVEERKVTQIRAVSLEGRGADLGRIEAGGIAVVYGLSGVRVGAVIGDKSCLPRSIHQGTYRAPLMMVKVMPERAEDRAALHQALETLQAEDPLLDVKQYRGIEHIRVMGAIQLEV…
G454	93		pig_gut	Metagenome	NODE_48_length_2147_cov_5.912524	TetB(P)	33.020	395.0	2.07e-132	MPHPASPALRTLGIFAHVDAGKTTLSERLLAHAGAIRTAGAVDSGTAHTDRLDIERRRGISVKAACVPLMWRGVSLQLIDTPGHADFAAEVERSMWALDGAVLLVSAREGVQAQTETVFRALERSHLPALIFINKMDRVGADAARVLGQLRRRLTPGAFLLSDPESAMAALAEVDEGALEDYLEGVIYDPETLSERLVPRVHAGQLYPVLCGSALQDTGVEPLLDAICRYLPPPRGDAEAPLCGMVFAVEEDAVMGRGALLRLFSGQLENRQAVRIPLRAATDYTDRVRWEERKVTQIRALSVEGRGADLGRLRAGEIGWVYGLTGIRVGSVLGDAALLPRPMTAGTLREPLMMVRVTPDRPEDRPALHRALETLSAGDPLLDVKQYRGVEHLRVMGAI…
G455	94		nt	Nocardia terpenica	CP023778.1	Otr(A)	48.903	494.0	1.01e-170	MPIDRTRNIGILAHVDAGKTSLTERLLFDTGAIDRLGSVDAGTTRTDTGTIERQRGITVRSAVESFRVGDTQVNVIDTPGHPDFVAEVDRVLGVLDAAVLVVSAVEGVQAHTRVLMRTVREIRLPVLIFVNKIDRGGARYDSLLSELRKTVAPHLLPMTAVTGIGSGAARALPRSLDDPAFAADTAEVLADLDDTVLARVVDGPALTPHELRAALAEHTNAGALHPVYFGSARTGAGVAALVDALIDLPRPAITTDTVARGTVFAIDRDRSGTKTAYLRLFSGTVGPRDTLTVERDEPEGRTRFPVRPTGLRVVGSAGTTRNRLHAGQIGALTGVDAVRVGDRLADPSETGTRRPYFATPTLRSVVRSRDGDAARVHAALQQLAERDTFLRVRTEPDGA…
G456	95		pig_gut	Metagenome	NODE_55_length_2066_cov_9.679761	TetB(P)	39.866	446.0	4.18e-152	MAQFSQKVYDKSVFLEAGDFRGCPALKELLLMAGVSQENHLTPIINLGIVAHVDAGKTTLTEQMLYLSGVLRTPGSVDSGTAQTDWLEIERRRGISVRSSSTTLSWKGVQLNLIDTPGHVDFAGEVQRSLSVLDAAVLLVSAAEGIQAQTEALWKALTSLRIPTLLCINKIDRAGVNLTKLMDELRKQFSSAILPLQRVEGEGSREAKVIPLSWEHSALADDAIALTAEEDEEIGMLFLEDQPVPEALLRRTVRKMTGEGMLYPLVFASAAQGTGVSELMDAVCDLLPFAQRQTDGPLSGVVYKIEHDKTMGKAAHVRLFSGKIQNRDAVMLRGQAPEDAEKVTQIRRVMGNRYLDMGSLCAGDIGALYGMSQLKTGDILGEAALRREYTMATPLLKVR…
G457	96		nt	Amycolatopsis keratiniphila	LT629789.1	Otr(A)	52.868	574.0	0.0	MEYLNLGILAHVDAGKTSLTERLLHHTGAIGTLGRVDAGDTRTDTMDLERRRGITIRSAVVAFRVGDLRVNLIDTPGHPDFIAEVERALRVLDGVVLVVSAVEGVQAQTRVLMRALQRLRIPVLIFVNKIDRAGARDNGLLGDLAERLGVACVPMSEVDGIGTATAKVRPLSPSSGQAEQLAEHSDAFLAAYLEDTLTAEDYQDEIVRQTRLGVVSPVFFGSARSGEGIAELTSGIREFLAGAGKPVPDDRLRAAVFKIERGRAHEKIAYVRVFSGELGVRDHVPFHRPGGTFTAEAKVSAVRVFELGDETVEGRARAGQIAKVTGLKEIRIGELVGVPDEERASTQFPPPALETVVLPAEPAETAAVFTALQELAEQDPLITVRQDDETRRISVRLYG…
G458	97		pune	Metagenome	NODE_31_length_2038_cov_7.80182	Tet(T)	41.857	454.0	5.37e-155	MNTNTNTNKINIGILAHVDAGKTTITEHLLYACGATREIGRVDNGNTITDGMSLEKSRGITIRQTTVTMSYEGHQINLLDTPGHVDFIAEVERSLCVLDAAVLAISAKEGVQTQTKVIYHALKKAGIPVVLMINKIDRMGVHLPSVMDQIRAELSENLYLINGVEHAGDRSAQLRTLDESERTANLEVVSLLDEAIFEAWSEGREISTSELDGVAQRLFNDQKLMPVLNGSALHGLGISPLLNFITEWVEPNFQESLSAVVYKVDRDEHGARRCFTRLYGGALVLRETYPIFNEDRAYKILKMEGLNGIKPVRKDFASAGDVVILYTDELSVGSILGEPPMNQKLVQIASPTLKARVLAEDLAARRKICDALVVLTDEDPFLDFEIHPETEAISLKLFG…
G459	97		pune	Metagenome	NODE_23_length_2157_cov_11.8387	Tet(T)	40.097	444.0	2.35e-151	MKMNIGILAHVDAGKTTITEQMLYTCGVINEIGRVDNGNTTTDGMSLERSRGITIRQATVTMCYKTHTINLLDTPGHVDFIAEVERSLSVLDAAVLAISAKEGVQTQTKVIYNALKKAGIPVVLMINKVDRMGVALEAVMKQVRSELSDALYHINGVSEAGERTATLRPISEKEYSENLETLAMHDDEVFELWSSGEVISTDLMHEKAKRLFNEKKLIPVLNGAALHGLGIEPLLDLLTGWTQALEQEALSAVVYKVDRDSHGARRCFTRLFGGHLVLRETYSVLDEDKDFKILKMDGLKGIKPIRQDVATTGDVVILYTDALSVGSVIGVPPINRRLVHIASPTLKARVVADDLAMRRQVCDALVLLTDEDPFLSFEIHPETEAISLKLFGMVQKEII…
G460	98		hmp	Metagenome	NODE_79_length_2021_cov_2.539166	Tet(T)	40.686	479.0	3.84e-165	MENRILNLGILAHVDAGKTTLTESLLYHSGIIKSRGSVDRGTTITDSLELEQKRGMTIKASTVSFPIGDVKINLIDTPGHVDFIGEVERSLRALDGVVLVISAREGVQPQTRILFHQLKKMKMPVILFINKTDRVGADYEAVLAQIRTQLSTRIIQMQEVKRTPQQDYTIREYDWADTVYTEQIIMCSEKLLEKYLDGQKVEAEELEACLRFRVGKGRQYPVYAGSALKDLGMEQLMRGIVRWLPVRKPENSRLSAYIYKVEHDECGHKKVFFRVFSGTISQKDRVSAAGADQEITINNLMTVSRGRQIPAVNVGVNDIGILTDIPALSCSGFIGEACGGKNMGRLIEPMLCVNVAPAEAGDRYRLLDALNVLTEEDPLLKVRVSEQTGEILMDLFGKL…
G461	98		hmp	Metagenome	NODE_52_length_2205_cov_6.013953	Tet(T)	42.974	493.0	1.56e-170	MENRILNLGIMAHVDAGKTTLTESLLYYSGIVKVRGSVDKGTTITDSLELEQKRGMTIKASTVSFPVGDVKINLIDTPGHVDFIGEVERCLRALDGVILVISAREGVQPQTRILFRQLKKMRMPVLFFINKIDRPGADYEAVCAQIRSQLTKRLLFMQEVVKTPQQDYRIRDYGFDDSAYTDQILLSSEKLLNKYLEGEMAGEEELTAAARFRAGKGRLYPVYVGSALKCLGIEPLMQGVIRWLPVRRPGTDRLSAYVYKVEHDEKEHKLVYFRVFSGSIRQKDKVLIAGTEQEITINNLRTVKRGKQIPAQEVSANDIGILTDVPALKCGDFLGSMTPGKGTGLLMEPMLCVNIQPAEEEDRYRLLDALNVLAEEDPLLHIRIPERTGEILADLYGKL…
G462	98		hmp_genomic	Lachnospiraceae bacterium	ACTP02000001	Tet(T)	43.443	493.0	1.14e-170	LNLGIMAHVDAGKTTLTESLLYYSGIVKIRGSVDKGTTITDSLELEQKRGMTIKASTVSFPVGDVKINLIDTPGHVDFIGEVERCLRALDGVILVISAREGVQPQTRILFRQLKKMRMPVLFFINKIDRPGADYEAVCVQIRSQLTKRLLFMQEVVKTPEQDYRIRDYGFDDSAYTDQILLSSEKLLNKYLEGEMTGEEELTAAARFRAGKGRLYPVYVGSALKCLGIEPLMQGIIRWLPVRRPGTDRLSAYVYKVEHDEKEHKLVYFRVFSGSIRQKDKVLIAGTEQEITINNLRTVNRGKQIPAQEVSANDIGILTDVPALKCGDFLGSMTPGKGTGLLMEPMLCVNIQPAEEEDRYRLLDALNVLAEEDPLLHIRIPERTGEILADLYGKLQIEIL…
G463	98		hmp_genomic	Lachnospiraceae bacterium	KE150405	Tet(T)	43.443	493.0	1.14e-170	LNLGIMAHVDAGKTTLTESLLYYSGIVKIRGSVDKGTTITDSLELEQKRGMTIKASTVSFPVGDVKINLIDTPGHVDFIGEVERCLRALDGVILVISAREGVQPQTRILFRQLKKMRMPVLFFINKIDRPGADYEAVCVQIRSQLTKRLLFMQEVVKTPEQDYRIRDYGFDDSAYTDQILLSSEKLLNKYLEGEMTGEEELTAAARFRAGKGRLYPVYVGSALKCLGIEPLMQGIIRWLPVRRPGTDRLSAYVYKVEHDEKEHKLVYFRVFSGSIRQKDKVLIAGTEQEITINNLRTVNRGKQIPAQEVSANDIGILTDVPALKCGDFLGSMTPGKGTGLLMEPMLCVNIQPAEEEDRYRLLDALNVLAEEDPLLHIRIPERTGEILADLYGKLQIEIL…
G464	99		hmp	Metagenome	NODE_75_length_2046_cov_9.967353	TetB(P)	37.217	398.0	1.45e-133	LWGVLMERKDEKVLTLGIFAHANAGKTTITEHLLYHTNVIESVGRVDSGNTVTDNMKVEQERGITVRDSIVSFKLNNKNIQLIDTPGHVDFSAEVERAINVLDGAVLVISGVEGLEAQTYTIWRALQEKNVPVIIFINKMDRKGADYDKVIAELQNNLKVPTLTLTHVNQENDGSISIVPANMTEIIEELSMTDDEILEKYVNGEDIDGKWLASKMISLTHKNKIFPVVGGSALTDVGINDLVDSISRYLPTTSKKLEEEMSAYVFMIRVDENGKNAYIKVLNGSINNRDVIITGEEKTEKIKNIMISDGSKMKTVDAAYSGDIAIVNGLDVKCGQIIGNNVGLEKYISFVKPLLTMEINPLDKKDRVELMRALKILNEEDPHLNVRYSEKTKSIYCSL…
G465	100		pig_gut	Metagenome	NODE_58_length_2026_cov_29.725520	TetB(P)	36.435	421.0	1.37e-142	VYSGTMDRKFNIGILAHADAGKTTITEQLLSLSGRIRKTGSVDHGTTVTDFMEVEKRRGISVNSACVSLTYNGAEIDIIDTPGHVDFAGEVDRSLSAMDGAVLVLSGVEGVQAQTRTIYRALRELEIPTILVCNKIDRAGFERAKFEQQLKTELTERFAPVDSPEDVLAVLAEEDPEMEEAFLMEEMPDSAVLTGKLAEAAAAGKAFPLFYASAREGIGVQEILDGIVTYLPDASKTEVPELSGCVFKLQYDDVMGRVAFVRLYGGRLKARDIAPVYQKEQDTWEKITQIRRVQGGRFEDVGEMHAGEIAAVYGLSDVRIGDWIGTPVERRKAGALRVRPLLLTEAVSENPEEREKLASALTILSSEDPYLEYERNSETGQMFLHIMGEIQTEVLTEIL…
G466	101		wwtp	Metagenome	NODE_40_length_1989_cov_5.775078	TetB(P)	32.143	363.0	6.14e-120	MEKVDPENSAVTLGIFAHANAGKTTLTEHLLFHAKIIDTIGRVDEGNTITDSLKIERERGISVRAALVTFDLEGKKIQLIDTPGHIDFSAEVERALQVLDCAVVVISGVEGVEPQTYTLWKLLKQKKVPTIIFINKMDRRGADYGKTIEDIKQKLEKKVIPLIQIEGSEQTFVYSPNTHEQMLKLLAEQDDQLMEKYLEDPGQVTQEVLDRRLEELTRNGEVFPVIGGSALKGEGIEDLISCIQKYLPAPARNDQGKFSAFIYLVRVENGKKRFFTKILSGRLKTREHVKVENEDAQQIKEMATVEGSSLVPASEAGSGDIVVIQGLDAMTGQYLGEKPEDASQIRFVNPLISMNVAVKDKNQSMELAKALSVLNEEDPYLNVRHDQYTGQKCISLMGE…
G467	102		nt	Kibdelosporangium sp. MJ126-NF4	LN877229.1	Otr(A)	46.885	483.0	1.74e-166	MRMLNLGIVAHVDAGKTSLTERLLFDAGAITHLGSVDGGDTRTDAMDLERRRGITIRSAVATFTAAGHTVHLIDTPGHTDFVAEVERALGVLDGAILVLSAVEGVQPHTRVLMRTLQSLGVPTALFVNKIDRRGARHTDLLHDIRQMLSPSAIALNRPYALGTPDAGVEPVPPGPEWADVLAEHSDAVLQSYLDGLDPVLLRDELARQTAAGLAHPVFFGSAITGAGVEALRQGIVDLLPSAEPVPGPLDGTVFAIEHDPAGRRFAVARLFAGTLAVRDRVTFTRRDQTGAVVVESGRATEVLDADRRQTVIEAGGIARIGGVPGLRVGDRLGSTATPPVPARFRPPTLEAVVTSLDRDLYTGLAALADEDPLINVRQGPSAGSLVVSLYGEVQREVIA…
G468	102		nt	Kibdelosporangium phytohabitans	CP012752.1	Otr(A)	47.418	480.0	2.22e-165	MRMLNLGIVAHVDAGKTSLTERLLFDAGAITHLGSVDGGDTRTDAMDLERRRGITIRSAVATFDSAGHKVHLIDTPGHTDFVAEVERALGVLDGAILVLSAVEGVQPHTRVLMRTLRALGVPTLLFVNKIDRRGARHDDLLDDIRRMLSPSAVALNRPVDPGTAAATVELTEPGPELAEVLAEHSDAVLQSYLDGLDPVLLRDELVRQTAAGQVFPVLFGSAISGAGIDALRQGIVDLLPSAEPAPGPLDGTVFAIEHDPAGRRFAVARLFAGSLTVRDRVTFARRDASGSTVVESARATAVLDADRRAVAVRAGGIARIGGVPGLRVGDRLGSTVAPPPPALLRPPTLEAVVTSPDQDLYTGLSALADEDPLINVRPGPSAGSLVVSLYGEVQREVIA…
G469	102		refseq	Kibdelosporangium phytohabitans	NZ_CP012752.1	Otr(A)	47.418	480.0	2.22e-165	MRMLNLGIVAHVDAGKTSLTERLLFDAGAITHLGSVDGGDTRTDAMDLERRRGITIRSAVATFDSAGHKVHLIDTPGHTDFVAEVERALGVLDGAILVLSAVEGVQPHTRVLMRTLRALGVPTLLFVNKIDRRGARHDDLLDDIRRMLSPSAVALNRPVDPGTAAATVELTEPGPELAEVLAEHSDAVLQSYLDGLDPVLLRDELVRQTAAGQVFPVLFGSAISGAGIDALRQGIVDLLPSAEPAPGPLDGTVFAIEHDPAGRRFAVARLFAGSLTVRDRVTFARRDASGSTVVESARATAVLDADRRAVAVRAGGIARIGGVPGLRVGDRLGSTVAPPPPALLRPPTLEAVVTSPDQDLYTGLSALADEDPLINVRPGPSAGSLVVSLYGEVQREVIA…
G470	103		nt	Allokutzneria albata	LT629701.1	Otr(A)	47.196	496.0	1.12e-171	MRMLNLGIVAHVDAGKTSLTERLLFSSGAIRRLGSVDDGSTTTDGMDLERRRGITIRSAVAAFTTADCRVHLIDTPGHTDFVAEVERALGVLDGAILVISAVEGVQAHTRVLMRTLRAMRVPTILFVNKIDRVGARHTELLADIRRLLSDTAIPLNRPVDLGSRAADVVEIAPDAALLAEHSDAVLESYVDGQVDENLLREELRAQSRAGLAHPVLFGSAITGVGISALLKGIAELLPSVEAVPDGPLDGVVFAVEHGRQRLAVARLFSGSLAARDEVTFDSGSGVATMVLDVSGERTRVPSGGIARIGGLPLRIGDRLGSAGASRTPARFSPPTLETVVTADDPTALFTALSQLADQDPLIDVRRSSPGSLVVSLYGEVQREVIAARLEEEFGIAAVF…
G471	104		nt	Kibdelosporangium sp. MJ126-NF4	LN877229.1	Otr(A)	49.216	536.0	0.0	LARTLNLGILAHVDAGKTSLTERLLQLGGVIDEVGSVDRGSTQTDSMALERQRGITIKSAVVSFVIDDVTVNLIDTPGHPDFIAEVERSLSVLDGAVLVISAVEGVQAQTRVLMRALKRLAIPTVIFVNKIDRMGARHGSLLREIADRLTLAIAPVDGDPTDLLATVDDAVLAAYLDGSLTPEQVHQSLTAQTRLARVHPVFFGSAITGAGVPALMSALTEFLPSAAGAHDGPGSGLVFKVERGQHGEKIAYVRMFSGTLRVRDRVQFDGRDGKVTAISVFDRGPAVRADSVRAGQIGKVWGLSEIRIGDQIGAPHTHTEHHFTPPTLETAVVPDDQAQRGALYTALTQLAEQDPLINLRQDGVISLYGEVQKEVIQATLLNDYGLAVSFEETTTICIE…
G472	104		nt	Kibdelosporangium phytohabitans	CP012752.1	Otr(A)	49.922	544.0	0.0	LARTLNLGILAHVDAGKTSLTERLLQLGGVIDEVGSVDDGNTQTDSMALERQRGITIKSAVMSFVVDDVTVNLIDTPGHPDFIAEVERSLSVLDGAVLVISAVEGVQAQTRVLMRALRRLAIPTIIFVNKIDRTGARHDSLLREIADRLTPAIAPDGTDPVDLLATVDDALLAGYLDGSLTPEDTRGSLVAQTRLARVHPVFFGSAITGAGVPALMSALVEFLPTASGATDGPGSGLVFKVERGQHGEKIAYVRMFSGSLRVRDRVRFGGKDGKITAISVFDRGPAVRGASVGAGQIGKLWGLSEVRIGDHIGEPHRHAEHHFTPPTLETVVIPDDPSERGALYTALTQLAEQDPLINLRQDGVISLYGEVQKEVIQATLSDDYGLAVSFEETTTICIE…
G473	104		refseq	Kibdelosporangium phytohabitans	NZ_CP012752.1	Otr(A)	49.922	544.0	0.0	LARTLNLGILAHVDAGKTSLTERLLQLGGVIDEVGSVDDGNTQTDSMALERQRGITIKSAVMSFVVDDVTVNLIDTPGHPDFIAEVERSLSVLDGAVLVISAVEGVQAQTRVLMRALRRLAIPTIIFVNKIDRTGARHDSLLREIADRLTPAIAPDGTDPVDLLATVDDALLAGYLDGSLTPEDTRGSLVAQTRLARVHPVFFGSAITGAGVPALMSALVEFLPTASGATDGPGSGLVFKVERGQHGEKIAYVRMFSGSLRVRDRVRFGGKDGKITAISVFDRGPAVRGASVGAGQIGKLWGLSEVRIGDHIGEPHRHAEHHFTPPTLETVVIPDDPSERGALYTALTQLAEQDPLINLRQDGVISLYGEVQKEVIQATLSDDYGLAVSFEETTTICIE…
G474	105		nt	Saccharopolyspora erythraea	AM420293.1	Otr(A)	51.885	503.0	8.92e-175	MRTLNLGILAHVDAGKTSLTERLLHSAGVVDEVGNVDDGSTRTDSTALERQRGITIRSAVVSFVVGDVAVNLIDTPGHPDFIAEVERALGVLDGAVLVISAVEGVQAQTRLLMRTLRRLRIPTLVFVNKIDREGARHEDLLRDITAKVARGSIPMGTPIDLGTPAARYASFGPSNRNFAAALLELLAEHDDALLAAYVDGKPEVSHSRLRRELAAQTSRMLVHPVFFGSAITGAGVEDLMSGLAELLPASRGNADGPVSGTVFKAEREPGGNKVAHVRMFSGTVRVREAVRIRGQEHKVTAIHVFDRGSAVRRRTVTAGRLARLCGLGDVRIGDAIGVPRATAGEHHFSPPTLESVVLARRPSDGPALHTALGLLAEQDPLIGLRHDGPRGELSVSLYG…
G475	105		refseq	Saccharopolyspora erythraea	NC_009142.1	Otr(A)	51.885	503.0	8.92e-175	MRTLNLGILAHVDAGKTSLTERLLHSAGVVDEVGNVDDGSTRTDSTALERQRGITIRSAVVSFVVGDVAVNLIDTPGHPDFIAEVERALGVLDGAVLVISAVEGVQAQTRLLMRTLRRLRIPTLVFVNKIDREGARHEDLLRDITAKVARGSIPMGTPIDLGTPAARYASFGPSNRNFAAALLELLAEHDDALLAAYVDGKPEVSHSRLRRELAAQTSRMLVHPVFFGSAITGAGVEDLMSGLAELLPASRGNADGPVSGTVFKAEREPGGNKVAHVRMFSGTVRVREAVRIRGQEHKVTAIHVFDRGSAVRRRTVTAGRLARLCGLGDVRIGDAIGVPRATAGEHHFSPPTLESVVLARRPSDGPALHTALGLLAEQDPLIGLRHDGPRGELSVSLYG…
G476	106		nt	Allokutzneria albata	LT629701.1	Otr(A)	47.907	503.0	8.52e-175	VRTLNLGVLAHVDAGKTSLTERLLHAAGAIDHLGSVDDGDTQTDSLALERQRGITIKSAVASFVVGDVTVNLIDTPGHPDFIAEVERVLNVLDGAVLVVSAVEGVQAQTRVLMRTLRRLRIPTIVFVNKMDRPNADAERTVRAITEKLTPSLAAPDDTDRLAEVLAEHDDALLKSYVDGVVPPADLRAALAEQTERALVHPVFFGSAITGAGVDELISGIVEWLPAKEGDAGGPVSGTVFKVDRMPNGEKLAYVRMFSGTIRPRDRFDAGKVTALHTFGGGELSAGRIGGVLGLSKARIGDAVGLPGARARHHFAPPTLEAVVEPRNPAHRGGLHAALTQLAEQDPLINLRDDFRVSLYGEVQKEVIQATLATDYGIDVAFRETTTIHIERPVGVGAAV…

## Sheet: Efflux pump
Gene ID	Family	Name	Dataset	Species	Accesion No.	Most similiar previously known	%Identity to most. sim. prev. known	BLAST score	BLAST e-value	Sequence
G1	1		nt	Lysobacter enzymogenes	CP013140.1	Tet(A)	55.000	375.0	7.07e-130	MRTPIQSPAAAPAEPAGSASPAGPMPAEPTPAPAAGRDPPGAEATATTRSPAPAPAPGASGLNLALVLILATVALDAIGIGLIAPVLPQLLDAFGVHANLALHAGALTALYALMQFVCAPALGALSDRFGRRPVLLCSLFGSALDYLLMACAPWLSLLYLGRAIAGVSGASGSVAGAYIADISDESQRARRYGWLGASFGLGLVAGPVIGGLLGAVWLRAPFLAAAALATLNFALAWLALPEPRRPRAPAPQRARPSLRELAPWHSLRELGRLPDLAPLLWLYLAMQLAGQVPGTLWAIYGHDRFGWNPTAVGLSLAAFGIIHSLFQAFATGRISDRFGPSRTLLGGVISDVLGYLAFAFARSVATLAPGLLLAAGGGIGGPALLAMSSERTDEARQGA…
G2	2		wwtp	Metagenome	NODE_80_length_1617_cov_3.503201	Tet(41)	52.926	384.0	1.33e-133	LIGPPSADDRLAGRASIAYPNGQARFLPIRSPPRAWLAAADANEYRTTPSRSRGGPDLNKALIVILSAVTIDAVGIGLIIPILPKLLEDVAHQSDVAILYGIMLAIYSAMQFIFSPALGVLSDRFGRRPVLLISLAGAAVDYIIMAVAPELWMLVIGRAIAGITSANMAVATAYLTDITPEEQRAQRFGYFHAMFGIGFIIGPLLGGWLGEHWVRAPFAAAALLNALNFALAFFVLPESRKGQPIEGFKLRQLNPFGSLGWALTMRALLPMMAIFLIMNFVGNMYGTTWVLFSQDAYGWGPLPIGLSFAAFGLFHAGAQIFLTGPVARWAGERWALIIGFTAEVTSLVILAFATQGWVMFAIMPLFAVGGVGMPALQSLTTSLVDSDNQGRLQGVLASI…
G3	3		nt	Burkholderia cenocepacia	CP019674.1	Tet(41)	69.975	522.0	0.0	LNPSLIAILATVLLDAIGVGIVMPILPGLLRSLAATGSTDTHYGVLLALYAFAQFLCAPLLGALSDRFGRRPVLLASLAGAALDYLLMALAPTLAWLYVGRLIAGVTGANVAVATAYVTDVTAEPDRARRFGQLGAMMGIGFIAGPLIGGLLGALHLRAPFVAAALLNALNLVLVWHVLPESRPRSAGGGRTAGALNPFANLRRLSGAPALAPLIGIYVIVALVSQAPATLWILYGQEHFGWSTPVAGLSLAGYGACHALAQAFAIGPLIARLGERRALALGLAGDALGLAVIAFATAAWVPFALLPLFAAGGMTLPALQAMLARQVDDTRQGELQGTLASVASLIGVAGPLVVTATYAATRTTWPGLVWAAAALLYLLVPPLLAGARRRVQPASVTRF…
G4	3		refseq	Burkholderia cenocepacia	NZ_CP019674.1	Tet(41)	69.975	522.0	0.0	LNPSLIAILATVLLDAIGVGIVMPILPGLLRSLAATGSTDTHYGVLLALYAFAQFLCAPLLGALSDRFGRRPVLLASLAGAALDYLLMALAPTLAWLYVGRLIAGVTGANVAVATAYVTDVTAEPDRARRFGQLGAMMGIGFIAGPLIGGLLGALHLRAPFVAAALLNALNLVLVWHVLPESRPRSAGGGRTAGALNPFANLRRLSGAPALAPLIGIYVIVALVSQAPATLWILYGQEHFGWSTPVAGLSLAGYGACHALAQAFAIGPLIARLGERRALALGLAGDALGLAVIAFATAAWVPFALLPLFAAGGMTLPALQAMLARQVDDTRQGELQGTLASVASLIGVAGPLVVTATYAATRTTWPGLVWAAAALLYLLVPPLLAGARRRVQPASVTRF…
G5	3		nt	Burkholderia diffusa	CP013362.1	Tet(41)	68.354	514.0	0.0	MYPLNPSLIAILATALLDAIGVGLVMPILPGLLRSLGGTASGSTGTHYGMLLALYALAQFLCAPLLGALSDRFGRRPVLLASLGGAAFDYLLMAGAPSLAWLYAGRLIAGVTGANVAVATAYVTDVTAEPDRARRFGQLGAMMGIGFIAGPLLGGLLGAWHLRAPFVAAALFNALNLALVWRVLPESRPPSARNGRAFAAVNPFASLRRLHGAAALAPLVGIYVIVALVSQVPATLWILYGQERFGWSTLVAGLSLTGYGACHTLAQAFAIGPLIARLGERRALALGLVGDALAFAAIAFATTAWVPFALLPLFAAGGMTLPSLQAMLARQVDDARQGELQGALASVASLIGVAGPLVVTATYAATRDTWPGLVWAAAGMLYMFVPPLLAGARAAGAAR…
G6	3		refseq	Burkholderia diffusa	NZ_CP013362.1	Tet(41)	68.354	514.0	0.0	MYPLNPSLIAILATALLDAIGVGLVMPILPGLLRSLGGTASGSTGTHYGMLLALYALAQFLCAPLLGALSDRFGRRPVLLASLGGAAFDYLLMAGAPSLAWLYAGRLIAGVTGANVAVATAYVTDVTAEPDRARRFGQLGAMMGIGFIAGPLLGGLLGAWHLRAPFVAAALFNALNLALVWRVLPESRPPSARNGRAFAAVNPFASLRRLHGAAALAPLVGIYVIVALVSQVPATLWILYGQERFGWSTLVAGLSLTGYGACHTLAQAFAIGPLIARLGERRALALGLVGDALAFAAIAFATTAWVPFALLPLFAAGGMTLPSLQAMLARQVDDARQGELQGALASVASLIGVAGPLVVTATYAATRDTWPGLVWAAAGMLYMFVPPLLAGARAAGAAR…
G7	3		nt	Burkholderia cenocepacia	CP019670.1	Tet(41)	69.873	521.0	0.0	MLLNPSLIAILATGLLDAIGVGIVMPILPGLLRSLAAAGSTDTHYGILLALYAFAQFLCAPLLGALSDRFGRRPVLLVSLAGAALDYLLMALAPTLAWLYVGRLIAGITGANVAVATAYVTDVTAEPDRARRFGQLGAMMGIGFIAGPLIGGLLGVLHLRAPFVAAAVLNALNLVLVWRVLPESRPRSAREGRAVGTLNPFTSLRRLSGAPALAPLVGIYVIVALVSQAPATLWILYGQEHFGWSTPVAGLSLAGYGACHALAQAFAIGPLIARLGERRALALGLAGDALGLAIIAFATAAWVPFALLPLFAAGGMTLPALQAMLARQVDDARQGELQGTLASVASLIGVAGPLVVTATYAATRATWPGLVWAAAALLYLLVPPLLAGARPANAPRASA*
G8	3		refseq	Burkholderia cenocepacia	NZ_CP019670.1	Tet(41)	69.873	521.0	0.0	MLLNPSLIAILATGLLDAIGVGIVMPILPGLLRSLAAAGSTDTHYGILLALYAFAQFLCAPLLGALSDRFGRRPVLLVSLAGAALDYLLMALAPTLAWLYVGRLIAGITGANVAVATAYVTDVTAEPDRARRFGQLGAMMGIGFIAGPLIGGLLGVLHLRAPFVAAAVLNALNLVLVWRVLPESRPRSAREGRAVGTLNPFTSLRRLSGAPALAPLVGIYVIVALVSQAPATLWILYGQEHFGWSTPVAGLSLAGYGACHALAQAFAIGPLIARLGERRALALGLAGDALGLAIIAFATAAWVPFALLPLFAAGGMTLPALQAMLARQVDDARQGELQGTLASVASLIGVAGPLVVTATYAATRATWPGLVWAAAALLYLLVPPLLAGARPANAPRASA*
G9	3		nt	Burkholderia cenocepacia	CP000378.1	Tet(41)	69.643	520.0	0.0	MLLNPSLIAILATVLLDAIGVGIVMPILPGLLRSLAAAGSTDTHYGILLALYAFAQFLCAPLLGALSDRFGRRPVLLASLAGAALDYLLMALAPTLAWLYVGRLIAGITGANAAVATAYVTDVTAEPDRARRFGQLGAMMGIGFIAGPLIGGLLGVLHLRAPFVAAALLNALNLLLVWRVLPESRPRSAREGQAVGALNPFASLRRLSGAPALAPLVGIYVIVALVSQAPATLWILYGQEHFGWSTPVAGLSLAGYGACHALAQAFAIGPLIARLGERRALALGLAGDALGLAIIAFATAAWVPFALLPLFAAGGMTLPALQAMLARQVDDARQGELQGTLASVASLIGVAGPLVVTATYAATRTTWPGLVWAAAALLYLLVPPLLAGARPANAPRASG*
G10	3		nt	Burkholderia cenocepacia	CP000458.1	Tet(41)	69.643	520.0	0.0	MLLNPSLIAILATVLLDAIGVGIVMPILPGLLRSLAAAGSTDTHYGILLALYAFAQFLCAPLLGALSDRFGRRPVLLASLAGAALDYLLMALAPTLAWLYVGRLIAGITGANAAVATAYVTDVTAEPDRARRFGQLGAMMGIGFIAGPLIGGLLGVLHLRAPFVAAALLNALNLLLVWRVLPESRPRSAREGQAVGALNPFASLRRLSGAPALAPLVGIYVIVALVSQAPATLWILYGQEHFGWSTPVAGLSLAGYGACHALAQAFAIGPLIARLGERRALALGLAGDALGLAIIAFATAAWVPFALLPLFAAGGMTLPALQAMLARQVDDARQGELQGTLASVASLIGVAGPLVVTATYAATRTTWPGLVWAAAALLYLLVPPLLAGARPANAPRASG*
G11	3		refseq	Burkholderia cenocepacia	NC_008060.1	Tet(41)	69.643	520.0	0.0	MLLNPSLIAILATVLLDAIGVGIVMPILPGLLRSLAAAGSTDTHYGILLALYAFAQFLCAPLLGALSDRFGRRPVLLASLAGAALDYLLMALAPTLAWLYVGRLIAGITGANAAVATAYVTDVTAEPDRARRFGQLGAMMGIGFIAGPLIGGLLGVLHLRAPFVAAALLNALNLLLVWRVLPESRPRSAREGQAVGALNPFASLRRLSGAPALAPLVGIYVIVALVSQAPATLWILYGQEHFGWSTPVAGLSLAGYGACHALAQAFAIGPLIARLGERRALALGLAGDALGLAIIAFATAAWVPFALLPLFAAGGMTLPALQAMLARQVDDARQGELQGTLASVASLIGVAGPLVVTATYAATRTTWPGLVWAAAALLYLLVPPLLAGARPANAPRASG*
G12	3		refseq	Burkholderia cenocepacia	NC_008542.1	Tet(41)	69.643	520.0	0.0	MLLNPSLIAILATVLLDAIGVGIVMPILPGLLRSLAAAGSTDTHYGILLALYAFAQFLCAPLLGALSDRFGRRPVLLASLAGAALDYLLMALAPTLAWLYVGRLIAGITGANAAVATAYVTDVTAEPDRARRFGQLGAMMGIGFIAGPLIGGLLGVLHLRAPFVAAALLNALNLLLVWRVLPESRPRSAREGQAVGALNPFASLRRLSGAPALAPLVGIYVIVALVSQAPATLWILYGQEHFGWSTPVAGLSLAGYGACHALAQAFAIGPLIARLGERRALALGLAGDALGLAIIAFATAAWVPFALLPLFAAGGMTLPALQAMLARQVDDARQGELQGTLASVASLIGVAGPLVVTATYAATRTTWPGLVWAAAALLYLLVPPLLAGARPANAPRASG*
G13	3		nt	Burkholderia cenocepacia	CP019668.1	Tet(41)	69.873	521.0	0.0	MLLNPSLIAILATVLLDAIGVGIVMPILPGLLRSLAAAGSTDTHYGILLALYAFAQFLCAPLLGALSDRFGRRPVLLASLAGAALDYLLMALAPTLAWLYVGRLIAGITGANVAVATAYVTDVTAEPDRARRFGQLGAMMGIGFIAGPLIGGLLGVLHLRAPFVAAALLNALNLLLVWRVLPESRPRSAREGRAVGALNPFASLRRLSGAPALAPLVGIYVIVALVSQAPATLWILYGQEHFGWSTPVAGLSLAGYGACHALAQAFAIGPLIARLGERRALALGLAGDALGLAIIAFATAAWVPFALLPLFAAGGMTLPALQAMLARQVDDARQGELQGTLASVASLIGVAGPLVVTATYAATRATWPGLVWATAALLYLLVPPLLAGARPANAPRASA*
G14	3		refseq	Burkholderia cenocepacia	NZ_CP019668.1	Tet(41)	69.873	521.0	0.0	MLLNPSLIAILATVLLDAIGVGIVMPILPGLLRSLAAAGSTDTHYGILLALYAFAQFLCAPLLGALSDRFGRRPVLLASLAGAALDYLLMALAPTLAWLYVGRLIAGITGANVAVATAYVTDVTAEPDRARRFGQLGAMMGIGFIAGPLIGGLLGVLHLRAPFVAAALLNALNLLLVWRVLPESRPRSAREGRAVGALNPFASLRRLSGAPALAPLVGIYVIVALVSQAPATLWILYGQEHFGWSTPVAGLSLAGYGACHALAQAFAIGPLIARLGERRALALGLAGDALGLAIIAFATAAWVPFALLPLFAAGGMTLPALQAMLARQVDDARQGELQGTLASVASLIGVAGPLVVTATYAATRATWPGLVWATAALLYLLVPPLLAGARPANAPRASA*
G15	3		nt	Burkholderia cenocepacia	CP017238.1	Tet(41)	69.643	520.0	0.0	MLLNPSLIAILATVLLDAIGVGIVMPILPGLLRSLAAAGNTDTHYGILLALYAFAQFLCAPLLGALSDRFGRRPVLLASLAGAALDYLLMALAPTLAWLYVGRLIAGITGANVAVATAYVTDVTAEPDRARRFGQLGAMMGIGFIAGPLIGGLLGVLHLRAPFVAAALLNALNLLLVWRVLPESRPRSAREGQAVGALNPFASLRRLSGAPALAPLVGIYVIVALVSQAPATLWILYGQEHFGWSTPVAGLSLAGYGACHALAQAFAIGPLIARLGERRALALGLAGDALGLAIIAFATAAWVPFALLPLFAAGGMTLPALQAMLARQVDDARQGELQGTLASVASLIGVAGPLVVTATYAATRATWPGLVWAAAALLYLLVPPLLAGARPANAPRASA*
G16	3		refseq	Burkholderia cenocepacia	NZ_CP017238.1	Tet(41)	69.643	520.0	0.0	MLLNPSLIAILATVLLDAIGVGIVMPILPGLLRSLAAAGNTDTHYGILLALYAFAQFLCAPLLGALSDRFGRRPVLLASLAGAALDYLLMALAPTLAWLYVGRLIAGITGANVAVATAYVTDVTAEPDRARRFGQLGAMMGIGFIAGPLIGGLLGVLHLRAPFVAAALLNALNLLLVWRVLPESRPRSAREGQAVGALNPFASLRRLSGAPALAPLVGIYVIVALVSQAPATLWILYGQEHFGWSTPVAGLSLAGYGACHALAQAFAIGPLIARLGERRALALGLAGDALGLAIIAFATAAWVPFALLPLFAAGGMTLPALQAMLARQVDDARQGELQGTLASVASLIGVAGPLVVTATYAATRATWPGLVWAAAALLYLLVPPLLAGARPANAPRASA*
G17	3		nt	Burkholderia cenocepacia	CP013397.1	Tet(41)	69.388	520.0	0.0	MLLNPSLIAILATVLLDAIGVGIVMPILPGLLRSLAAAGSTDTHYGILLALYAFAQFLCAPLLGALSDRFGRRPVLLASLAGAALDYLLMALAPTLAWLYVGRLIAGITGANVAVATAYVTDVTAEPDRARRFGQLGAMMGIGFIAGPLIGGLLGVLHLRAPFVAAALLNALNLLLVWRVLPESRPRSAREGQAVGALNPFASLRRLSGAPALAPLVGIYVIVALASQAPATLWILYGQEHFGWSTPVAGLSLAGYGACHALAQAFAIGPLIARLGERRALALGLAGDALGLAVIAFATAAWVPFALLPLFAAGGMTLPALQAMLARQVDDARQGELQGTLASVASLIGVAGPLVVTATYAATRATWPGLVWAAAALLYLLVPPLLAGARPANAPRASA*
G18	3		nt	Burkholderia cenocepacia	CP000958.1	Tet(41)	69.643	521.0	0.0	MLLNPSLIAILATVLLDAIGVGIVMPILPGLLRSLAAAGSTDTHYGILLALYAFAQFLCAPLLGALSDRFGRRPVLLASLAGAALDYLLMALAPTLAWLYVGRLIAGITGANVAVATAYVTDVTAEPDRARRFGQLGAMMGIGFIAGPLIGGLLGVLHLRAPFVAAALLNALNLLLVWRVLPESRPRSAREGQAVGALNPFASLRRLSGAPALAPLVGIYVIVALVSQAPATLWILYGQEHFGWSTPVAGLSLAGYGACHALAQAFAIGPLIARLGERRALALGLAGDALGLAIIAFATAAWVPFALLPLFAAGGMTLPALQAMLARQVDDARQGELQGTLASVASLIGVAGPLVVTATYAATRTTWPGLVWAAAALLYLLVPPLLAGARPANAPRASA*
G19	3		refseq	Burkholderia cenocepacia	NC_010508.1	Tet(41)	69.643	521.0	0.0	MLLNPSLIAILATVLLDAIGVGIVMPILPGLLRSLAAAGSTDTHYGILLALYAFAQFLCAPLLGALSDRFGRRPVLLASLAGAALDYLLMALAPTLAWLYVGRLIAGITGANVAVATAYVTDVTAEPDRARRFGQLGAMMGIGFIAGPLIGGLLGVLHLRAPFVAAALLNALNLLLVWRVLPESRPRSAREGQAVGALNPFASLRRLSGAPALAPLVGIYVIVALVSQAPATLWILYGQEHFGWSTPVAGLSLAGYGACHALAQAFAIGPLIARLGERRALALGLAGDALGLAIIAFATAAWVPFALLPLFAAGGMTLPALQAMLARQVDDARQGELQGTLASVASLIGVAGPLVVTATYAATRTTWPGLVWAAAALLYLLVPPLLAGARPANAPRASA*
G20	3		nt	Burkholderia cepacia	CP007746.1	Tet(41)	68.702	511.0	0.0	LNPSLIAILATVLLDAIGVGIVMPILPGLLRSLADAGSTDTHYGILLALYAFAQFLCAPLLGALSDRVGRRPVLLVSLAGAALDYLLMALAPTLAWLYVGRLIAGITGANVAVATAYVTDVTAEPDRARRFGQLGAMMGIGFIAGPLIGGLLGALHVRAPFVAAAVLNALNLVFVWRALPESRPRSAREGQTAGALNPFASLRRLTGSPALVPLIGIYVIVALVSQAPATLWILYGQEHFGWSTPIAGLSLAGYGACHALAQAFAIGPLIARLGERRALALGLAGDAFGLVAIAFATAAWVPFALLPLFAAGGMTLPALQAMLARQVDDARQGELQGALASVASLIGVAGPLVVTATYAATRATWPGLVWAAAALLYLLVPPLLAGARPAGAARPSA*
G21	3		nt	Burkholderia cepacia	CP012981.1	Tet(41)	68.702	511.0	0.0	LNPSLIAILATVLLDAIGVGIVMPILPGLLRSLADAGSTDTHYGILLALYAFAQFLCAPLLGALSDRVGRRPVLLVSLAGAALDYLLMALAPTLAWLYVGRLIAGITGANVAVATAYVTDVTAEPDRARRFGQLGAMMGIGFIAGPLIGGLLGALHVRAPFVAAAVLNALNLVFVWRALPESRPRSAREGQTAGALNPFASLRRLTGSPALVPLIGIYVIVALVSQAPATLWILYGQEHFGWSTPIAGLSLAGYGACHALAQAFAIGPLIARLGERRALALGLAGDAFGLVAIAFATAAWVPFALLPLFAAGGMTLPALQAMLARQVDDARQGELQGALASVASLIGVAGPLVVTATYAATRATWPGLVWAAAALLYLLVPPLLAGARPAGAARPSA*
G22	3		nt	Burkholderia cepacia	CP022083.1	Tet(41)	68.702	511.0	0.0	LNPSLIAILATVLLDAIGVGIVMPILPGLLRSLADAGSTDTHYGILLALYAFAQFLCAPLLGALSDRVGRRPVLLVSLAGAALDYLLMALAPTLAWLYVGRLIAGITGANVAVATAYVTDVTAEPDRARRFGQLGAMMGIGFIAGPLIGGLLGALHVRAPFVAAAVLNALNLVFVWRALPESRPRSAREGQTAGALNPFASLRRLTGSPALVPLIGIYVIVALVSQAPATLWILYGQEHFGWSTPIAGLSLAGYGACHALAQAFAIGPLIARLGERRALALGLAGDAFGLVAIAFATAAWVPFALLPLFAAGGMTLPALQAMLARQVDDARQGELQGALASVASLIGVAGPLVVTATYAATRATWPGLVWAAAALLYLLVPPLLAGARPAGAARPSA*
G23	3		nt	Burkholderia cepacia	CP023518.1	Tet(41)	68.702	511.0	0.0	LNPSLIAILATVLLDAIGVGIVMPILPGLLRSLADAGSTDTHYGILLALYAFAQFLCAPLLGALSDRVGRRPVLLVSLAGAALDYLLMALAPTLAWLYVGRLIAGITGANVAVATAYVTDVTAEPDRARRFGQLGAMMGIGFIAGPLIGGLLGALHVRAPFVAAAVLNALNLVFVWRALPESRPRSAREGQTAGALNPFASLRRLTGSPALVPLIGIYVIVALVSQAPATLWILYGQEHFGWSTPIAGLSLAGYGACHALAQAFAIGPLIARLGERRALALGLAGDAFGLVAIAFATAAWVPFALLPLFAAGGMTLPALQAMLARQVDDARQGELQGALASVASLIGVAGPLVVTATYAATRATWPGLVWAAAALLYLLVPPLLAGARPAGAARPSA*
G24	3		refseq	Burkholderia cepacia	NZ_CP012981.1	Tet(41)	68.702	511.0	0.0	LNPSLIAILATVLLDAIGVGIVMPILPGLLRSLADAGSTDTHYGILLALYAFAQFLCAPLLGALSDRVGRRPVLLVSLAGAALDYLLMALAPTLAWLYVGRLIAGITGANVAVATAYVTDVTAEPDRARRFGQLGAMMGIGFIAGPLIGGLLGALHVRAPFVAAAVLNALNLVFVWRALPESRPRSAREGQTAGALNPFASLRRLTGSPALVPLIGIYVIVALVSQAPATLWILYGQEHFGWSTPIAGLSLAGYGACHALAQAFAIGPLIARLGERRALALGLAGDAFGLVAIAFATAAWVPFALLPLFAAGGMTLPALQAMLARQVDDARQGELQGALASVASLIGVAGPLVVTATYAATRATWPGLVWAAAALLYLLVPPLLAGARPAGAARPSA*
G25	3		nt	Burkholderia cenocepacia	HG938370.1	Tet(41)	68.861	514.0	0.0	LNPSLIAILATVVLDAIGVGIVMPILPGLLRSLAATGSTDTHYGVLLALYAFAQFLCAPLLGALSDRFGRRPVLLASLAGAALDYLLMALAPTLAWLYVGRLIAGVTGANVAVATAYVTDVTAEPDRARRFGQLGAMMGIGFIAGPLIGGLLGALYLRAPFVAAALLNALNLVLVWRVLPESRPRSAGGGHTAGALNPFANLRRLSGAPALAPLVGIYVIVALVSQAPATLWILYGQEHFGWSTPVAGLSLAGYGACHALAQAFAIGPLIARLGERRALALGLAGDALGLAVIAFATAAWVPFALLPLFAAGGMTLPALQAMLARQVDDTRQGELQGTLASVASLIGVAGPLVVTATYAATRATWPGLVWAAAALLYLLVPPLLAGARPANAPRASA*
G26	3		refseq	Burkholderia cenocepacia	NZ_HG938370.1	Tet(41)	68.861	514.0	0.0	LNPSLIAILATVVLDAIGVGIVMPILPGLLRSLAATGSTDTHYGVLLALYAFAQFLCAPLLGALSDRFGRRPVLLASLAGAALDYLLMALAPTLAWLYVGRLIAGVTGANVAVATAYVTDVTAEPDRARRFGQLGAMMGIGFIAGPLIGGLLGALYLRAPFVAAALLNALNLVLVWRVLPESRPRSAGGGHTAGALNPFANLRRLSGAPALAPLVGIYVIVALVSQAPATLWILYGQEHFGWSTPVAGLSLAGYGACHALAQAFAIGPLIARLGERRALALGLAGDALGLAVIAFATAAWVPFALLPLFAAGGMTLPALQAMLARQVDDTRQGELQGTLASVASLIGVAGPLVVTATYAATRATWPGLVWAAAALLYLLVPPLLAGARPANAPRASA*
G27	3		nt	Burkholderia pyrrocinia	CP011503.1	Tet(41)	70.077	518.0	0.0	LNPSLIAILATVLLDAIGVGIVMPILPGLLRSLAGAGNIDTHYGVLLALYAFAQFLCAPLLGALSDRFGRRPVLLVSLAGAALDYLLMALAPTLAWLYVGRLIAGITGANVAVATAYVTDVTAEPDRARRFGQLGAMMGIGFIAGPLIGGLLGALHLRAPFVAAALLNALNLALVWRALPESRPRSAREGRAVVALNPFASLRRLSGAPALVPLIGIYVIVALVSQAPATLWILYGQEHFGWSTPVAGLSLAGYGACHALAQAFAIGPLIARLGERRALALGLAGDALGLAAIAFAASAWVPFALLPLFAAGGMTLPALQAMLARQVDDARQGELQGTLTSVASLIGVAGPLVVTATYAATRATWPGLVWAAAALLYLLVPPLLAGARPAGAPRPSA*
G28	3		refseq	Burkholderia pyrrocinia	NZ_CP011503.1	Tet(41)	70.077	518.0	0.0	LNPSLIAILATVLLDAIGVGIVMPILPGLLRSLAGAGNIDTHYGVLLALYAFAQFLCAPLLGALSDRFGRRPVLLVSLAGAALDYLLMALAPTLAWLYVGRLIAGITGANVAVATAYVTDVTAEPDRARRFGQLGAMMGIGFIAGPLIGGLLGALHLRAPFVAAALLNALNLALVWRALPESRPRSAREGRAVVALNPFASLRRLSGAPALVPLIGIYVIVALVSQAPATLWILYGQEHFGWSTPVAGLSLAGYGACHALAQAFAIGPLIARLGERRALALGLAGDALGLAAIAFAASAWVPFALLPLFAAGGMTLPALQAMLARQVDDARQGELQGTLTSVASLIGVAGPLVVTATYAATRATWPGLVWAAAALLYLLVPPLLAGARPAGAPRPSA*
G29	3		nt	Burkholderia seminalis	CP013398.1	Tet(41)	69.133	511.0	0.0	LNPSLIAILATVLLDAIGVGIVMPILPGLLRALAGAGGIDTHYGILLALYAFAQFLCAPLLGALSDRFGRRPVLLASLAGAALDYLLMALAPTLAWLYVGRLIAGITGANVAVATAYVTDVTAEPDRARRFGQLGAMMGIGFIAGPLIGGLLGALHLRAPFVAAALLNALNLALVWRALPESRPRSAREGQAAGALNSFASLRRLSGAPALAPLVGIYVIVALVSQAPATLWILYGQEHFGWSTPVAGLSLAGYGACHALAQAFAIGPLIARLGERRALALGLAGDALGLVAIAFATAAWVPFALLPLFAAGGMTLPALQAMLARQVDDARQGELQGTLASVASLIGVAGPLVVTATYAATRATWPGLVWAAAALLYLLVPPLLAGARPANAPRPSA*
G30	3		refseq	Burkholderia seminalis	NZ_CP013398.1	Tet(41)	69.133	511.0	0.0	LNPSLIAILATVLLDAIGVGIVMPILPGLLRALAGAGGIDTHYGILLALYAFAQFLCAPLLGALSDRFGRRPVLLASLAGAALDYLLMALAPTLAWLYVGRLIAGITGANVAVATAYVTDVTAEPDRARRFGQLGAMMGIGFIAGPLIGGLLGALHLRAPFVAAALLNALNLALVWRALPESRPRSAREGQAAGALNSFASLRRLSGAPALAPLVGIYVIVALVSQAPATLWILYGQEHFGWSTPVAGLSLAGYGACHALAQAFAIGPLIARLGERRALALGLAGDALGLVAIAFATAAWVPFALLPLFAAGGMTLPALQAMLARQVDDARQGELQGTLASVASLIGVAGPLVVTATYAATRATWPGLVWAAAALLYLLVPPLLAGARPANAPRPSA*
G31	3		nt	Burkholderia ambifaria	CP000440.1	Tet(41)	68.861	512.0	0.0	LNPSLIAILATVLLDAIGVGIVMPILPGLLRALAGAGSTDTHYGILLALYAFAQFLCAPLLGTLSDRFGRRPVLLASLAGAALDYLLMALAPTLAWLYVGRLIAGITGANVAVATAYVTDVTAEPDRARRFGQLGAMMGVGFIAGPLIGGLFGALHLRAPFVAAALLNALNLALVWRALPESRPRAARESRGLATLNPFAGMRRLSGAPALGPLIGIYVIVALVSQAPATLWILYGQEHFGWSTPVAGLSLAGYGACHALAQAFAIGPLIARLGERRALALGLAGDALGLVVIAFATAAWVPFALLPLFAAGGMTLPALQAMLARQVDDARQGELQGTLASVASLIGVAGPLVVTTTYAATRGTWPGLVWAAAALLYLLVPPLLAGARPTSAPRPST*
G32	3		nt	Burkholderia ambifaria	CP009798.1	Tet(41)	68.861	512.0	0.0	LNPSLIAILATVLLDAIGVGIVMPILPGLLRALAGAGSTDTHYGILLALYAFAQFLCAPLLGTLSDRFGRRPVLLASLAGAALDYLLMALAPTLAWLYVGRLIAGITGANVAVATAYVTDVTAEPDRARRFGQLGAMMGVGFIAGPLIGGLFGALHLRAPFVAAALLNALNLALVWRALPESRPRAARESRGLATLNPFAGMRRLSGAPALGPLIGIYVIVALVSQAPATLWILYGQEHFGWSTPVAGLSLAGYGACHALAQAFAIGPLIARLGERRALALGLAGDALGLVVIAFATAAWVPFALLPLFAAGGMTLPALQAMLARQVDDARQGELQGTLASVASLIGVAGPLVVTTTYAATRGTWPGLVWAAAALLYLLVPPLLAGARPTSAPRPST*
G33	3		refseq	Burkholderia ambifaria	NC_008390.1	Tet(41)	68.861	512.0	0.0	LNPSLIAILATVLLDAIGVGIVMPILPGLLRALAGAGSTDTHYGILLALYAFAQFLCAPLLGTLSDRFGRRPVLLASLAGAALDYLLMALAPTLAWLYVGRLIAGITGANVAVATAYVTDVTAEPDRARRFGQLGAMMGVGFIAGPLIGGLFGALHLRAPFVAAALLNALNLALVWRALPESRPRAARESRGLATLNPFAGMRRLSGAPALGPLIGIYVIVALVSQAPATLWILYGQEHFGWSTPVAGLSLAGYGACHALAQAFAIGPLIARLGERRALALGLAGDALGLVVIAFATAAWVPFALLPLFAAGGMTLPALQAMLARQVDDARQGELQGTLASVASLIGVAGPLVVTTTYAATRGTWPGLVWAAAALLYLLVPPLLAGARPTSAPRPST*
G34	3		refseq	Burkholderia ambifaria	NZ_CP009798.1	Tet(41)	68.861	512.0	0.0	LNPSLIAILATVLLDAIGVGIVMPILPGLLRALAGAGSTDTHYGILLALYAFAQFLCAPLLGTLSDRFGRRPVLLASLAGAALDYLLMALAPTLAWLYVGRLIAGITGANVAVATAYVTDVTAEPDRARRFGQLGAMMGVGFIAGPLIGGLFGALHLRAPFVAAALLNALNLALVWRALPESRPRAARESRGLATLNPFAGMRRLSGAPALGPLIGIYVIVALVSQAPATLWILYGQEHFGWSTPVAGLSLAGYGACHALAQAFAIGPLIARLGERRALALGLAGDALGLVVIAFATAAWVPFALLPLFAAGGMTLPALQAMLARQVDDARQGELQGTLASVASLIGVAGPLVVTTTYAATRGTWPGLVWAAAALLYLLVPPLLAGARPTSAPRPST*
G35	3		nt	Burkholderia metallica	CP013401.1	Tet(41)	68.687	513.0	0.0	LNPSLIAILATVLLDAIGVGIVMPILPGLLRSLADAGSTDTHYGMLLALYAFAQFLCAPLLGALSDRFGRRPVLLVSLAGAALDYLLMALAPTLAWLYVGRLIAGITGANVAVATAYMTDVTAEPDRARRFGQLGAMMGIGFIAGPLIGGLLGALHLRAPFVAAAGLNALNLALVWRALPESRPRSAREGHAAGALNPFAGLRRLSGAPALVPLIGIYVIVALVSQAPATLWILYGQEHFGWSTPIAGLSLAGYGACHALAQAFAIGPLIARLGERRALALGLAGDAIGLAVIAFATAAWVPFTLLPLFAAGGMTLPALQAMLARQVDDARQGELQGTLASVSSLIGVAGPLVVTATYAATRATWPGLVWAAAALLYLLVPPLLAGARPTAAARPSA*
G36	3		refseq	Burkholderia metallica	NZ_CP013401.1	Tet(41)	68.687	513.0	0.0	LNPSLIAILATVLLDAIGVGIVMPILPGLLRSLADAGSTDTHYGMLLALYAFAQFLCAPLLGALSDRFGRRPVLLVSLAGAALDYLLMALAPTLAWLYVGRLIAGITGANVAVATAYMTDVTAEPDRARRFGQLGAMMGIGFIAGPLIGGLLGALHLRAPFVAAAGLNALNLALVWRALPESRPRSAREGHAAGALNPFAGLRRLSGAPALVPLIGIYVIVALVSQAPATLWILYGQEHFGWSTPIAGLSLAGYGACHALAQAFAIGPLIARLGERRALALGLAGDAIGLAVIAFATAAWVPFTLLPLFAAGGMTLPALQAMLARQVDDARQGELQGTLASVSSLIGVAGPLVVTATYAATRATWPGLVWAAAALLYLLVPPLLAGARPTAAARPSA*
G37	3		nt	Burkholderia cenocepacia	CP007783.1	Tet(41)	68.010	514.0	0.0	LNPSLIAILTTVLLDAIGVGIVMPILPGLLRSLAGTGSTDAHYGMLLALYAFAQFLCAPLLGALSDRFGRRPVLVASLAGAALDYLLMACAPTLAWFYAGRLIAGVTGANAAVATAYVTDVTAEPDRARRFGQLGAMMGIGFIAGPLIGGVVGAWDLRAPFATAALLNALNLALVWRVLPESRPPSARDTRPRAGLNPFASLRRLSGGPALVPLVGIYVIVALVSQAPATLWILYGQERFGWSTLVAGLSLAGYGACHTVAQAFAIGPLIARLGERRALALGLAGDALGLVAIAFATAAWMPFALLPLFAAGGMTLPALQAMLARQVDDARQGELQGMLASVASLIGVAGPLLVTATYAATRGIWPGFVWAAAALLYLFVPPLLAGSRAPGAAGRSA*
G38	3		refseq	Burkholderia cenocepacia	NZ_CP007783.1	Tet(41)	68.010	514.0	0.0	LNPSLIAILTTVLLDAIGVGIVMPILPGLLRSLAGTGSTDAHYGMLLALYAFAQFLCAPLLGALSDRFGRRPVLVASLAGAALDYLLMACAPTLAWFYAGRLIAGVTGANAAVATAYVTDVTAEPDRARRFGQLGAMMGIGFIAGPLIGGVVGAWDLRAPFATAALLNALNLALVWRVLPESRPPSARDTRPRAGLNPFASLRRLSGGPALVPLVGIYVIVALVSQAPATLWILYGQERFGWSTLVAGLSLAGYGACHTVAQAFAIGPLIARLGERRALALGLAGDALGLVAIAFATAAWMPFALLPLFAAGGMTLPALQAMLARQVDDARQGELQGMLASVASLIGVAGPLLVTATYAATRGIWPGFVWAAAALLYLFVPPLLAGSRAPGAAGRSA*
G39	3		nt	Burkholderia ambifaria	CP001025.1	Tet(41)	69.192	516.0	0.0	LNPSLIAILATVLLDAIGVGIVMPILPGLLRTLAGAGSTDTHYGILLALYAFAQFLCAPLLGTLSDRFGRRPVLLASLAGAALDYLLMALAPTLAWLYVGRLIAGITGANVAVATAYVTDVTAEPDRARRFGQLGAMMGVGFIAGPLIGGLFGALHLRAPFVAAALLNALNLALVWRALPESRPRAARESRGLATLNPFAGLRRLSGAPALVPLIGIYVIVALVSQAPATLWILYGQEHFGWSTPVAGLSLAGYGACHALAQAFAIGPLIARLGERRALALGLAGDALGLVVIAFATAAWVPFALLPLFAAGGMTLPALQAMLARQVDDARQGELQGTLASVTSLIGVAGPLVVTTTYAATRGTWPGLVWAAAALLYLLVPPLLAGARPTSAARPAA*
G40	3		refseq	Burkholderia ambifaria	NC_010551.1	Tet(41)	69.192	516.0	0.0	LNPSLIAILATVLLDAIGVGIVMPILPGLLRTLAGAGSTDTHYGILLALYAFAQFLCAPLLGTLSDRFGRRPVLLASLAGAALDYLLMALAPTLAWLYVGRLIAGITGANVAVATAYVTDVTAEPDRARRFGQLGAMMGVGFIAGPLIGGLFGALHLRAPFVAAALLNALNLALVWRALPESRPRAARESRGLATLNPFAGLRRLSGAPALVPLIGIYVIVALVSQAPATLWILYGQEHFGWSTPVAGLSLAGYGACHALAQAFAIGPLIARLGERRALALGLAGDALGLVVIAFATAAWVPFALLPLFAAGGMTLPALQAMLARQVDDARQGELQGTLASVTSLIGVAGPLVVTTTYAATRGTWPGLVWAAAALLYLLVPPLLAGARPTSAARPAA*
G41	3		nt	Burkholderia cenocepacia	CP011917.1	Tet(41)	70.077	518.0	0.0	LNPSLIAILATVLLDAIGVGVVMPILPGLLRSLAATGSTDTHYGVLLALYAFAQFLCAPLLGALSDRFGRRPVLLASLAGAALDYLLMALAPTLAWLYVGRLIAGVTGANVAVATAYVTDVTAEPDRARRFGQLGAMMGIGFIAGPLIGGLLGALHLRAPFVAAALLNALNLVLVWRVLPESRPRSAGGGRTAGALNPFANLRRLSGAPALAPLVGIYVIVALVSQAPATLWILYGQEHFGWSTPVAGLSLAGYGACHALAQAFAIGPLIARLGERRALALGLAGDALGLAVIAFATAAWVPFALLPLFAAGGMTLPALQAMLARQVDDTRQGELQGTLASVASLIGVAGPLVVTATYAATRATWPGLVWAAAALLYLLVPPLLAGARPANTPRASA*
G42	3		nt	Burkholderia cenocepacia	CP019678.1	Tet(41)	70.077	518.0	0.0	LNPSLIAILATVLLDAIGVGVVMPILPGLLRSLAATGSTDTHYGVLLALYAFAQFLCAPLLGALSDRFGRRPVLLASLAGAALDYLLMALAPTLAWLYVGRLIAGVTGANVAVATAYVTDVTAEPDRARRFGQLGAMMGIGFIAGPLIGGLLGALHLRAPFVAAALLNALNLVLVWRVLPESRPRSAGGGRTAGALNPFANLRRLSGAPALAPLVGIYVIVALVSQAPATLWILYGQEHFGWSTPVAGLSLAGYGACHALAQAFAIGPLIARLGERRALALGLAGDALGLAVIAFATAAWVPFALLPLFAAGGMTLPALQAMLARQVDDTRQGELQGTLASVASLIGVAGPLVVTATYAATRATWPGLVWAAAALLYLLVPPLLAGARPANTPRASA*
G43	3		refseq	Burkholderia cenocepacia	NZ_CP011917.1	Tet(41)	70.077	518.0	0.0	LNPSLIAILATVLLDAIGVGVVMPILPGLLRSLAATGSTDTHYGVLLALYAFAQFLCAPLLGALSDRFGRRPVLLASLAGAALDYLLMALAPTLAWLYVGRLIAGVTGANVAVATAYVTDVTAEPDRARRFGQLGAMMGIGFIAGPLIGGLLGALHLRAPFVAAALLNALNLVLVWRVLPESRPRSAGGGRTAGALNPFANLRRLSGAPALAPLVGIYVIVALVSQAPATLWILYGQEHFGWSTPVAGLSLAGYGACHALAQAFAIGPLIARLGERRALALGLAGDALGLAVIAFATAAWVPFALLPLFAAGGMTLPALQAMLARQVDDTRQGELQGTLASVASLIGVAGPLVVTATYAATRATWPGLVWAAAALLYLLVPPLLAGARPANTPRASA*
G44	3		nt	Burkholderia stabilis	CP016442.1	Tet(41)	69.330	515.0	0.0	LNPSLIAILATLLLDAIGVGIVMPILPGLLRSLADASSIDTHYGILLALYAFAQFLCAPLLGALSDRFGRRPVLLASLAGAALDYLLMALAPSLAWLYVGRLIAGITGANIAVATAYVTDVTAEPDRAKRFGQLGAMMGIGFIAGPLIGGLLGALHLRAPFVAAALLNALNLVLVWCVLPESRPPSAREGRAVAALNPFASLRRLSGAPALAPLVGIYVIVALVSQAPATLWILYGQEHFGWSTPIAGLSLAGYGACHALAQAFAIGPLIARLGERRALALGLAGDALGLAMIAFATAAWVPFALLPLFAAGGMTLPALQAMLARQVDDARQGELQGTLASVASLIGVAGPLVITATYAATRATWPGLVWAGAALLYLLVPPLLASARPTGAPRPSA*
G45	3		refseq	Burkholderia stabilis	NZ_CP016442.1	Tet(41)	69.330	515.0	0.0	LNPSLIAILATLLLDAIGVGIVMPILPGLLRSLADASSIDTHYGILLALYAFAQFLCAPLLGALSDRFGRRPVLLASLAGAALDYLLMALAPSLAWLYVGRLIAGITGANIAVATAYVTDVTAEPDRAKRFGQLGAMMGIGFIAGPLIGGLLGALHLRAPFVAAALLNALNLVLVWCVLPESRPPSAREGRAVAALNPFASLRRLSGAPALAPLVGIYVIVALVSQAPATLWILYGQEHFGWSTPIAGLSLAGYGACHALAQAFAIGPLIARLGERRALALGLAGDALGLAMIAFATAAWVPFALLPLFAAGGMTLPALQAMLARQVDDARQGELQGTLASVASLIGVAGPLVITATYAATRATWPGLVWAGAALLYLLVPPLLASARPTGAPRPSA*
G46	3		nt	Burkholderia cepacia	CP013730.1	Tet(41)	69.873	521.0	0.0	LNPSLIAILATVLLDAIGVGIVMPILPGLLRSLAGAGSTDTHYGVLLALYAFAQFLCAPLLGALSDRFGRRPVLLASLAGAALDYLLMALAPTLAWLYVGRLVAGITGANVAVATAYVTDVTAEPDRARRFGQLGAMMGIGFIAGPLIGGLLGALHLRAPFVAAALLNALNLVLVWRALPESRPRSARDGHAASSLNPFASLRRLSGAPALVPLVGIYVIVALVSQAPATLWILYGQEHFGWSTPVAGLSLAGYGACHALAQAFAIGPLIARLGERRALALGLAGDALGLAVIAFATAAWVPFTLLPLFAAGGMTLPALQAMLARQVDDARQGELQGTLASVTSLIGVAGPLVVTATYAATRTTWPGLVWAAAALLYLLVPPLLAGTRPANAPRPSA*
G47	3		refseq	Burkholderia cepacia	NZ_CP013730.1	Tet(41)	69.873	521.0	0.0	LNPSLIAILATVLLDAIGVGIVMPILPGLLRSLAGAGSTDTHYGVLLALYAFAQFLCAPLLGALSDRFGRRPVLLASLAGAALDYLLMALAPTLAWLYVGRLVAGITGANVAVATAYVTDVTAEPDRARRFGQLGAMMGIGFIAGPLIGGLLGALHLRAPFVAAALLNALNLVLVWRALPESRPRSARDGHAASSLNPFASLRRLSGAPALVPLVGIYVIVALVSQAPATLWILYGQEHFGWSTPVAGLSLAGYGACHALAQAFAIGPLIARLGERRALALGLAGDALGLAVIAFATAAWVPFTLLPLFAAGGMTLPALQAMLARQVDDARQGELQGTLASVTSLIGVAGPLVVTATYAATRTTWPGLVWAAAALLYLLVPPLLAGTRPANAPRPSA*
G48	3		nt	Burkholderia lata	CP013404.1	Tet(41)	69.588	513.0	0.0	LNPSLIAILATVLLDAIGVGIVMPILPGLLRSLADAGSTDTHYGILLALYAFAQFLCAPLLGALSDRFGRRPVLLASLAGAALDYLLMALAPTLAWLYVGRLIAGITGANVAVATAYVTDVTAEPDRARRFGQLGAMMGIGFIAGPLIGGLLGALHLRAPFVAAAVLNALNLVLVWRALPESRPRSARGGHPVGALNPFASLRRLTGAPALAPLIGIYVIVALVSQAPATLWILYGQEHFGWSTPIAGLSLAGYGACHALAQAFAIGPLIARLGERRALALGLAGDALGLAAIAFATAAWVPFALLPLFASGGMTLPALQAMLARQVDDARQGELQGALASVASLIGVAGPLVVTATYAATRATWPGLVWAAAALLYLLVPPLLAGARPAGATRPSA*
G49	3		refseq	Burkholderia lata	NZ_CP013404.1	Tet(41)	69.588	513.0	0.0	LNPSLIAILATVLLDAIGVGIVMPILPGLLRSLADAGSTDTHYGILLALYAFAQFLCAPLLGALSDRFGRRPVLLASLAGAALDYLLMALAPTLAWLYVGRLIAGITGANVAVATAYVTDVTAEPDRARRFGQLGAMMGIGFIAGPLIGGLLGALHLRAPFVAAAVLNALNLVLVWRALPESRPRSARGGHPVGALNPFASLRRLTGAPALAPLIGIYVIVALVSQAPATLWILYGQEHFGWSTPIAGLSLAGYGACHALAQAFAIGPLIARLGERRALALGLAGDALGLAAIAFATAAWVPFALLPLFASGGMTLPALQAMLARQVDDARQGELQGALASVASLIGVAGPLVVTATYAATRATWPGLVWAAAALLYLLVPPLLAGARPAGATRPSA*
G50	3		nt	Burkholderia cepacia	CP007787.1	Tet(41)	69.873	520.0	0.0	LNPSLIAILATVLLDAIGVGIVMPILPGLLRSLAATGSTDTHYGVLLALYAFAQFLCAPLLGALSDRFGRRPVLLASLAGAALDYLLMALAPTLAWLYVGRLIAGITGANVAVATAYVTDVTAEPDRARRFGQLGAMMGIGFIAGPLIGGLLGALHLRAPFVAAALLNALNLVLVWRVLPESRPRSAGGGRTAGALNPFANLRRLSGAPALAPLVGIYVIVALVSQAPATLWILYGQEHFGWSTPVAGLSLAGYGACHALAQAFAIGPLIARLGERRALALGLAGDALGLAVIAFATAAWVPFALLPLFAAGGMTLPALQAMLARQVDDTRQGELQGTLASVASLIGVAGPLVVTATYAATRATWPGLVWAAAALLYLLVPPLLAGARPANAPRASA*
G51	3		nt	Burkholderia cenocepacia	CP019666.1	Tet(41)	69.873	520.0	0.0	LNPSLIAILATVLLDAIGVGIVMPILPGLLRSLAATGSTDTHYGVLLALYAFAQFLCAPLLGALSDRFGRRPVLLASLAGAALDYLLMALAPTLAWLYVGRLIAGITGANVAVATAYVTDVTAEPDRARRFGQLGAMMGIGFIAGPLIGGLLGALHLRAPFVAAALLNALNLVLVWRVLPESRPRSAGGGRTAGALNPFANLRRLSGAPALAPLVGIYVIVALVSQAPATLWILYGQEHFGWSTPVAGLSLAGYGACHALAQAFAIGPLIARLGERRALALGLAGDALGLAVIAFATAAWVPFALLPLFAAGGMTLPALQAMLARQVDDTRQGELQGTLASVASLIGVAGPLVVTATYAATRATWPGLVWAAAALLYLLVPPLLAGARPANAPRASA*
G52	3		refseq	Burkholderia cepacia	NZ_CP007787.1	Tet(41)	69.873	520.0	0.0	LNPSLIAILATVLLDAIGVGIVMPILPGLLRSLAATGSTDTHYGVLLALYAFAQFLCAPLLGALSDRFGRRPVLLASLAGAALDYLLMALAPTLAWLYVGRLIAGITGANVAVATAYVTDVTAEPDRARRFGQLGAMMGIGFIAGPLIGGLLGALHLRAPFVAAALLNALNLVLVWRVLPESRPRSAGGGRTAGALNPFANLRRLSGAPALAPLVGIYVIVALVSQAPATLWILYGQEHFGWSTPVAGLSLAGYGACHALAQAFAIGPLIARLGERRALALGLAGDALGLAVIAFATAAWVPFALLPLFAAGGMTLPALQAMLARQVDDTRQGELQGTLASVASLIGVAGPLVVTATYAATRATWPGLVWAAAALLYLLVPPLLAGARPANAPRASA*
G53	3		nt	Burkholderia cenocepacia	CP013450.1	Tet(41)	69.873	521.0	0.0	LNPSLIAILATVLLDAIGVGIVMPILPGLLRSLAATGSTDTHYGVLLALYALAQFLCAPLLGALSDRFGRRPVLLASLAGAALDYLLMALAPTLAWLYVGRLIAGITGANVAVATAYVTDVTAEPDRARRFGQLGAMMGIGFIAGPLIGGLLGALHLRAPFVAAALLNALNLVLVWRVLPESRPRSAGGGRTAGALNPFANLRRLSGAPALAPLVGIYVIVALVSQAPATLWILYGQEHFGWSTPVAGLSLAGYGACHALAQAFAIGPLIARLGERRALALGLAGDALGLAVIAFATAAWVPFALLPLFAAGGMTLPALQAMLARQVDDTRQGELQGTLASVASLIGVAGPLVVTATYAATRATWPGLVWAAAALLYVLVPPLLAGARPANAPRASA*
G54	3		refseq	Burkholderia cenocepacia	NZ_CP013450.1	Tet(41)	69.873	521.0	0.0	LNPSLIAILATVLLDAIGVGIVMPILPGLLRSLAATGSTDTHYGVLLALYALAQFLCAPLLGALSDRFGRRPVLLASLAGAALDYLLMALAPTLAWLYVGRLIAGITGANVAVATAYVTDVTAEPDRARRFGQLGAMMGIGFIAGPLIGGLLGALHLRAPFVAAALLNALNLVLVWRVLPESRPRSAGGGRTAGALNPFANLRRLSGAPALAPLVGIYVIVALVSQAPATLWILYGQEHFGWSTPVAGLSLAGYGACHALAQAFAIGPLIARLGERRALALGLAGDALGLAVIAFATAAWVPFALLPLFAAGGMTLPALQAMLARQVDDTRQGELQGTLASVASLIGVAGPLVVTATYAATRATWPGLVWAAAALLYVLVPPLLAGARPANAPRASA*
G55	3		nt	Burkholderia lata	CP000151.1	Tet(41)	69.072	512.0	0.0	LNPSLIAILATVLLDAIGVGIVMPILPGLLHSLASAGSTDTHYGILLALYAFAQFLCAPLLGALSDRFGRRPVLLVSLAGAALDYLLMALAPTLAWLYVGRLIAGITGANVAVATAYVTDVTAEPDRARRFGQLGAMMGIGFIAGPLIGGLLGALHVRAPFVAAAVLNALNLALVWRALPESRPRSAREGHAVGALNPFASLRRLSGAPALAPLIGIYVIVALVSQAPATLWILYGQEHFGWSTPIAGLSLAGYGACHALAQAFAIGPLIARLGERRALALGLAGDALGLAAIAFATAAWVPFALLPLFAAGGMTLPALQAMLARQVDDARQGELQGALASVASLIGVAGPLVVTATYAATRATWPGLVWAAAALLYLLVPPLLAGARPAGATRPSA*
G56	3		refseq	Burkholderia sp. 383	NC_007510.1	Tet(41)	69.072	512.0	0.0	LNPSLIAILATVLLDAIGVGIVMPILPGLLHSLASAGSTDTHYGILLALYAFAQFLCAPLLGALSDRFGRRPVLLVSLAGAALDYLLMALAPTLAWLYVGRLIAGITGANVAVATAYVTDVTAEPDRARRFGQLGAMMGIGFIAGPLIGGLLGALHVRAPFVAAAVLNALNLALVWRALPESRPRSAREGHAVGALNPFASLRRLSGAPALAPLIGIYVIVALVSQAPATLWILYGQEHFGWSTPIAGLSLAGYGACHALAQAFAIGPLIARLGERRALALGLAGDALGLAAIAFATAAWVPFALLPLFAAGGMTLPALQAMLARQVDDARQGELQGALASVASLIGVAGPLVVTATYAATRATWPGLVWAAAALLYLLVPPLLAGARPAGATRPSA*
G57	3		nt	Burkholderia cenocepacia	CP015033.1	Tet(41)	69.620	521.0	0.0	LNPSLIAILATVLLDAIGVGVVMPILPGLLRSLAATGSTDTHYGVLLALYAFAQFLCAPLLGALSDRFGRRPVLLASLAGAALDYLLMALAPTLAWLYVGRLIAGVTGANVAVATAYVTDVTAEPDRARRFGQLGAMMGIGFIAGPLIGGLLGALHLRAPFVAAALLNALNLVLVWRVLPESRPRSAGGCRTAGALNPFANLRRLSGAPALAPLVGIYVIVALVSQAPATLWILYGQEHFGWSTPVAGLSLAGYGACHALAQAFAIGPLIARLGERRALALGLAGDALGLAVIAFATAAWVPFALLPLFAAGGMTLPALQAMLARQVDDTRQGELQGTLASVASLIGVAGPLVVTATYAATRATWPGLVWAAAALLYLLVPPLLAGARPANAPRASA*
G58	3		refseq	Burkholderia cenocepacia	NZ_CP015033.1	Tet(41)	69.620	521.0	0.0	LNPSLIAILATVLLDAIGVGVVMPILPGLLRSLAATGSTDTHYGVLLALYAFAQFLCAPLLGALSDRFGRRPVLLASLAGAALDYLLMALAPTLAWLYVGRLIAGVTGANVAVATAYVTDVTAEPDRARRFGQLGAMMGIGFIAGPLIGGLLGALHLRAPFVAAALLNALNLVLVWRVLPESRPRSAGGCRTAGALNPFANLRRLSGAPALAPLVGIYVIVALVSQAPATLWILYGQEHFGWSTPVAGLSLAGYGACHALAQAFAIGPLIARLGERRALALGLAGDALGLAVIAFATAAWVPFALLPLFAAGGMTLPALQAMLARQVDDTRQGELQGTLASVASLIGVAGPLVVTATYAATRATWPGLVWAAAALLYLLVPPLLAGARPANAPRASA*
G59	3		nt	Burkholderia pseudomultivorans	CP013378.1	Tet(41)	68.354	513.0	0.0	LNPSLIAILTTVLLDAIGVGIVMPILPGLLRSLAGTGSTDAHYGMLLALYAFAQFLCAPLLGALSDRFGRRPVLVASLAGAALDYLLMACAPTLAWFYAGRLIAGVTGANAAVATAYVTDVTAEPDRARRFGQLGAMMGIGFIAGPLIGGVVGAWDLRAPFAAAALLNALNLALVWRVLPESRPPSARDKRPGAGLNPFASLRRLSGGPALVPLVGIYVIVALVSQAPATLWILYGQERFGWSTLVAGLSLAGYGACHTVAQAFAIGPLIARLGERRALALGLAGDALGLVAIAFATAAWMPFALLPLFAAGGMTLPALQAMLARQVDDARQGELQGMLASVASLIGVAGPLLVTATYAATRGIWPGFVWAAAALLYLFVPPLLAGSRAAGAAGRSA*
G60	3		refseq	Burkholderia pseudomultivorans	NZ_CP013378.1	Tet(41)	68.354	513.0	0.0	LNPSLIAILTTVLLDAIGVGIVMPILPGLLRSLAGTGSTDAHYGMLLALYAFAQFLCAPLLGALSDRFGRRPVLVASLAGAALDYLLMACAPTLAWFYAGRLIAGVTGANAAVATAYVTDVTAEPDRARRFGQLGAMMGIGFIAGPLIGGVVGAWDLRAPFAAAALLNALNLALVWRVLPESRPPSARDKRPGAGLNPFASLRRLSGGPALVPLVGIYVIVALVSQAPATLWILYGQERFGWSTLVAGLSLAGYGACHTVAQAFAIGPLIARLGERRALALGLAGDALGLVAIAFATAAWMPFALLPLFAAGGMTLPALQAMLARQVDDARQGELQGMLASVASLIGVAGPLLVTATYAATRGIWPGFVWAAAALLYLFVPPLLAGSRAAGAAGRSA*
G61	3		nt	Burkholderia cepacia	CP013375.1	Tet(41)	68.702	513.0	0.0	LNPSLIAILATVLLDAIGVGIVMPILPGLLRSLADAGSTDTHYGILLALYAFAQLLCAPLLGALSDRFGRRPVLLVSLAGAALDYLLMALAPTLAWLYVGRLIAGITGANVAVATAYVTDVTAEPDRARRFGQLGAMMGIGFIAGPLIGGLLGALHVRAPFVAAAVLNALNLVLVWRALPESRPRSAREGQTAGALNPFASLRRLTGSPALVPLIGIYVIVALVSQAPATLWILYGQEHFGWSTPIAGLSLAGYGACHALAQAFAIGPLIARLGERRALALGLAGDALGLVAIAFATAAWVPFALLPLFAAGGMTLPALQAMLARQVDDARQGELQGALASVASLIGVAGPLVVTATYAATRATWPGLVWAAAALLYLLVPPLLAGARPAGAARPSA*
G62	3		refseq	Burkholderia cepacia	NZ_CP013375.1	Tet(41)	68.702	513.0	0.0	LNPSLIAILATVLLDAIGVGIVMPILPGLLRSLADAGSTDTHYGILLALYAFAQLLCAPLLGALSDRFGRRPVLLVSLAGAALDYLLMALAPTLAWLYVGRLIAGITGANVAVATAYVTDVTAEPDRARRFGQLGAMMGIGFIAGPLIGGLLGALHVRAPFVAAAVLNALNLVLVWRALPESRPRSAREGQTAGALNPFASLRRLTGSPALVPLIGIYVIVALVSQAPATLWILYGQEHFGWSTPIAGLSLAGYGACHALAQAFAIGPLIARLGERRALALGLAGDALGLVAIAFATAAWVPFALLPLFAAGGMTLPALQAMLARQVDDARQGELQGALASVASLIGVAGPLVVTATYAATRATWPGLVWAAAALLYLLVPPLLAGARPAGAARPSA*
G63	3		nt	Burkholderia contaminans	CP009743.1	Tet(41)	69.845	518.0	0.0	LNPSLIAILATVLLDAIGVGIVMPILPGLLRSLASAGSTDTHYGILLALYAFAQFLCAPLLGALSDRFGRRPVLLASLAGAALDYLLMALAPTLAWLYVGRLIAGITGANVAVATAYVTDVTAEPDRARRFGQLGAMMGIGFIAGPLIGGLLGALHLRAPFVAAAVLNALNLVLVWRVLPESRPRPAREGHAVGALNPFTSLRRLSGAPALVPLIGIYVIVALVSQAPATLWILYGQEHFGWSAPIAGLSLAGYGACHALAQAFAIGPLIARLGERRALALGLAGDAIGLAAIAFATAAWVPFALLPLFAAGGMTLPALQAMLARQVDDARQGELQGALASVASLIGVAGPLVVTATYAATRATWPGLVWAAAALLYLLVPPLLAGARPAGATRPSA*
G64	3		nt	Burkholderia contaminans	CP013390.1	Tet(41)	69.845	518.0	0.0	LNPSLIAILATVLLDAIGVGIVMPILPGLLRSLASAGSTDTHYGILLALYAFAQFLCAPLLGALSDRFGRRPVLLASLAGAALDYLLMALAPTLAWLYVGRLIAGITGANVAVATAYVTDVTAEPDRARRFGQLGAMMGIGFIAGPLIGGLLGALHLRAPFVAAAVLNALNLVLVWRVLPESRPRPAREGHAVGALNPFTSLRRLSGAPALVPLIGIYVIVALVSQAPATLWILYGQEHFGWSAPIAGLSLAGYGACHALAQAFAIGPLIARLGERRALALGLAGDAIGLAAIAFATAAWVPFALLPLFAAGGMTLPALQAMLARQVDDARQGELQGALASVASLIGVAGPLVVTATYAATRATWPGLVWAAAALLYLLVPPLLAGARPAGATRPSA*
G65	3		refseq	Burkholderia contaminans	NZ_CP009743.1	Tet(41)	69.845	518.0	0.0	LNPSLIAILATVLLDAIGVGIVMPILPGLLRSLASAGSTDTHYGILLALYAFAQFLCAPLLGALSDRFGRRPVLLASLAGAALDYLLMALAPTLAWLYVGRLIAGITGANVAVATAYVTDVTAEPDRARRFGQLGAMMGIGFIAGPLIGGLLGALHLRAPFVAAAVLNALNLVLVWRVLPESRPRPAREGHAVGALNPFTSLRRLSGAPALVPLIGIYVIVALVSQAPATLWILYGQEHFGWSAPIAGLSLAGYGACHALAQAFAIGPLIARLGERRALALGLAGDAIGLAAIAFATAAWVPFALLPLFAAGGMTLPALQAMLARQVDDARQGELQGALASVASLIGVAGPLVVTATYAATRATWPGLVWAAAALLYLLVPPLLAGARPAGATRPSA*
G66	3		nt	Burkholderia cenocepacia	CP015036.1	Tet(41)	69.367	518.0	0.0	LNPSLIAILATVLLDAIGVGVVMPILPGLLRSLAATGSTDTHYGVLLALYAFAQFLCAPLLGALSDRFGRRPVLLASLAGAALDYLLMALAPTLAWLYVGRLIAGVTGANVAVATAYVTDVTAEPDRARRFGQLGAMMGIGFIAGPLIGGLLGALHLRAPFVAAALLNALNLVLVWRVLPESRPRSAGGGRTAGALNPFANLRRLSGAPALAPLVGIYVIVALVSQAPATLWILYGQEHFGWSTPVAGLSLAGYGACHALAQAFAIGPLIARLGERRALALGLAGDALGLAVIAFATAAWVPFALLPLFAAGGMTLPALQAMLARQVDNTRQGELQGTLASVASLIGVAGPLVVTATYAATRATWPGLVWAAAALLYLLVPPLLAGARPANAPRASA*
G67	3		nt	Burkholderia cenocepacia	CP020599.1	Tet(41)	69.367	518.0	0.0	LNPSLIAILATVLLDAIGVGVVMPILPGLLRSLAATGSTDTHYGVLLALYAFAQFLCAPLLGALSDRFGRRPVLLASLAGAALDYLLMALAPTLAWLYVGRLIAGVTGANVAVATAYVTDVTAEPDRARRFGQLGAMMGIGFIAGPLIGGLLGALHLRAPFVAAALLNALNLVLVWRVLPESRPRSAGGGRTAGALNPFANLRRLSGAPALAPLVGIYVIVALVSQAPATLWILYGQEHFGWSTPVAGLSLAGYGACHALAQAFAIGPLIARLGERRALALGLAGDALGLAVIAFATAAWVPFALLPLFAAGGMTLPALQAMLARQVDNTRQGELQGTLASVASLIGVAGPLVVTATYAATRATWPGLVWAAAALLYLLVPPLLAGARPANAPRASA*
G68	3		refseq	Burkholderia cenocepacia	NZ_CP015036.1	Tet(41)	69.367	518.0	0.0	LNPSLIAILATVLLDAIGVGVVMPILPGLLRSLAATGSTDTHYGVLLALYAFAQFLCAPLLGALSDRFGRRPVLLASLAGAALDYLLMALAPTLAWLYVGRLIAGVTGANVAVATAYVTDVTAEPDRARRFGQLGAMMGIGFIAGPLIGGLLGALHLRAPFVAAALLNALNLVLVWRVLPESRPRSAGGGRTAGALNPFANLRRLSGAPALAPLVGIYVIVALVSQAPATLWILYGQEHFGWSTPVAGLSLAGYGACHALAQAFAIGPLIARLGERRALALGLAGDALGLAVIAFATAAWVPFALLPLFAAGGMTLPALQAMLARQVDNTRQGELQGTLASVASLIGVAGPLVVTATYAATRATWPGLVWAAAALLYLLVPPLLAGARPANAPRASA*
G69	3		env_nt	Metagenome	AACY020548403.1	Tet(41)	69.845	516.0	0.0	LNPSLIAILATVLLDAIGVGIVMPILPGLLRSLADAGSTDTHYGILLALYAFAQFLCAPLLGALSDRFGRRPVLLVSLAGAALDYLLMALAPTLAWLYVGRLIAGITGANVAVATAYVTDVTAEPDRARRFGQLGAMMGIGFIAGPLIGGLLGALHLRAPFVAAAALNALNLVLVWRALPESRPRSARGGHAVGALNPFASLRRLTGAPALAPLIGIYVIVALVSQAPATLWILYGQEHFGWSTPIAGLSLAGYGACHALAQAFAIGPLIARLGERRALALGLAGDAIGLAAIAFATAAWVPFALLPLFAAGGMTLPALQAMLARQVDDARQGELQGALASVASLIGVAGPLVVTATYAATRATWPGLVWAAAALLYLLVPPLLAGARPAGATRPSA*
G70	3		nt	Burkholderia contaminans	AP018358.1	Tet(41)	69.845	516.0	0.0	LNPSLIAILATVLLDAIGVGIVMPILPGLLRSLADAGSTDTHYGILLALYAFAQFLCAPLLGALSDRFGRRPVLLVSLAGAALDYLLMALAPTLAWLYVGRLIAGITGANVAVATAYVTDVTAEPDRARRFGQLGAMMGIGFIAGPLIGGLLGALHLRAPFVAAAALNALNLVLVWRALPESRPRSARGGHAVGALNPFASLRRLTGAPALAPLIGIYVIVALVSQAPATLWILYGQEHFGWSTPIAGLSLAGYGACHALAQAFAIGPLIARLGERRALALGLAGDAIGLAAIAFATAAWVPFALLPLFAAGGMTLPALQAMLARQVDDARQGELQGALASVASLIGVAGPLVVTATYAATRATWPGLVWAAAALLYLLVPPLLAGARPAGATRPSA*
G71	3		nt	Burkholderia stabilis	AP018111.1	Tet(41)	70.077	518.0	0.0	LNPSLIAILATVLLDAIGVGIVMPILPGLLRSLASAGSTDTHYGVLLALYAFAQFLCAPLLGALSDRFGRRPVLLASLAGAALDYLLMALAPTLAWLYAGRLIAGITGANVAVATAYVTDVTAEPDRARRFGQLGAMMGIGFIAGPLIGGLLGALHLRAPFVAAALLNALNLLLVWRALPESRPRSAREGRAVAALNPFASLRRLSGAPALVPLIGIYVIVALVSQAPATLWILYGQEHFGWSTPIAGLSLAGYGACHALAQAFAIGPLIARLGERRALALGLAGDALGLAAIAFATSAWVPFALLPLFAAGGMTLPALQAMLARQVDDARQGELQGTLASVASLIGVAGPLVVTATYAATRATWPGLVWAAAALLYLLVPPLLAGARPAGAPRPSA*
G72	3		nt	Burkholderia stagnalis	CP013459.1	Tet(41)	68.622	513.0	0.0	LNPSLIAILATVLLDAIGVGLVMPILPGLLRSLAGMGSTDTHYGVLLALYAFAQFLCAPLLGALSDRFGRRPVLLASLAGAALDYLLMAYAPTLAWLYAGRLIAGITGASVAVATAYVTDVTAEPDRARRFGQLGAVMGIGFIAGPLIGGLLGAWHLRAPFVAAALLNALNLALVWRALPESRPPSARDGRTATLLNPFASLRLLRGGPALAALVGVYVIVALVSQAPATLWILYGQEHFGWSTLIAGLSLTGYGACHALAQAFAIGPLIARLGERRALALGLAGDALGLVAIAFAAAAWVPFALLPLFAAGGLALPALQAMLARQVDDARQGELQGALASVASLIGVAGPLVVTATYAATRDTWPGLVWAAAALLYLLVPPLLFNARAARAGAAP*
G73	3		refseq	Burkholderia stagnalis	NZ_CP013459.1	Tet(41)	68.622	513.0	0.0	LNPSLIAILATVLLDAIGVGLVMPILPGLLRSLAGMGSTDTHYGVLLALYAFAQFLCAPLLGALSDRFGRRPVLLASLAGAALDYLLMAYAPTLAWLYAGRLIAGITGASVAVATAYVTDVTAEPDRARRFGQLGAVMGIGFIAGPLIGGLLGAWHLRAPFVAAALLNALNLALVWRALPESRPPSARDGRTATLLNPFASLRLLRGGPALAALVGVYVIVALVSQAPATLWILYGQEHFGWSTLIAGLSLTGYGACHALAQAFAIGPLIARLGERRALALGLAGDALGLVAIAFAAAAWVPFALLPLFAAGGLALPALQAMLARQVDDARQGELQGALASVASLIGVAGPLVVTATYAATRDTWPGLVWAAAALLYLLVPPLLFNARAARAGAAP*
G74	3		nt	Burkholderia cepacia	CP013443.1	Tet(41)	68.528	516.0	0.0	LNPSLIAILATVLFDAIGVGIVMPILPGLLRSLSGAGGADTHYGILLALYAFAQFLCAPLLGALSDRFGRRPVLLVSLAGAALDYLLMALAPTLAWLYVGRLIAGITGANVAVATAYVTDVTAEPDRARRFGQLGAAMGIGFIAGPLIGGLLGALQVRAPFVAAAVLNALNLVLVWRALPESRPAAARAGAATVNLNAFASLRRLRGGPALVPLIGIYVIVALVSQAPATLWILYGQEHFGWSTPIAGLSLAGYGACHALAQAFAIGPLIARLGERRALALGLAGDALGLVAIAFATAAWVPFALLPLFAAGGMTLPALQAMLARQVDDARQGELQGALASVASLIGVAGPLVVTATYAATRATWPGLVWASAALLYLLVPPLLAHARPARESPAA*
G75	3		refseq	Burkholderia cepacia	NZ_CP013443.1	Tet(41)	68.528	516.0	0.0	LNPSLIAILATVLFDAIGVGIVMPILPGLLRSLSGAGGADTHYGILLALYAFAQFLCAPLLGALSDRFGRRPVLLVSLAGAALDYLLMALAPTLAWLYVGRLIAGITGANVAVATAYVTDVTAEPDRARRFGQLGAAMGIGFIAGPLIGGLLGALQVRAPFVAAAVLNALNLVLVWRALPESRPAAARAGAATVNLNAFASLRRLRGGPALVPLIGIYVIVALVSQAPATLWILYGQEHFGWSTPIAGLSLAGYGACHALAQAFAIGPLIARLGERRALALGLAGDALGLVAIAFATAAWVPFALLPLFAAGGMTLPALQAMLARQVDDARQGELQGALASVASLIGVAGPLVVTATYAATRATWPGLVWASAALLYLLVPPLLAHARPARESPAA*
G76	3		nt	Burkholderia sp. NRF60-BP8	CP013373.1	Tet(41)	70.588	523.0	0.0	LNPSLIAILATVLLDAIGVGIVMPILPGLLRSLAGAGSTDTHYGILLALYAFAQFLCAPLLGALSDRFGRRPVLLASLAGAALDYLLMALAPTLAWLYVGRLLAGITGANVAVATAYVTDVTAEPDRARRFGQLGAMMGIGFIAGPLIGGLLGVLHLRAPFVAAALLNALNLVLVWRVLPESRPAREGRTVGALNPFASLRRLSGAPALAPLVGIYVIVALVSQAPATLWILYGQEHFGWSTPVAGLSLAGYGACHALAQAFAIGPLIARLGERRALALGLAGDALGLAVIACATAAWVPFALLPLFAAGGMTLPALQAMLARQVDDARQGELQGTLASVASLIGVAGPLVVTATYAATRATWPGLVWAAAALLYLLVPPLLAGARPVNAPRASA*
G77	3		nt	Burkholderia ubonensis	CP013463.1	Tet(41)	70.256	523.0	0.0	MIAILTTVVLDAIGVGLVMPILPGLLRTLSGAGGADTHYGMLLALYALAQFLCAPVLGALSDRFGRRPVLLASLAGAALDYLLMAYAPTLAWLYAGRLIAGITGANVAVATAYVTDVTAEPDRARRFGQLGAAMGIGFIAGPVLGGLLGAWHLRAPFAAAALLNALNLALVWRSLPESRPAAARAGRATVSLNAFASLRRLRGGPALVPLIGVYVIVALVSQAPATLWILYGQAHFGWSTPVAGLSLAGYGACHALAQAFAIGPLIARLGERRALALGLAGDALGLVVIAFANAAWVPFALLPLFAAGGMTLPALQAMLARQVDDARQGELQGTLASIASLIGVAGPLVVTAAYAATRDAWPGLVWAAAALLYLLVPPLLAHARPARESPAA*
G78	3		refseq	Burkholderia ubonensis	NZ_CP013463.1	Tet(41)	70.256	523.0	0.0	MIAILTTVVLDAIGVGLVMPILPGLLRTLSGAGGADTHYGMLLALYALAQFLCAPVLGALSDRFGRRPVLLASLAGAALDYLLMAYAPTLAWLYAGRLIAGITGANVAVATAYVTDVTAEPDRARRFGQLGAAMGIGFIAGPVLGGLLGAWHLRAPFAAAALLNALNLALVWRSLPESRPAAARAGRATVSLNAFASLRRLRGGPALVPLIGVYVIVALVSQAPATLWILYGQAHFGWSTPVAGLSLAGYGACHALAQAFAIGPLIARLGERRALALGLAGDALGLVVIAFANAAWVPFALLPLFAAGGMTLPALQAMLARQVDDARQGELQGTLASIASLIGVAGPLVVTAAYAATRDAWPGLVWAAAALLYLLVPPLLAHARPARESPAA*
G79	3		nt	Burkholderia ubonensis	CP013370.1	Tet(41)	70.000	518.0	0.0	MLAILTTVVLDAIGVGLVMPILPGLLHTLAGAGGADTHYGMLLALYALAQFVCAPVLGALSDRFGRRPVLLASLAGAALDYLLMAYAPTLAWLYAGRLIAGITGANVAVATAYVTDVTAEPDRARRFGQLGAAMGIGFIAGPLLGGLLGAWHLRAPFAAAALLNALNLALVWRSLPEARPPAARAGGATVSLNAFASLRRLRGGPALVPLIGVYVIVALVSQAPATLWILYGQAHFGWSTPVAGLSLAGYGACHALAQAFAIGPLIARLGERRALALGLAGDALGLVVIAFANLAWVPFALLPLFAAGGMTLPALQAMLARQVDDARQGELQGTLASIASLIGVAGPLVVTAAYAATRDAWPGLVWAAAALLYLLVPPLLAHARPARESPAA*
G80	3		refseq	Burkholderia ubonensis	NZ_CP013370.1	Tet(41)	70.000	518.0	0.0	MLAILTTVVLDAIGVGLVMPILPGLLHTLAGAGGADTHYGMLLALYALAQFVCAPVLGALSDRFGRRPVLLASLAGAALDYLLMAYAPTLAWLYAGRLIAGITGANVAVATAYVTDVTAEPDRARRFGQLGAAMGIGFIAGPLLGGLLGAWHLRAPFAAAALLNALNLALVWRSLPEARPPAARAGGATVSLNAFASLRRLRGGPALVPLIGVYVIVALVSQAPATLWILYGQAHFGWSTPVAGLSLAGYGACHALAQAFAIGPLIARLGERRALALGLAGDALGLVVIAFANLAWVPFALLPLFAAGGMTLPALQAMLARQVDDARQGELQGTLASIASLIGVAGPLVVTAAYAATRDAWPGLVWAAAALLYLLVPPLLAHARPARESPAA*
G81	3		nt	Pseudomonas mesoacidophila	CP020737.1	Tet(41)	69.744	522.0	0.0	MIAVLTTVVLDAIGVGLVMPILPGLLRTLSGAGGADTHYGMLLALYALAQFVCAPVLGALSDRFGRRPVLLASLAGAALDYLLMAYAPTLAWLYAGRLIAGITGANVAVATAYVTDVTAESDRARRFGQLGAAMGIGFIAGPVLGGLLGAWHLRAPFAAAALLNALNLALVWRNLPESRPPAARNGGAKVSLNALASLRRLRGGPALVPLIGVYVIVALVSQAPATLWILYGQAHFGWSTLVAGLSLAGYGACHALAQAFAIGPLIARLGERRALALGLAGDALGLVVIAFANAPWVPFALLPLFAAGGMTLPALQAMLARQVDDARQGELQGTLASVASLIGVAGPLVVTAAYAATRDAWPGLVWAAAALLYLLVPPLLANARPARASPSA*
G82	3		refseq	Pseudomonas mesoacidophila	NZ_CP020737.1	Tet(41)	69.744	522.0	0.0	MIAVLTTVVLDAIGVGLVMPILPGLLRTLSGAGGADTHYGMLLALYALAQFVCAPVLGALSDRFGRRPVLLASLAGAALDYLLMAYAPTLAWLYAGRLIAGITGANVAVATAYVTDVTAESDRARRFGQLGAAMGIGFIAGPVLGGLLGAWHLRAPFAAAALLNALNLALVWRNLPESRPPAARNGGAKVSLNALASLRRLRGGPALVPLIGVYVIVALVSQAPATLWILYGQAHFGWSTLVAGLSLAGYGACHALAQAFAIGPLIARLGERRALALGLAGDALGLVVIAFANAPWVPFALLPLFAAGGMTLPALQAMLARQVDDARQGELQGTLASVASLIGVAGPLVVTAAYAATRDAWPGLVWAAAALLYLLVPPLLANARPARASPSA*
G83	3		nt	Burkholderia ubonensis	CP009488.1	Tet(41)	70.256	523.0	0.0	MIAILTTVVLDAIGVGLVMPILPGLLRTLSGAGGADTHYGMLLALYALAQFLCAPVLGALSDRFGRRPVLLASLAGAALDYLLMAYAPTLAWLYAGRLIAGITGANVAVANAYVTDVTAEPDRARRFGQLGAAMGIGFIAGPVLGGLLGAWHLRAPFAAAALLNALNLALVWRSLPESRPTAARAGAATVNLNAFASLRRLRGGPALVPLIGVYVIVALVSQAPATLWILYGQAHFGWSTPVAGLSLAGYGACHALAQAFAIGPLIARLGERRALALGLAGDALGLVVIAFANAAWVPFALLPLFAAGGMTLPALQAMLARQVDDARQGELQGTLASIASLIGVAGPLVVTAAYAATRDAWPGLVWAAAALLYLLVPPLLAHARPARESPAA*
G84	3		refseq	Burkholderia ubonensis	NZ_CP009488.1	Tet(41)	70.256	523.0	0.0	MIAILTTVVLDAIGVGLVMPILPGLLRTLSGAGGADTHYGMLLALYALAQFLCAPVLGALSDRFGRRPVLLASLAGAALDYLLMAYAPTLAWLYAGRLIAGITGANVAVANAYVTDVTAEPDRARRFGQLGAAMGIGFIAGPVLGGLLGAWHLRAPFAAAALLNALNLALVWRSLPESRPTAARAGAATVNLNAFASLRRLRGGPALVPLIGVYVIVALVSQAPATLWILYGQAHFGWSTPVAGLSLAGYGACHALAQAFAIGPLIARLGERRALALGLAGDALGLVVIAFANAAWVPFALLPLFAAGGMTLPALQAMLARQVDDARQGELQGTLASIASLIGVAGPLVVTAAYAATRDAWPGLVWAAAALLYLLVPPLLAHARPARESPAA*
G85	3		nt	Burkholderia ubonensis	CP013414.1	Tet(41)	69.744	517.0	0.0	MIAILTTVVLDAIGVGLVMPILPGLLRTLAGAGGADTHYGMLLALYALAQFVCAPVLGALSDRFGRRPVLLASLAGAALDCLLMAYAPTLAWLYAGRLIAGITGANVAVATAYVTDVTAEPDRARRFGQLGAAMGIGLIAGPVLGGLLGAWHLRAPFAAAALLNALNLALVWRSLPESRPPAARAGGATVSLNAFASLRRLRGGPALVPLIGVYVIVALVSQAPATLWILYGQAHFGWSTPVAGLSLAGYGACHALAQAFAIGPLIARLGERRALALGLAGDALGLVVIAFATTAWVPFALLPLFAAGGMTLPALQAMLARQVDDARQGELQGTLASIASLIGVAGPLVVTAAYAATRDAWPGLVWAAAALLYLLVPPLLAHARPARESPAA*
G86	3		refseq	Burkholderia ubonensis	NZ_CP013414.1	Tet(41)	69.744	517.0	0.0	MIAILTTVVLDAIGVGLVMPILPGLLRTLAGAGGADTHYGMLLALYALAQFVCAPVLGALSDRFGRRPVLLASLAGAALDCLLMAYAPTLAWLYAGRLIAGITGANVAVATAYVTDVTAEPDRARRFGQLGAAMGIGLIAGPVLGGLLGAWHLRAPFAAAALLNALNLALVWRSLPESRPPAARAGGATVSLNAFASLRRLRGGPALVPLIGVYVIVALVSQAPATLWILYGQAHFGWSTPVAGLSLAGYGACHALAQAFAIGPLIARLGERRALALGLAGDALGLVVIAFATTAWVPFALLPLFAAGGMTLPALQAMLARQVDDARQGELQGTLASIASLIGVAGPLVVTAAYAATRDAWPGLVWAAAALLYLLVPPLLAHARPARESPAA*
G87	3		nt	Burkholderia ubonensis	CP013446.1	Tet(41)	70.256	522.0	0.0	MIAILTTVVLDAIGVGLVMPILPGLLRTLSGAGGADTHYGMLLALYALAQFLCAPVLGALSDRFGRRPVLLASLAGAALDYLLMAYAPTLAWLYAGRLIAGITGANVAVANAYVTDVTAEPDRARRFGQLGAAMGIGFIAGPVLGGLLGAWHLRAPFAAAALLNALNLALVWRSLPESRPAAARAGAATVNLNAFASLRRLRGGPALVPLIGVYVIVALVSQAPATLWILYGQAHFGWSTPVAGLSLAGYGACHALAQAFAIGPLIARLGERRALALGLAGDALGLVVIGFANAAWVPFALLPLFAAGGMTLPALQAMLARQVDDARQGELQGTLASIASLIGVAGPLVVTAAYAATRDAWPGLVWAAAALLYLLVPPLLAHARPARESPAA*
G88	3		refseq	Burkholderia ubonensis	NZ_CP013446.1	Tet(41)	70.256	522.0	0.0	MIAILTTVVLDAIGVGLVMPILPGLLRTLSGAGGADTHYGMLLALYALAQFLCAPVLGALSDRFGRRPVLLASLAGAALDYLLMAYAPTLAWLYAGRLIAGITGANVAVANAYVTDVTAEPDRARRFGQLGAAMGIGFIAGPVLGGLLGAWHLRAPFAAAALLNALNLALVWRSLPESRPAAARAGAATVNLNAFASLRRLRGGPALVPLIGVYVIVALVSQAPATLWILYGQAHFGWSTPVAGLSLAGYGACHALAQAFAIGPLIARLGERRALALGLAGDALGLVVIGFANAAWVPFALLPLFAAGGMTLPALQAMLARQVDDARQGELQGTLASIASLIGVAGPLVVTAAYAATRDAWPGLVWAAAALLYLLVPPLLAHARPARESPAA*
G89	4		nt	Uncultured bacterium	KU548378.1	Tet(Z)	59.221	436.0	1.14e-154	VRLAGLRLCPSVVVSSCSYLHFITDNFIVDKVKRERTLRRAFPTVIITATLDAAGLGLVMPVLPALLREMGVGDFGLAFQVGLLTALYAVMQFLFAPVLGRLSDRYGRRRVLLASLLGAAIDYLIMGFASQLWLIYLTRGVAGITGATSAVGASIIADISPPEKRAQRFGWLSACYGGGMILGPVIGGLFGSLSPRIPFFVAAALTGLNLILGLLTLPETGANASKGGAGPTALGRTARGVLAPLVSLLVVFGLVQLIGQAPGSTWVLFTEHRLGWTPFDVGISLSAFGLVQVLVQSTVPGRLVARVGEARTIFIGAGADIAGFVGLAWVNSWIAMIPIMIFLGLGSVSVPALQALLSDRVDEQDQGWLQGILASINSLTSIVGPLVFTSVFALSKNSL…
G90	5		nt	Planctomyces sp. SH-PL62,	CP011273.1	Tet(A)	55.612	424.0	1.96e-149	LIAKGSLNRPLLVILVTVMLDAVGMGLVLPVLPKLLREVSHQPNVAGHFGYFLSVYALMQFVFSPILGALSDRFGRRPVLLVSLAGAAVDYTLMAVAPTLGLLYVGRVIAGITGANMAVATAYLADISTEEDRAGRYGLLNASFGVGFVVGPMLGGLVGAYSSRYPFLAAALFNGLNFLLGYFVLPESHLAERKSFTLPHLNPFRSLRWVFGLRGVLPFVLVYTIICCVAQVPSTIWVIYGEDRFGWDTRTVGLSFAFFGILFAAAQAFLTGRLSALWGERGALLVALLADNAGFLMMGFATRGWMPFAICILLAVGGIAMPALQALLSKEVGEDQQGELQGTLVALMSLATIAGPVLVTTLYDSSRDTFPGLVWICGSVVYLACFPIFWYGRSRRTGD…
G91	5		refseq	Planctomyces sp. SH-PL62,	NZ_CP011273.1	Tet(A)	55.612	424.0	1.96e-149	LIAKGSLNRPLLVILVTVMLDAVGMGLVLPVLPKLLREVSHQPNVAGHFGYFLSVYALMQFVFSPILGALSDRFGRRPVLLVSLAGAAVDYTLMAVAPTLGLLYVGRVIAGITGANMAVATAYLADISTEEDRAGRYGLLNASFGVGFVVGPMLGGLVGAYSSRYPFLAAALFNGLNFLLGYFVLPESHLAERKSFTLPHLNPFRSLRWVFGLRGVLPFVLVYTIICCVAQVPSTIWVIYGEDRFGWDTRTVGLSFAFFGILFAAAQAFLTGRLSALWGERGALLVALLADNAGFLMMGFATRGWMPFAICILLAVGGIAMPALQALLSKEVGEDQQGELQGTLVALMSLATIAGPVLVTTLYDSSRDTFPGLVWICGSVVYLACFPIFWYGRSRRTGD…
G92	6		nt	Granulibacter bethesdensis	CP018190.1	Tet(41)	48.866	340.0	2.70e-117	MSGEAATTRRSLAVIYATVALDAAGIGLVFPILPRLIQNVTHLSDVTRYVGWLASLYAAMQFVFAPVLGVLSDRYGRRPVLLASLAGAAFNYLAMAAAPQFWMLMLGRAVAGLSGANMSVATAYLTDITPAEQRARRFGLVSAMFGAGFIVGPVLGGVLGEHWVRLPFIAAAGFTAVNLLLALVALPETHAPSSHPFDRVALNPLAPMRWLFAMPSLLPLVLVYFALSGAGEAYSVCWALWGYDAFGWNGWWVGLSLGAFGVWQTLVQAFLPGPATRWLGERKAVLAGLGCSSLALTGMALATQGWMVFALMPLFALGGIGTPALQALATEQVDTGRQGQLQGLLASSVSLASIIAPLGFSAAYFAVQHRWPGAIWLAVMAVNLIAVPFVLVSTPGRAS…
G93	6		refseq	Granulibacter bethesdensis	NZ_CP018190.1	Tet(41)	48.866	340.0	2.70e-117	MSGEAATTRRSLAVIYATVALDAAGIGLVFPILPRLIQNVTHLSDVTRYVGWLASLYAAMQFVFAPVLGVLSDRYGRRPVLLASLAGAAFNYLAMAAAPQFWMLMLGRAVAGLSGANMSVATAYLTDITPAEQRARRFGLVSAMFGAGFIVGPVLGGVLGEHWVRLPFIAAAGFTAVNLLLALVALPETHAPSSHPFDRVALNPLAPMRWLFAMPSLLPLVLVYFALSGAGEAYSVCWALWGYDAFGWNGWWVGLSLGAFGVWQTLVQAFLPGPATRWLGERKAVLAGLGCSSLALTGMALATQGWMVFALMPLFALGGIGTPALQALATEQVDTGRQGQLQGLLASSVSLASIIAPLGFSAAYFAVQHRWPGAIWLAVMAVNLIAVPFVLVSTPGRAS…
G94	6		nt	Granulibacter bethesdensis	CP003183.2	Tet(41)	48.866	340.0	3.32e-117	MSGEAATTRRSLAVIYATVALDAAGIGLVFPILPRLIQNVTHLSDVTRYVGWLASLYAAMQFVFAPVLGVLSDRYGRRPVLLASLAGAAFNYLAMAAAPQFWMLMLGRAVAGLSGANMSVATAYLTDITPAEQRARRFGLVSAMFGAGFIVGPVLGGVLGEHWVRLPFIAAAGFTAVNLLLALVALPETHAPSSHPFDRVALNPLAPMRWLFAMPSLLPLVLVYFALSGAGEAYSVCWALWGYDAFGWNGWWVGLSLGAFGVWQTLVQAFLPGPATRWLGERKAVLAGLGCSSLALTGMALATQGWMVFALMPLFALGGIGTPALQALATEQVDTGRQGQLQGLLASSVSLASIIAPLGFSAAYFAVQHRWPGAIWLAVMAVNLIAVPFVLVGTPGRAS…
G95	6		refseq	Granulibacter bethesdensis	NZ_CP003183.2	Tet(41)	48.866	340.0	3.32e-117	MSGEAATTRRSLAVIYATVALDAAGIGLVFPILPRLIQNVTHLSDVTRYVGWLASLYAAMQFVFAPVLGVLSDRYGRRPVLLASLAGAAFNYLAMAAAPQFWMLMLGRAVAGLSGANMSVATAYLTDITPAEQRARRFGLVSAMFGAGFIVGPVLGGVLGEHWVRLPFIAAAGFTAVNLLLALVALPETHAPSSHPFDRVALNPLAPMRWLFAMPSLLPLVLVYFALSGAGEAYSVCWALWGYDAFGWNGWWVGLSLGAFGVWQTLVQAFLPGPATRWLGERKAVLAGLGCSSLALTGMALATQGWMVFALMPLFALGGIGTPALQALATEQVDTGRQGQLQGLLASSVSLASIIAPLGFSAAYFAVQHRWPGAIWLAVMAVNLIAVPFVLVGTPGRAS…
G96	7		nt	Bradyrhizobium erythrophlei	LT670817.1	Tet(A)	52.792	389.0	1.18e-135	MDSIVRRAGVFACSVACARSTGRRNTLDRPNPMSRPLVVIFATIALDAAGIALIFPILPGLLRSMAGTEDVSALFGAMLALYAFMQFVFTPVLGVLSDRFGRRPVLLLSLAGSTIDYLVMAFTPYLWLLFAGRAIAGLTAANTAVITAYIADITPEAERARRFGLFQAFFGAGFVMGPVIGGLLGDISLRDPFLAAAALNGVNLSIALFLLPESHRPERKPFDWRALNPFAPLRWALTFRALIPLLAVFLLVSLVGQTYSTVWVLFVTDRFRWTGTDIGLSLGVFGALVVIAQAFAIGPVTRWLGERGTLLLGIACETVALLILAFAQAGWIAFALIPLIAFGGIGVPVLRSLQTNAVDRERQGQLQGVIASFVSLAAIFGPLVFSWIYALSSPGWTGL…
G97	8		nt	Terriglobus roseus	LT629690.1	Tet(41)	47.382	330.0	4.11e-113	MLPQIAATTLFAVSVEFFFMARARLLIFFVVVLDAMGIGIVFPTLPELLRVLMHGVGDPARGYGYLLSAYALSMFFASPVLGALSDRFGRRPVLLLSLLGTAFDDLMMGLAPTLWVLYAARILAGFSGANLTVANAYLADITPEEERSGAFGKMNACFGVGFIAGPVLGGIAGMYSLRAPFFLAAALNIVGAVLAVFVLPESRKVTDAKRITLAQLNPFASLRNVFRLHGIAPMLYVFCTMDMVGQVPSVLWVIYGNSRFGWTPFVVGVSFAVFGLLHAIFQSILPERFQRWVGERGSMLAGIVADTVGYGLYSIASTTLAAFSILPLLCLGGIALPSVQSMLSRSVDESRQGELQGVLTSLNSLIAVGGPVVASSLYSLARTRIPQYPGAIWLAPVLL…
G98	9		wwtp	Metagenome	NODE_151_length_1425_cov_3.642336	Tet(30)	54.865	387.0	1.21e-135	VHLSLDTRAHSERRGSLMNKALVVILAAVMLDAVGIGLIFPILPTLLKDVAHTAEIDFTFGLMLALYSAMQFLFSPILGVLSDRYGRRPVLLISLAGAAIDYLVMAFAPELWMLVLGRAIAGITSANMAVATAYITDISAEEERAKRFGYFHAMFGIGFIIGPVLGGVLGDIWIRAPFIAAALLNGINFAIAFYILPESRRGDAGTRFEMKTLNPFRPLGWALTFRALLPLMAIFVIMNFVGTIYGTVWALFSIDAFGFTGTLVGLSLACYGVFHAGAQAFLTGPAVKWLGERWALVVGMGFELTALAVLGFATQGWILFALAPLFAMGGIGMPALQSITTRQVGADQQGQLQGVLASLVSLSAVFGPLFFALVYGGLKGQWPGLVWIVAAAVYLLALP…
G99	9		nt	Devosia sp. A16,	CP012945.1	Tet(A)	52.311	390.0	1.41e-136	MRTNIEHAPRVSRLEGPDLNKALIVILAAVTLDAVGIGLIFPILPRLLEDVTHTGEVTMIIGIMLALYSAMQFLFSPVLGVLSDRYGRRPVLLVSLAGAAIDYLVMAFAPELWMLVVGRAIAGITSANMAVATAYITDISAEEERAKRFGYFHAMFGIGFIIGPVLGGILGDIWVRAPFLVAAGLNAVNFALALFVLPESRSGDANARFDFATLNPFRPLGWALSFTALLPLMAIFVIMNFVGTMYGTIWALFGQDMFQWNGLMIGLSLGAFGLFHAGAQALLTGPAAARLGERWAMILGMACELTALLILGFAAQGWILFALAPLFALGGIGMPALQSLTTRQVDADNQGKLQGVLASLVSLSAVFGPLFFSTVYFALKPTWPGLTWIVGGAVYLLAL…
G100	9		refseq	Devosia sp. A16,	NZ_CP012945.1	Tet(A)	52.311	390.0	1.41e-136	MRTNIEHAPRVSRLEGPDLNKALIVILAAVTLDAVGIGLIFPILPRLLEDVTHTGEVTMIIGIMLALYSAMQFLFSPVLGVLSDRYGRRPVLLVSLAGAAIDYLVMAFAPELWMLVVGRAIAGITSANMAVATAYITDISAEEERAKRFGYFHAMFGIGFIIGPVLGGILGDIWVRAPFLVAAGLNAVNFALALFVLPESRSGDANARFDFATLNPFRPLGWALSFTALLPLMAIFVIMNFVGTMYGTIWALFGQDMFQWNGLMIGLSLGAFGLFHAGAQALLTGPAAARLGERWAMILGMACELTALLILGFAAQGWILFALAPLFALGGIGMPALQSLTTRQVDADNQGKLQGVLASLVSLSAVFGPLFFSTVYFALKPTWPGLTWIVGGAVYLLAL…
G101	9		nt	Uncultured bacterium	KU547106.1	Tet(41)	52.417	395.0	4.89e-139	VAAKLRSNILNKPLVVILAAVTLDAIGIGLIFPILPALLREVGHTTEIATLLGIMLALYSACQFLFSPVLGVLSDRFGRRPILLISLAGAAIDYLIMAFAPQLWMLVLGRAISGIPSSNMAVATAYITDISSEEERAKRFGLFHAMFGIGFIIGPVLGGVLGDFWVRAPFIAAALLNALNFALALFVLPESRPGQPGAKFDFDTLNPFKPLKWALTFTALIPLMAIFVIMNFAGTMYGTVWAMFGEDRFQWNGLMIGLSLGAYGVFHAGAQAFLTGPAVARLGERWALIVGMVCELTALVIMGIATQGWIVFAIAPLFALGGIGIPALQSLTTQQVGADKQGQLQGVLASLVSLAAIFGPLFFSFVYFGVRDSWPGLIWIVGGGLYLLALPLILGVRRR…
G102	9		wwtp	Metagenome	NODE_51_length_1723_cov_6.238010	Tet(30)	55.405	378.0	2.07e-132	VNRALVVILAAVMLDAVGIGLIFPILPNLLRDVAHQSEIATLVGVMLALYSAMQFLFSPILGVLSDRYGRRPVLLISLAGAGIDYLVMAFAPHLWMLVLGRAIAGITSANMAVATAYITDISDESQRAQRFGYFHAMFGVGFIIGPVLGGVLGDIWVRAPFLAAAALNVANFALALFVLPESRPGTAGSRFEWANLNPFRPLGWALNFSALLPLMAIFVIMNFVGTMYGTVWALFGQDMFQWNGLMIGLSLGAFGLFHAGAQALLTGPAAARLGEKWALIAGMACELTALAILGVAGQGWILFALAPLFALGGIGMPALQSLTTQKVDADNQGKLQGVLASLVSLSAVFGPLFFSTVYFGIKSNWPGLIWIVGGAIYLLALPLLFGIRSTTRSTPVPQR…
G103	9		nt	Uncultured bacterium	KJ695022.1	Tet(41)	51.908	389.0	1.11e-136	LNKALVVILAAVTLDSIGIGLIFPILPSLLRDVGHVSEVATLLGVMLALYSACQFLFSPVLGVLSDRFGRRPVLLVSLAGAAIDYLIMAFAPELWMLVLGRAISGVTSANMAVATAYITDISTEEERARRFGLFHAMFGIGFIIGPVLGGVLGDYWVRAPFIAAALLNAVNFALALFVLPESRPGQPGARFDLDTLNPFKPLKWALTFSALIPLMAIFVIMNFVGTMYGTMWALFSEDAFAWNGLMIGLSLGAFGVFHAGAQAFLTGPAVARLGERWALIVGMACELTALVIMGLATQGWILFALAPLFALGGIGMPALQSLVTTQVGADKQGQLQGVLASLVSLAAVFGPLFFSFAYFSIRSTWPGLIWIIGAGIYLLALPLMLGIRRKSAAAPMPGE*
G104	9		nt	Uncultured bacterium	KJ696436.1	Tet(30)	55.946	393.0	3.26e-138	LNKALIVILAAVTLDAVGIGLIFPILPRLLEDVTHTGEVTTLIGIMLALYSAMQFLFSPVLGVLSDRYGRRPVLLLSLAGAAIDYLIMAFAPELWMLVLGRAIAGVTSANMAVATAYITDISVEEERAKRFGYFHAMFGIGFIIGPVIGGILGDIWVRAPFLVAAGLNAVNFALALFVLPESRKGDSSSKFDFKTLNPFRPLGWAFSFTALLPLMAIFVIMNFVGTMYGTIWALFGQDMFQWNGLMIGLSLGAFGLFHAGAQALLTGPVAARLGERWAMILGMACELTALLILGFATQGWIVFALAPLFALGGIGMPALQSLTTQQVDADNQGKLQGVLASLVSLSAVFGPLFFSMVYFALKPTWPGLIWIVGGGVYLLALPLLLGIRRTPLATVTPEG*
G105	9		nt	Uncultured bacterium	KJ693303.1	Tet(41)	53.061	392.0	5.14e-138	MNKPLVVILAAVVLDSIGIGLIFPVLPALLRDVGHLSDVATLLGLMLALYSACQFLFSPVLGVLSDRFGRRPVLLISLAGAAIDYLIMAFAPQLWMLVLGRAISGITSANMAVATAYITDISTEEERAKRFGLFHAMFGIGFIIGPVLGGLLGDIWVRAPFIAAATLNAFNFALALFVLPESRRGEAGARVDFETLNPFKPLAWAFTFAALIPMMAIFVIMNFVGTMYGTIWALFSEDSFGWSGLMIGLSLGAFGVCHAGAQAFLTGPAVSKLGERWALIVGMACELTALLILGMATQGWVLFALAPLFALGGVGMPALQSLVTAQVGPDKQGQLQGVLASLVSLAAVFGPLFFSFSYFAVQGTWPGLIWMIGAAIYLLALPLMLGIKRRPATVPAGTI*
G106	9		nt	Uncultured bacterium	KJ693309.1	Tet(41)	53.181	388.0	1.81e-136	LNKALVVILAAVTLDAVGIGLIFPILPALLRDVGHISEVATLLGLMLALYSACQFLFSPILGVLSDRFGRRPVLLVSLAGAAIDYLIMAFAPELWILVLGRAISGITSANMAVATAYITDISTEEERAGRFGLFHAMFGIGFIIGPVLGGVLGDFWVRAPFIAAALLNGVNFALALFVLPESRKGTAGARFTWDTLNPFKPLKWALTFRALIPLMAIFVIMNFVGTMYGTIWALFSEDSFGWSGLMIGLSLGAFGVCHAGAQAFLTGPAVSKLGERWALIVGMACELTALLILGMATQGWVLFALAPLFALGGVGMPALQSLVTAQVGPDKQGQLQGVLASLVSLAAVFGPLFFSFSYFAVQGTWPGLIWMIGAAIYLLALPLMLGIKRRPATVPAGTI*
G107	9		nt	Uncultured bacterium	KJ696267.1	Tet(30)	56.486	394.0	8.25e-139	LNKALIVILAAVTLDAVGIGLIFPILPRLLEDVTHTGEVTTLIGIMLALYSAMQFLFSPVLGVLSDRYGRRPVLLLSLAGAAIDYLVMAFAPELWMLVLGRAIAGITSANMAVATAYITDISAEEERAKRFGYFHAMFGIGFIIGPVIGGILGDIWVRAPFLVAAGLNAVNFALALFVLPESRKGDSSAKFDFKTLNPFRPLGWAFSFTALLPLMAIFVIMNFVGTMYGTIWALFGQDMFQWNGLMIGLSLGAFGLFHAGAQALLTGPVAARLGERWAMILGMACELTALLILGFATQGWIVFALAPLFALGGIGMPALQSLTTQQVDADNQGKLQGVLASLVSLSAVFGPLFFSMVYFALKPTWPGLIWIVGGGVYLLALPLLLGIRRTPLATVTPEG*
G108	9		nt	Uncultured bacterium	KJ694157.1	Tet(30)	57.568	402.0	1.15e-141	MNKALIVILATVTIDAIGGGLIFPILPGLLAEVAGSGDIAWLFGAMLAAYAIMQFVASPVLGALSDRFGRRPVLLLSLAGAAIDYLIMAFAPELWMLVLGRAISGITSANMAVATAYITDISTEEERAGRFGLFHAMFGIGFIIGPVLGGVLGDFWVRAPFIAAALLNAVNFALALFVLPESRKGTSGARFSWDTLNPFKPLKWALTFRALIPLMAIFVIMNFVGTMYGTIWAMFGEDSFQWNGLMIGLSLGAFGVFHAGAQAFLTGPAVARLGERWALIVGMACELTALVIVGLATQGWILFALAPLFALGGIGMPALQSVTTQQVDGDKQGQLQGVLASLVSLASIFGPVFFSFMYFAVSDTWPGLIWIVGAGIYLLALPLMLGIRRGATPATAAGE*
G109	9		nt	Uncultured bacterium	KJ693295.1	Tet(30)	55.405	388.0	3.49e-136	LNKALVVILAAVTLDAVGIGLIFPILPALLRDVGHISEVATLLGLMLALYSACQFLFSPILGVLSDRFGRRPVLLVSLAGAAIDYLIMAFAPELWILVLGRAISGITSANMAVATAYITDISTEEERAGRFGLFHAMFGIGFIIGPVLGGVLGDFWVRAPFIAAALLNGVNFALALFVLPESRKGTAGARFTWDTLNPFKPLKWALTFRALIPLMAIFVIMNFVGTMYGTIWAMFGEDSFQWNGLMIGLSLGAFGVFHAGAQAFLTGPAVARLGERWSLVVGMACELTALVIVGFATQGWILFALAPLFALGGIGMPALQSLTTQQVESDKQGQLQGVLASLVSLASIFGPVFFSFMYFGVSDSWPGLIWIIGAAIYLLALPLMLGIRRSAMPAPAAGE*
G110	9		nt	Uncultured bacterium	KJ692686.1	Tet(30)	52.575	378.0	2.35e-132	LNKALVVILAAVTIDAIGIGLIFPILPSLLREVTHEGQVATLFGLMLALYSAMQFLFSPVLGVLSDRFGRRPVLLISLAGAAIDYVIMAVAPDLWMLVVGRAIAGLTSANMAVATAYITDISAEEERARRFGYFHAMFGIGFIIGPVLGGLLGDYWVRAPFIAAAVLNAINFSLALFVLPESRPGRAVQFEWSSLNPFIPLKWALTFKALIPLMAIFVIMNFVGTMYGTVWALVSEDSFGWTGLTIGLSLGAFGFFHAGAQAFLTGPAVKQLGERWALVVGMACEVTALLILGCTNQGWVMFAMAPLFALGGIGTPALQSLTTTQVDGDKQGQLQGVMASFVSLAAVFGPLFFSFAYFAVRPTWPALIWIIGASVYLLALPLILGIRRRGPLPS*
G111	10		nt	Granulicella tundricola	CP002480.1	Tet(39)	43.511	319.0	7.52e-109	MMRSNSRSTTLIFLIVFLDAMGIGIVFPVLPGLLRSLLHGQGLHGPGDVVRQYGYLLAAYAATMLLASPVLGALSDRFGRRPILLLSLMGTAVDDLVMALSPTVWVLYVGRAVAGLTGANMTVANAYLADINSAETRAAAFGRMNAFFGVGFIAGPVLGGLCGTYSLRAPFYVAAGLNLIGFLVCALVLPESLVARAAVRPRITLAQLNPFAAMRAISGLHGVGRLLYMFCTIDLVGQVPAVLWVLYTTGRFQWTPTVVGISFAYFGLFHALCQAFLPERLQKRWGERGTLMIGMTADSVGMVLFSLARSTAAVFGMIPLLCLGGVSLPALQSLLSNSVGDERQGEMQGVLTSFNGLIAVTGPVLASGVYGLLRERVPSYPGAVWLVPVMLYLPCFLMV…
G112	10		refseq	Granulicella tundricola	NC_015064.1	Tet(39)	43.511	319.0	7.52e-109	MMRSNSRSTTLIFLIVFLDAMGIGIVFPVLPGLLRSLLHGQGLHGPGDVVRQYGYLLAAYAATMLLASPVLGALSDRFGRRPILLLSLMGTAVDDLVMALSPTVWVLYVGRAVAGLTGANMTVANAYLADINSAETRAAAFGRMNAFFGVGFIAGPVLGGLCGTYSLRAPFYVAAGLNLIGFLVCALVLPESLVARAAVRPRITLAQLNPFAAMRAISGLHGVGRLLYMFCTIDLVGQVPAVLWVLYTTGRFQWTPTVVGISFAYFGLFHALCQAFLPERLQKRWGERGTLMIGMTADSVGMVLFSLARSTAAVFGMIPLLCLGGVSLPALQSLLSNSVGDERQGEMQGVLTSFNGLIAVTGPVLASGVYGLLRERVPSYPGAVWLVPVMLYLPCFLMV…
G113	11		nt	Cedecea neteri	CP023525.1	Tet(30)	50.678	362.0	7.02e-126	MDNYVLSIYWYSIQANMNKALIVIFSTICLDAAGIGLVFPILPRLLEEVTHTPDIAHWIGIMTALYALMQFVFAPLLGALSDNYGRRPVLLVSLIGAAVNYLIMAFAPHLWMLLLGRAIAGLTSANVSVAMAYITDVTPADKRARRFGLFNAMFGAGFIIGPVLGGLLGDYWVRLPFIAAAGLNTINLLMALFMLPESREPTRQRFSFAVLNPLQPLRRIFTLKGLIPIAMVFFILSATGEVYGTCWALWGADSFGWNGLWIGLSLGAYGICQTLTQALLPGPITRWLGERGAVLFGIFSSCIALTMLAFVQTGWQVFLIMPLFGLGGVGAPALQALATRRVDEASQGQLQGILASAVSLASIIAPLGFSSFYFVVRESWPGAIWLSVIVVYAIAVPLV…
G114	11		nt	Enterobacter lignolyticus	CP002272.1	Tet(30)	51.762	370.0	2.78e-129	MNKPLLVIFTTIALDAVGIGLIFPILPRLLEDVTHSSDIAHWIGIMTALYALMQFIFAPVLGALSDNLGRRPVLLLSLAGMAVNYVVMAFAPHLWMLMIGRAIAGLTSANIAVATAYITDISSPDMRARRFGLFNAMFGMGFIIGPVLGGILGDYGVRLPFIAAAILNTCNLLMALFLLPESRPPARQKISLGTLNPLRPLRWVFSMKHLIPIILVFFILTMTGEVYGTCWALWGIDTFQWNGLWIGLSLGAFGVCQTLVQAFLPGPASRLLGERGAVLAGVASSCIALIILAFTQQSWVVFAIMPLFALGGIGSPALQSLATRQVDSDRQGQFQGVLASAISLASIIGPLAFSSFYFVVQKSWPGAVWLSVVVIYAIAVPLIILGTRNAAQQTSSQTQ…
G115	11		refseq	Enterobacter lignolyticus	NC_014618.1	Tet(30)	51.762	370.0	2.78e-129	MNKPLLVIFTTIALDAVGIGLIFPILPRLLEDVTHSSDIAHWIGIMTALYALMQFIFAPVLGALSDNLGRRPVLLLSLAGMAVNYVVMAFAPHLWMLMIGRAIAGLTSANIAVATAYITDISSPDMRARRFGLFNAMFGMGFIIGPVLGGILGDYGVRLPFIAAAILNTCNLLMALFLLPESRPPARQKISLGTLNPLRPLRWVFSMKHLIPIILVFFILTMTGEVYGTCWALWGIDTFQWNGLWIGLSLGAFGVCQTLVQAFLPGPASRLLGERGAVLAGVASSCIALIILAFTQQSWVVFAIMPLFALGGIGSPALQSLATRQVDSDRQGQFQGVLASAISLASIIGPLAFSSFYFVVQKSWPGAVWLSVVVIYAIAVPLIILGTRNAAQQTSSQTQ…
G116	11		hmp_genomic	Cedecea davisae	ATDT01000033	Tet(41)	48.724	361.0	1.20e-125	MNKALVVIFSAICLDAVGIGLVFPILPRLLEQVTQSQDIAHWIGIMTALYALMQFVFAPLLGALSDNYGRRPVLLISLAGAAINYLIMAFAPQLWMLLLGRAIAGLTSANVSVAMAYITDVSPEDKRARRFGLFNAMFGAGFIIGPVLGGLLGDYWVRLPFIAAAVLNGCNLLMALFMLPESRQPERQPFRLATLNPLLPLRKIFAMKGLIPIALVFFILSATGEVYGTCWALWGFDTFGWNGLWIGLSLGAYGICQTLTQALLPGPVTRVLGERGAVLFGIASSCAALAMLAFTQQGWLVFVIMPLFALGGVGTPALQALATRKVDSGSQGQLQGILASSVSLASIIAPLGFSSFYFVVQKQWPGAIWLSVIAVYAVAVPLVLLGTRSRQAEQPQRL*
G117	11		hmp_genomic	Cedecea davisae	KE161030	Tet(41)	48.724	361.0	1.20e-125	MNKALVVIFSAICLDAVGIGLVFPILPRLLEQVTQSQDIAHWIGIMTALYALMQFVFAPLLGALSDNYGRRPVLLISLAGAAINYLIMAFAPQLWMLLLGRAIAGLTSANVSVAMAYITDVSPEDKRARRFGLFNAMFGAGFIIGPVLGGLLGDYWVRLPFIAAAVLNGCNLLMALFMLPESRQPERQPFRLATLNPLLPLRKIFAMKGLIPIALVFFILSATGEVYGTCWALWGFDTFGWNGLWIGLSLGAYGICQTLTQALLPGPVTRVLGERGAVLFGIASSCAALAMLAFTQQGWLVFVIMPLFALGGVGTPALQALATRKVDSGSQGQLQGILASSVSLASIIAPLGFSSFYFVVQKQWPGAIWLSVIAVYAVAVPLVLLGTRSRQAEQPQRL*
G118	11		nt	Cedecea neteri	CP009458.1	Tet(30)	50.407	361.0	7.27e-126	MNKALVVIFSTICLDAVGIGLIFPILPRLLEEVTHTPDIAHWIGIMTALYALMQFVFAPLLGALSDNYGRRPVLLVSLIGAAVNYLIMAFAPHLWMLLLGRAIAGLTSANVSVAMAYITDVTPADKRARRFGLFNAMFGAGFIIGPVLGGLLGDAWVRLPFIAAAVLNTVNLLMALLMLPESREPARQRFSFAVLNPLQPLRRIFTLKGLIPIAMVFFILSATGEVYGTCWALWGTDTFGWNGLWIGLSLGAYGICQTLTQALLPGPITRWLGERGAVLFGIASSCLALTMLAFVQAGWQVFLIMPLFGLGGVGTPALQALATRRVDEASQGQLQGILASAVSLASIIAPLGFSSFYFVVQDSWPGAIWLSVIVVYAIAVPLVLFSTRGRQAAQDPA*
G119	11		refseq	Cedecea neteri	NZ_CP009458.1	Tet(30)	50.407	361.0	7.27e-126	MNKALVVIFSTICLDAVGIGLIFPILPRLLEEVTHTPDIAHWIGIMTALYALMQFVFAPLLGALSDNYGRRPVLLVSLIGAAVNYLIMAFAPHLWMLLLGRAIAGLTSANVSVAMAYITDVTPADKRARRFGLFNAMFGAGFIIGPVLGGLLGDAWVRLPFIAAAVLNTVNLLMALLMLPESREPARQRFSFAVLNPLQPLRRIFTLKGLIPIAMVFFILSATGEVYGTCWALWGTDTFGWNGLWIGLSLGAYGICQTLTQALLPGPITRWLGERGAVLFGIASSCLALTMLAFVQAGWQVFLIMPLFGLGGVGTPALQALATRRVDEASQGQLQGILASAVSLASIIAPLGFSSFYFVVQDSWPGAIWLSVIVVYAIAVPLVLFSTRGRQAAQDPA*
G120	11		nt	Cedecea neteri	CP009459.1	Tet(41)	48.092	360.0	3.48e-125	MNKALVVIFSTICLDAVGIGLIFPILPRLLEEVTHTPDIAHWIGIMTALYALMQFVFAPLLGAMSDNYGRRPVLLVSLIGAAVNYLIMAFAPHLWMLLLGRAIAGLTSANVSVAMAYITDVTPADKRARRFGLFNAMFGAGFIIGPVLGGLLGDAWVRLPFIAAAVLNTVNLLMALFMLPESREPARQRFSFAVLNPLQPLRRIFTLKGLIPIAMVFFILSATGEVYGTCWALWGTDTFGWNGLWIGLSLGAYGICQTLTQALLPGPITRWLGERGAVLFGIFSSCIALTMLAFVQAGWQVFLIMPLFGLGGVGTPALQALATRKVDEASQGQLQGILASAVSLASIIAPLGFSSFYFVVQDSWPGAIWLSVIVVYAIAVPLVLFSTRGRQAAQDPA*
G121	11		refseq	Cedecea neteri	NZ_CP009459.1	Tet(41)	48.092	360.0	3.48e-125	MNKALVVIFSTICLDAVGIGLIFPILPRLLEEVTHTPDIAHWIGIMTALYALMQFVFAPLLGAMSDNYGRRPVLLVSLIGAAVNYLIMAFAPHLWMLLLGRAIAGLTSANVSVAMAYITDVTPADKRARRFGLFNAMFGAGFIIGPVLGGLLGDAWVRLPFIAAAVLNTVNLLMALFMLPESREPARQRFSFAVLNPLQPLRRIFTLKGLIPIAMVFFILSATGEVYGTCWALWGTDTFGWNGLWIGLSLGAYGICQTLTQALLPGPITRWLGERGAVLFGIFSSCIALTMLAFVQAGWQVFLIMPLFGLGGVGTPALQALATRKVDEASQGQLQGILASAVSLASIIAPLGFSSFYFVVQDSWPGAIWLSVIVVYAIAVPLVLFSTRGRQAAQDPA*
G122	11		env_nt	Metagenome	OAVK01000439.1	Tet(39)	45.128	348.0	7.27e-121	MNRTLSVIFMTIWLDAVGIGLIFPILPQLLKEVMHTADIAHYMGILAALYALMQFIFAPLLGALSDTFGRRPVLLVSLAGAVVNYLIMAFASHLWLLLLGRAIAGLTSANIAVAMAWLTDITPAGKRASRFGLFNATFGAGFIIGPVLGGVLGDYGVRLPFFVAAVLNSANVLLALFALQESRQPARQKMALAGLNPLRPMRWLFSVKGLLTIALVFFFLSATGEVYGICWALWGQDMFHWNGLWIGLSLAAFGVCQTLAQAFLPGPATRLLGERGAILGGIACSCTALIVLSLAQQSWIVFAVMPLIALGGIGTPALQALATRQVQADNQGQLQGVLASTVSLASIVAPLVFSSLYFGFRTWWPGAIWLSVVVLYVFAVPLIYRCTRAPS*
G123	11		nt	Raoultella planticola	CP023874.1	Tet(39)	45.385	351.0	9.01e-122	MNRTLSVIFMTIWLDAVGIGLIFPILPQLLKEVMHTANIAHYMGILAALYALMQFIFAPLLGALSDTFGRRPVLLVSLAGAVVNYLIMAFASHLWLLLLGRAIAGLTSANIAVAMAWLTDITPAGKRASRFGLFNATFGAGFIIGPVLGGVLGDYGVRLPFFVAAVLNGANVLLALFALQESRQPARQKMALAGLNPLRPMRWLFSVKGLLTIALVFFFLSATGEVYGICWALWGQDMFHWNGLWIGLSLAAFGVCQTLAQAFLPGPATRLLGERGAILGGIACSSTALIVLSLAQQSWIVFAVMPLIALGGIGTPALQALATRQVQADNQGQLQGVLASTVSLASIVAPLVFSSLYFGFRTWWPGAIWLSVVVLYVFAVPLIYRCTRAPS*
G124	11		nt	Raoultella planticola	CP023877.1	Tet(39)	45.385	351.0	9.01e-122	MNRTLSVIFMTIWLDAVGIGLIFPILPQLLKEVMHTANIAHYMGILAALYALMQFIFAPLLGALSDTFGRRPVLLVSLAGAVVNYLIMAFASHLWLLLLGRAIAGLTSANIAVAMAWLTDITPAGKRASRFGLFNATFGAGFIIGPVLGGVLGDYGVRLPFFVAAVLNGANVLLALFALQESRQPARQKMALAGLNPLRPMRWLFSVKGLLTIALVFFFLSATGEVYGICWALWGQDMFHWNGLWIGLSLAAFGVCQTLAQAFLPGPATRLLGERGAILGGIACSSTALIVLSLAQQSWIVFAVMPLIALGGIGTPALQALATRQVQADNQGQLQGVLASTVSLASIVAPLVFSSLYFGFRTWWPGAIWLSVVVLYVFAVPLIYRCTRAPS*
G125	12		nt	Labilithrix luteola	CP012333.1	Tet(30)	51.762	365.0	5.68e-127	MRRAASAMNKSLIVIFSTIALDAVGIGLIFPILPRLIEHVTREANVAPYIGIMTALYAAMQFVFAPVLGALSDRLGRRPVLLVSLAGAAFNYVVMAFAPQLWMLLLGRAIAGVTSANISVATAYITDISREDERARRFGLFNAMFGIGFIVGPVIGGVLGDYGLRLPFLAAAALNAGNLLLAFFALPESRKPSEGKLDFAELNPLRPLRWVFSMKDLMPVVVVFFLLATTGEAYGTCWALWGSDTFHWNGLWIGLSLGTFGICQVLSQALLPGPAVKLLGERGAILTGIAGSCVALLLLAFAKQGWMVFATMPLVALGGIGTPALQSHATRLVDDARQGQFQGVLASAVSFASIVGPLAFSTSYFVVQKEWPGAIWLSALVVYVVAIPLVLILRFRTPE…
G126	12		env_nt	Metagenome	APMI01034075.1	Tet(30)	50.407	345.0	3.55e-119	VPRSDPSLRAAINQPLVVIYAAIGLDAVGIGLIFPILPRLIAEVTHAQNIASYIGILTALYAAMQFAFAPVLGALSDRLGRRPVLLLSLGGAAVNYVLMALAPSLGLLILGRAIAGLTSANIAVATAYITDISPENVRAKRFGLFNAMFGVGFILGPVLGGALGDYWLRLPFLAAAALNAANLLLALFVLPESRTPTREKIDLAALNPLRPLRWALSMKALLPMIATFFVLSATGEVYGTCWALWGNDAFGWNGMWVGLSLGAFGVCQTLAQAFLPGPAVRLLGERGAVLAGIASACAALAAMAFITQGWMVFAIMPLVALSGIGSPALQSLATRQVDAGRQGQFQGVLASAMSLASIIAPLGFSSFYFVVRAEWPGAIWLSALVVNAIAIPLVLRLRF…
G127	12		tara	Metagenome	NODE_18_length_1319_cov_14.998418	Tet(30)	49.593	352.0	4.14e-122	VNKPLVVIFAAICLDAIGIGLIFPILPRLVEDVTHASDIAVYIGLLAALYAAMQFVFAPVLGALSDRLGRRPVLLLSLSGAAINYLVMAFAPSLWLLLVGRAIAGLTSANISVATAYITDISPEDIRARRFGLFNAMFGIGFILGPVLGGILGDYWLRLPFIAAAALNAGNLLLALFVLPESRTPTREPIDLAAINPFRPMLWAFSMKALMPVIMLFFVLSATGEVYGTCWALWGSDVFGWNGLWIGLSLGTFGVCQTLAQALLPGPAVKLLGERGAILAGIAGACAALIVLAYAEHGWMVFAIMPVVALAGMGTPALQSLATRLVDESRQGQFQGVLASAMSLASIIGPLVFSSFYFVVRPHWPGAIWLSAVAVNALAVPLVLSLRIGPSPKDRSQKP…
G128	12		tara	Metagenome	NODE_36_length_1303_cov_7.843750	Tet(30)	51.762	360.0	1.74e-125	VNRPLVVIFAAIALDAIGIGLIFPILPRLIEEVTQARDVASYLGVLTALYAAMQFAFAPVLGALSDRLGRRPVLLISLGGAALNYLLMALAPSLALLILGRAIAGLTSANIAVATAYITDISPEGTRAKRFGIFNAMFGIGFILGPVIGGVLGDYWLRLPFIAAAILNAANLLLALFVLPESRRASASRIDLAALNPLRPLRWALSMRSLLPVIATFFVLSASGEVYGVCWALWGDDVFQWNGLWIGLSLGTFGVCQSLAQAFLPGPAVRALGERGAILTGIMAACLALAVLAFATQGWIVFMVMPVMALAGIGTPALQSLATRLVDDDRQGQFQGVLASAMSLASIFGPLLFSTVYFAVRERWPGAIWLSAMIVNAVAVPLVMGLRFRPRVNVGTER
G129	12		nt	Burkholderia sp. PAMC	CP014308.1	Tet(A)	49.737	366.0	3.41e-127	VNKPLVVIYTAICLDAVGIGLIFPILPRLIEDVTHAGNVAPYLGVLTALYAAMQFVFAPVLGALSDRLGRRPVLLISLAGAAINYLVMAVAPYLWLLFVGRSIAGLTSANISVATAYITDVSPEDTRARRFGLFNAMFGIGFIVGPVLGGVLGDYWLRLPFIAAAVLNAGNLLLALFVLPESRTPSRKKIDLAALNPLRPLRWVFSMKALIPVVATFFVLSATGEVYGVCWALWGNDVFRWNGLWIGLSLGAFGVCQSLAQAFLPGPAVKLLGERRTVLTGIAGACVALIVMAFATQGWMVFAIMPVFALAGIGTPALQSLSTRLVDDSRQGQLQGVLASAVSLASIVGPLVFSTFYFVVREHWPGAIWLSAVVVNALAIPLVLGLGFQTERKTA*
G130	12		nt	Burkholderia sp. PAMC	CP014309.1	Tet(A)	49.737	366.0	3.41e-127	VNKPLVVIYTAICLDAVGIGLIFPILPRLIEDVTHAGNVAPYLGVLTALYAAMQFVFAPVLGALSDRLGRRPVLLISLAGAAINYLVMAVAPYLWLLFVGRSIAGLTSANISVATAYITDVSPEDTRARRFGLFNAMFGIGFIVGPVLGGVLGDYWLRLPFIAAAVLNAGNLLLALFVLPESRTPSRKKIDLAALNPLRPLRWVFSMKALIPVVATFFVLSATGEVYGVCWALWGNDVFRWNGLWIGLSLGAFGVCQSLAQAFLPGPAVKLLGERRTVLTGIAGACVALIVMAFATQGWMVFAIMPVFALAGIGTPALQSLSTRLVDDSRQGQLQGVLASAVSLASIVGPLVFSTFYFVVREHWPGAIWLSAVVVNALAIPLVLGLGFQTERKTA*
G131	12		plasmids	Burkholderia sp. PAMC	NZ_CP014308.1	Tet(A)	49.737	366.0	3.41e-127	VNKPLVVIYTAICLDAVGIGLIFPILPRLIEDVTHAGNVAPYLGVLTALYAAMQFVFAPVLGALSDRLGRRPVLLISLAGAAINYLVMAVAPYLWLLFVGRSIAGLTSANISVATAYITDVSPEDTRARRFGLFNAMFGIGFIVGPVLGGVLGDYWLRLPFIAAAVLNAGNLLLALFVLPESRTPSRKKIDLAALNPLRPLRWVFSMKALIPVVATFFVLSATGEVYGVCWALWGNDVFRWNGLWIGLSLGAFGVCQSLAQAFLPGPAVKLLGERRTVLTGIAGACVALIVMAFATQGWMVFAIMPVFALAGIGTPALQSLSTRLVDDSRQGQLQGVLASAVSLASIVGPLVFSTFYFVVREHWPGAIWLSAVVVNALAIPLVLGLGFQTERKTA*
G132	12		plasmids	Burkholderia sp. PAMC	NZ_CP014309.1	Tet(A)	49.737	366.0	3.41e-127	VNKPLVVIYTAICLDAVGIGLIFPILPRLIEDVTHAGNVAPYLGVLTALYAAMQFVFAPVLGALSDRLGRRPVLLISLAGAAINYLVMAVAPYLWLLFVGRSIAGLTSANISVATAYITDVSPEDTRARRFGLFNAMFGIGFIVGPVLGGVLGDYWLRLPFIAAAVLNAGNLLLALFVLPESRTPSRKKIDLAALNPLRPLRWVFSMKALIPVVATFFVLSATGEVYGVCWALWGNDVFRWNGLWIGLSLGAFGVCQSLAQAFLPGPAVKLLGERRTVLTGIAGACVALIVMAFATQGWMVFAIMPVFALAGIGTPALQSLSTRLVDDSRQGQLQGVLASAVSLASIVGPLVFSTFYFVVREHWPGAIWLSAVVVNALAIPLVLGLGFQTERKTA*
G133	12		refseq	Burkholderia sp. PAMC	NZ_CP014308.1	Tet(A)	49.737	366.0	3.41e-127	VNKPLVVIYTAICLDAVGIGLIFPILPRLIEDVTHAGNVAPYLGVLTALYAAMQFVFAPVLGALSDRLGRRPVLLISLAGAAINYLVMAVAPYLWLLFVGRSIAGLTSANISVATAYITDVSPEDTRARRFGLFNAMFGIGFIVGPVLGGVLGDYWLRLPFIAAAVLNAGNLLLALFVLPESRTPSRKKIDLAALNPLRPLRWVFSMKALIPVVATFFVLSATGEVYGVCWALWGNDVFRWNGLWIGLSLGAFGVCQSLAQAFLPGPAVKLLGERRTVLTGIAGACVALIVMAFATQGWMVFAIMPVFALAGIGTPALQSLSTRLVDDSRQGQLQGVLASAVSLASIVGPLVFSTFYFVVREHWPGAIWLSAVVVNALAIPLVLGLGFQTERKTA*
G134	12		refseq	Burkholderia sp. PAMC	NZ_CP014309.1	Tet(A)	49.737	366.0	3.41e-127	VNKPLVVIYTAICLDAVGIGLIFPILPRLIEDVTHAGNVAPYLGVLTALYAAMQFVFAPVLGALSDRLGRRPVLLISLAGAAINYLVMAVAPYLWLLFVGRSIAGLTSANISVATAYITDVSPEDTRARRFGLFNAMFGIGFIVGPVLGGVLGDYWLRLPFIAAAVLNAGNLLLALFVLPESRTPSRKKIDLAALNPLRPLRWVFSMKALIPVVATFFVLSATGEVYGVCWALWGNDVFRWNGLWIGLSLGAFGVCQSLAQAFLPGPAVKLLGERRTVLTGIAGACVALIVMAFATQGWMVFAIMPVFALAGIGTPALQSLSTRLVDDSRQGQLQGVLASAVSLASIVGPLVFSTFYFVVREHWPGAIWLSAVVVNALAIPLVLGLGFQTERKTA*
G135	13		nt	Deinococcus swuensis	CP010028.1	Tet(41)	47.790	310.0	9.38e-106	MSKRPAALIFILITALIDIMGIGLIIPVLPGLVKELAGSEAAGARDIGLLTAAYAIMQFVFAPILGTLSDRYGRRPVLLLSLLGVTLDYLLLYFAPSLWWLLIGRLIAGVTGASLTVANAYIADVTPPADRAKNFGLLGATFGVGFILGPALGGVLGEYGLRVPFLAAAALSGLNLLYGYFVLPESLPASARGKQLNRKDLNPFTPLKALGEYALLRNLALTFVLLGLAGQVIFSTWVLYTEGVLNWSPLQNGVALAFFGLLTAGVQGGLIGISIRRLGERRTILLGLIMSTAEFLILSVARTSPVLYASLVVGAGGGLAQPAIQGLISRQVSETEQGRVQGAITSLTSLVGVVGPIIATAVFAYFNGGGASVRVPGAAFIMGAVFSLAGLFMIWSVLR…
G136	13		refseq	Deinococcus swuensis	NZ_CP010028.1	Tet(41)	47.790	310.0	9.38e-106	MSKRPAALIFILITALIDIMGIGLIIPVLPGLVKELAGSEAAGARDIGLLTAAYAIMQFVFAPILGTLSDRYGRRPVLLLSLLGVTLDYLLLYFAPSLWWLLIGRLIAGVTGASLTVANAYIADVTPPADRAKNFGLLGATFGVGFILGPALGGVLGEYGLRVPFLAAAALSGLNLLYGYFVLPESLPASARGKQLNRKDLNPFTPLKALGEYALLRNLALTFVLLGLAGQVIFSTWVLYTEGVLNWSPLQNGVALAFFGLLTAGVQGGLIGISIRRLGERRTILLGLIMSTAEFLILSVARTSPVLYASLVVGAGGGLAQPAIQGLISRQVSETEQGRVQGAITSLTSLVGVVGPIIATAVFAYFNGGGASVRVPGAAFIMGAVFSLAGLFMIWSVLR…
G137	13		nt	Deinococcus ficus	CP021082.1	Tet(41)	48.011	319.0	3.10e-109	MRSRPAALIFILLTALIDVIGIGLIIPVLPGLVKDLAGSEVAGARTIGLLTAAYAVMQFVFAPILGALSDRFGRRPVLLLALAGMALDYLLLAVAPNLIWLFVGRIVSGITGASLTVANAYIADVSPPEQRAKNFGLLGATFGVGFILGPALGGLLGEYGLRVPFLVAAALTGLNVLYGLFVLPESLPASARAKDMKRSDLNPLLPLRALGEYPILRSLALTFVLLGLAGQVIFSTWVLYTERVLTWSPGQNGLALAFFGLLTAAVQGGLIGPFIARFGDRRTIMTGLIASTLEFLVLSVARSGALLYASLVVGALGGLANPALQGLISRQVSETEQGRVQGALTSLNSLVAVIGPVLATTVYAVGVSQGFPGMAFLMGALLSIAGTLLILGVLRGIPG…
G138	14		nt	Uncultured bacterium	KU548382.1	Tet(Z)	66.931	504.0	0.0	LNFIIDHFIIDKVNIDKVNFARSEKGTLFTVLVTVTLDAAGLGLVMPILPTLLEQAGAAFQVIPLYVGLLTGLYALMQFFFAPILGRASDRFGRRPVLIVSLVGATLDYMILATTSNLAVFFVARAISGITGATNAVSATVIADITENSERAQRYGWLAACYGAGMIGGPVIGGLFGAVSPRLPFLIASVLCGINLALSIFVLSETLEPSKESHAVPVHSRVRALGAVPGMTGILVVFGLVQFVGQAPGSAWVLFTEQRFDWDPLTVGISLSIFGLIQVAVQATLTGRIVASFGEVKAILTGIVADSVGLVGLAFAVQSWQILPIMIALGLGSMTVPAIQTLVSQRVPQKEQGHLQGILASLNSFTSIIGPISFTGIFALTRGGADGTLWLCAAALYLP…
G139	14		nt	Uncultured bacterium	KU547095.1	Tet(Z)	65.375	494.0	2.39e-178	VTAARTEKGTLATALVTATLDAAGLGLVAPILPTLLVQSGATFQAIPLYVGLLTGLYALMQFLFAPVLGRISDRFGRRPVLVASLIGATIDYLILAATSSLVVFFVARAISGITGATNAVAATMIADITSDGKRAQRYGWLAACYGAGMIGGPVIGGLFGALSPHPPFLVAAALSAINLLLSMFVLKETLPDAGAREEPSPGRRARGLGVIPGMVAILVVYGLVQFVGQAPSMWVLFTEQRLDWDPFAVGVSLSIFGLIQVVVQATLTGRIVTTFGETKAILIGILTDTLGLVGLAVVAQSWQTLPIMIALGLGSMTVPAIQTLASERVPQREQGRLQGLLASVNSLTSIIGPITFAGIFALTREAADGTLWICAAAIYIPCAVIVIHGVARPSHSKRS*
G140	15		nt	Uncultured bacterium	KJ694639.1	Tet(41)	52.727	358.0	2.87e-124	MINAISLSVINCVDMTKQLAIILATVALAATGIGLTMPVLPDLLRDVGRSGDLGWQYGSFLALYALMQFLFAPLLGALSDRFGRRPLLLLALAGATVDYLFMAFAPTLPLLFLGRAISGITGAGSAVAAAYITDITSEPERARRFGQLSAAFGVGFIAGPAIGGLLGGHWIRAPFLAAALLSALTLAAAILALKEPKRPAVSAEPLPLNPLAPLRWALRFSGLLPLIGAFMVVSLVGEVGGTIWVPYTQERFAWDPVTVGISLTLFGLFHALAKAFLIGAISERWGERRAFIYGIGFDSAAYILIALATKGLMAFGLLPLFCLGGMAAPALQSMLTARVPQDRQGRLQGVLASLASLVSVGGPLVISLSYFGTRGTFPGIVWIGGAALYLLCLPLAAGR…
G141	16		nt	Paludisphaera borealis	CP019082.1	Tet(A)	56.959	445.0	2.68e-158	LNPRKSVGRPLLVILATVTLDSVGLGLVLPVLPSLIRELTHTTDVAGHFGYFLAAYALMQFLFSPILGALSDRYGRRPVLLVSLAGAAVDYTVMAFTTSLPILYLGRIVAGITGANMAVATAYLADISDESERAQRYGYMNACFGIGFVAGPLLGGVVGAISPRYPFLAAAVFNGLNFLLGWFVLPESHLAEKQPLHITHLNPFRSLWWVFGIKAILPLLLVYSVISCVAQVPATIWVIYGEDRYAWGTRMVGLTFAVFGVMYGLSQAFLTGWMSKRWGDRRSLLLALIADNLGFVGMALATQGWMVFPVMILLAAGGIAMPALQALLSKQVDEGKQGELQGTLVSVMSLASIVGPVVVTTVYAQTSGLWPGFVWICGAVVYLLCFPALGFEFALAARR…
G142	16		refseq	Paludisphaera borealis	NZ_CP019082.1	Tet(A)	56.959	445.0	2.68e-158	LNPRKSVGRPLLVILATVTLDSVGLGLVLPVLPSLIRELTHTTDVAGHFGYFLAAYALMQFLFSPILGALSDRYGRRPVLLVSLAGAAVDYTVMAFTTSLPILYLGRIVAGITGANMAVATAYLADISDESERAQRYGYMNACFGIGFVAGPLLGGVVGAISPRYPFLAAAVFNGLNFLLGWFVLPESHLAEKQPLHITHLNPFRSLWWVFGIKAILPLLLVYSVISCVAQVPATIWVIYGEDRYAWGTRMVGLTFAVFGVMYGLSQAFLTGWMSKRWGDRRSLLLALIADNLGFVGMALATQGWMVFPVMILLAAGGIAMPALQALLSKQVDEGKQGELQGTLVSVMSLASIVGPVVVTTVYAQTSGLWPGFVWICGAVVYLLCFPALGFEFALAARR…
G143	17		nt	Rhizobium phaseoli	CP013532.1	Tet(41)	48.320	358.0	1.11e-124	LCARVDPERTHDQISLIVIFTAIVLDAVGIGLIFPILPSLLQDITHAASVAPIIGTMTALYALMQFIFAPVLGALSDRLGRRPVLLISLAGAAVNYLFLAFAPNLTLLFIGRAIAGLTSANISVATAYITDISPVEKRARRFGLFNAMFGLGFIIGPVLGGVLGDHWLRLPFIAAAALNGANLLLAVFILPESRPGRRETIDLAAFNPLKSLRSVLEVKSLLPIVILFFIFSATGEAYGTCWALWGADAFQWNGLSIGLSLGAFGICQTFAQALLPGPAVKLLGERAAILVGVAGVSLALTVMAFAGQGWMIFAIMPVFTLGGIGVPALQSLATRQVDENSQGQFQGVLASAVSLASIAAPLGFSSLYFLLRAEWPGAIWLSVVAVYALTVPLVLGLRL…
G144	17		nt	Rhizobium phaseoli	CP013542.1	Tet(41)	48.320	358.0	1.11e-124	LCARVDPERTHDQISLIVIFTAIVLDAVGIGLIFPILPSLLQDITHAASVAPIIGTMTALYALMQFIFAPVLGALSDRLGRRPVLLISLAGAAVNYLFLAFAPNLTLLFIGRAIAGLTSANISVATAYITDISPVEKRARRFGLFNAMFGLGFIIGPVLGGVLGDHWLRLPFIAAAALNGANLLLAVFILPESRPGRRETIDLAAFNPLKSLRSVLEVKSLLPIVILFFIFSATGEAYGTCWALWGADAFQWNGLSIGLSLGAFGICQTFAQALLPGPAVKLLGERAAILVGVAGVSLALTVMAFAGQGWMIFAIMPVFTLGGIGVPALQSLATRQVDENSQGQFQGVLASAVSLASIAAPLGFSSLYFLLRAEWPGAIWLSVVAVYALTVPLVLGLRL…
G145	17		nt	Rhizobium phaseoli	CP013547.1	Tet(41)	48.320	358.0	1.11e-124	LCARVDPERTHDQISLIVIFTAIVLDAVGIGLIFPILPSLLQDITHAASVAPIIGTMTALYALMQFIFAPVLGALSDRLGRRPVLLISLAGAAVNYLFLAFAPNLTLLFIGRAIAGLTSANISVATAYITDISPVEKRARRFGLFNAMFGLGFIIGPVLGGVLGDHWLRLPFIAAAALNGANLLLAVFILPESRPGRRETIDLAAFNPLKSLRSVLEVKSLLPIVILFFIFSATGEAYGTCWALWGADAFQWNGLSIGLSLGAFGICQTFAQALLPGPAVKLLGERAAILVGVAGVSLALTVMAFAGQGWMIFAIMPVFTLGGIGVPALQSLATRQVDENSQGQFQGVLASAVSLASIAAPLGFSSLYFLLRAEWPGAIWLSVVAVYALTVPLVLGLRL…
G146	17		nt	Rhizobium phaseoli	CP013568.1	Tet(41)	48.320	358.0	1.11e-124	LCARVDPERTHDQISLIVIFTAIVLDAVGIGLIFPILPSLLQDITHAASVAPIIGTMTALYALMQFIFAPVLGALSDRLGRRPVLLISLAGAAVNYLFLAFAPNLTLLFIGRAIAGLTSANISVATAYITDISPVEKRARRFGLFNAMFGLGFIIGPVLGGVLGDHWLRLPFIAAAALNGANLLLAVFILPESRPGRRETIDLAAFNPLKSLRSVLEVKSLLPIVILFFIFSATGEAYGTCWALWGADAFQWNGLSIGLSLGAFGICQTFAQALLPGPAVKLLGERAAILVGVAGVSLALTVMAFAGQGWMIFAIMPVFTLGGIGVPALQSLATRQVDENSQGQFQGVLASAVSLASIAAPLGFSSLYFLLRAEWPGAIWLSVVAVYALTVPLVLGLRL…
G147	17		nt	Rhizobium phaseoli	CP013574.1	Tet(41)	48.320	358.0	1.11e-124	LCARVDPERTHDQISLIVIFTAIVLDAVGIGLIFPILPSLLQDITHAASVAPIIGTMTALYALMQFIFAPVLGALSDRLGRRPVLLISLAGAAVNYLFLAFAPNLTLLFIGRAIAGLTSANISVATAYITDISPVEKRARRFGLFNAMFGLGFIIGPVLGGVLGDHWLRLPFIAAAALNGANLLLAVFILPESRPGRRETIDLAAFNPLKSLRSVLEVKSLLPIVILFFIFSATGEAYGTCWALWGADAFQWNGLSIGLSLGAFGICQTFAQALLPGPAVKLLGERAAILVGVAGVSLALTVMAFAGQGWMIFAIMPVFTLGGIGVPALQSLATRQVDENSQGQFQGVLASAVSLASIAAPLGFSSLYFLLRAEWPGAIWLSVVAVYALTVPLVLGLRL…
G148	17		refseq	Rhizobium phaseoli	NZ_CP013542.1	Tet(41)	48.320	358.0	1.11e-124	LCARVDPERTHDQISLIVIFTAIVLDAVGIGLIFPILPSLLQDITHAASVAPIIGTMTALYALMQFIFAPVLGALSDRLGRRPVLLISLAGAAVNYLFLAFAPNLTLLFIGRAIAGLTSANISVATAYITDISPVEKRARRFGLFNAMFGLGFIIGPVLGGVLGDHWLRLPFIAAAALNGANLLLAVFILPESRPGRRETIDLAAFNPLKSLRSVLEVKSLLPIVILFFIFSATGEAYGTCWALWGADAFQWNGLSIGLSLGAFGICQTFAQALLPGPAVKLLGERAAILVGVAGVSLALTVMAFAGQGWMIFAIMPVFTLGGIGVPALQSLATRQVDENSQGQFQGVLASAVSLASIAAPLGFSSLYFLLRAEWPGAIWLSVVAVYALTVPLVLGLRL…
G149	17		refseq	Rhizobium phaseoli	NZ_CP013574.1	Tet(41)	48.320	358.0	1.11e-124	LCARVDPERTHDQISLIVIFTAIVLDAVGIGLIFPILPSLLQDITHAASVAPIIGTMTALYALMQFIFAPVLGALSDRLGRRPVLLISLAGAAVNYLFLAFAPNLTLLFIGRAIAGLTSANISVATAYITDISPVEKRARRFGLFNAMFGLGFIIGPVLGGVLGDHWLRLPFIAAAALNGANLLLAVFILPESRPGRRETIDLAAFNPLKSLRSVLEVKSLLPIVILFFIFSATGEAYGTCWALWGADAFQWNGLSIGLSLGAFGICQTFAQALLPGPAVKLLGERAAILVGVAGVSLALTVMAFAGQGWMIFAIMPVFTLGGIGVPALQSLATRQVDENSQGQFQGVLASAVSLASIAAPLGFSSLYFLLRAEWPGAIWLSVVAVYALTVPLVLGLRL…
G150	17		refseq	Rhizobium phaseoli	NZ_CP013532.1	Tet(41)	48.320	358.0	1.11e-124	LCARVDPERTHDQISLIVIFTAIVLDAVGIGLIFPILPSLLQDITHAASVAPIIGTMTALYALMQFIFAPVLGALSDRLGRRPVLLISLAGAAVNYLFLAFAPNLTLLFIGRAIAGLTSANISVATAYITDISPVEKRARRFGLFNAMFGLGFIIGPVLGGVLGDHWLRLPFIAAAALNGANLLLAVFILPESRPGRRETIDLAAFNPLKSLRSVLEVKSLLPIVILFFIFSATGEAYGTCWALWGADAFQWNGLSIGLSLGAFGICQTFAQALLPGPAVKLLGERAAILVGVAGVSLALTVMAFAGQGWMIFAIMPVFTLGGIGVPALQSLATRQVDENSQGQFQGVLASAVSLASIAAPLGFSSLYFLLRAEWPGAIWLSVVAVYALTVPLVLGLRL…
G151	17		refseq	Rhizobium phaseoli	NZ_CP013568.1	Tet(41)	48.320	358.0	1.11e-124	LCARVDPERTHDQISLIVIFTAIVLDAVGIGLIFPILPSLLQDITHAASVAPIIGTMTALYALMQFIFAPVLGALSDRLGRRPVLLISLAGAAVNYLFLAFAPNLTLLFIGRAIAGLTSANISVATAYITDISPVEKRARRFGLFNAMFGLGFIIGPVLGGVLGDHWLRLPFIAAAALNGANLLLAVFILPESRPGRRETIDLAAFNPLKSLRSVLEVKSLLPIVILFFIFSATGEAYGTCWALWGADAFQWNGLSIGLSLGAFGICQTFAQALLPGPAVKLLGERAAILVGVAGVSLALTVMAFAGQGWMIFAIMPVFTLGGIGVPALQSLATRQVDENSQGQFQGVLASAVSLASIAAPLGFSSLYFLLRAEWPGAIWLSVVAVYALTVPLVLGLRL…
G152	17		refseq	Rhizobium phaseoli	NZ_CP013547.1	Tet(41)	48.320	358.0	1.11e-124	LCARVDPERTHDQISLIVIFTAIVLDAVGIGLIFPILPSLLQDITHAASVAPIIGTMTALYALMQFIFAPVLGALSDRLGRRPVLLISLAGAAVNYLFLAFAPNLTLLFIGRAIAGLTSANISVATAYITDISPVEKRARRFGLFNAMFGLGFIIGPVLGGVLGDHWLRLPFIAAAALNGANLLLAVFILPESRPGRRETIDLAAFNPLKSLRSVLEVKSLLPIVILFFIFSATGEAYGTCWALWGADAFQWNGLSIGLSLGAFGICQTFAQALLPGPAVKLLGERAAILVGVAGVSLALTVMAFAGQGWMIFAIMPVFTLGGIGVPALQSLATRQVDENSQGQFQGVLASAVSLASIAAPLGFSSLYFLLRAEWPGAIWLSVVAVYALTVPLVLGLRL…
G153	17		nt	Janthinobacterium sp. 1 2014MBL MicDiv,	CP011319.1	Tet(39)	44.949	353.0	1.59e-122	MKLSISVAALPVIFATVVLDAVGIGLIFPILPALLRDVTHADNVAPYIGVMTALYALMQFVFAPVLGALSDRLGRRPVLLLSLAGAAVNYLFLAFAPSLWMLLLGRAIAGLTSANVSVATAYITDISAEETRARRFGLLNAMFGAGFIIGPVLGGALGDYGLRLPFMAAAALNGCNLLLAWYLLPESRHPSRTPTRGTFDLAALNPLRPLRWVFSDKSLLPITVIFFTFSAAGEVYGVCWALWGHDAFAWNGLWIGLSLGAYGVCQALAQAFLPGPAVKLLGERATILAGLACACLALVVMAFASQSWMIFAIMPVFALGGIGAPALQSLATRQVDEGLQGQFQGVLASAVSLASVFCPLVFSSIYFGVRAHWPGAIWLSVIAVYVALVPLVLGLRLQK…
G154	17		refseq	Janthinobacterium sp. 1 2014MBL MicDiv,	NZ_CP011319.1	Tet(39)	44.949	353.0	1.59e-122	MKLSISVAALPVIFATVVLDAVGIGLIFPILPALLRDVTHADNVAPYIGVMTALYALMQFVFAPVLGALSDRLGRRPVLLLSLAGAAVNYLFLAFAPSLWMLLLGRAIAGLTSANVSVATAYITDISAEETRARRFGLLNAMFGAGFIIGPVLGGALGDYGLRLPFMAAAALNGCNLLLAWYLLPESRHPSRTPTRGTFDLAALNPLRPLRWVFSDKSLLPITVIFFTFSAAGEVYGVCWALWGHDAFAWNGLWIGLSLGAYGVCQALAQAFLPGPAVKLLGERATILAGLACACLALVVMAFASQSWMIFAIMPVFALGGIGAPALQSLATRQVDEGLQGQFQGVLASAVSLASVFCPLVFSSIYFGVRAHWPGAIWLSVIAVYVALVPLVLGLRLQK…
G155	17		nt	Ensifer adhaerens	CP007236.1	Tet(30)	51.491	364.0	6.69e-127	MTRPLIVIFTAIVLDAIGIGLIFPILPSLLKEVTHADNVAPYIGIMTALYAVMQFIFAPVLGALSDRLGRRPVLLISLGGAAINYLFLAFAPNLWMLFIGRAIAGLTSANMSVASAYITDISPEDKRARRFGLFNAMFGIGFIIGPVLGGVLGDTWLRLPFIAAAVLNGFNLLLAFFILPESRAPSREKIDLAALNPLRPLRWVFSVKSLLSRLLTFFIFSATGDAYGTCWALWGSDTFQWNGLWIGLSLGAFGVCQALAQAFLPGPVVKLLGERATILTGIAGVCLALVVMAFATEGWMIFAIMAVFALGGIGTPALQSLATRQVDEDQQGQFQGVLTSAVSLASIVAPLAFSSFYFVVREQWPGAIWLTVVVIYAIAVPLVLGLRYGHSLPDAGPAT…
G156	17		nt	Janthinobacterium svalbardensis	CP023422.1	Tet(30)	51.366	357.0	5.92e-124	MKPSIPVAALPVIFATVGLDAVGIGLIFPILPALLQEVTRTANVAPYIGIMTALYALMQFIFAPVLGALSDRLGRRPVLLLSLAGAAANYLFLAFAPSLWMLLLGRAIAGLTSANVSVATAYITDISPEATRARRFGLLNAMFGAGFIIGPVLGGALGDYGLRLPFMAAAVLNAGNLLLALLTLPESRQPTGGKIDLAALNPLRPLRWVFSQKSLLPITVIFFTFSAAGEVYGVCWALWGHDAFEWNGLWIGLSLGAFGVCQALAQAFLPGPAVRLLGERATILAGVACACVALVVMAFASRSWMIFAIMPVFALGGIGAPALQSLATRQVAEDRQGQFQGVLASAVSLASVLCPLVFASIYFGVRAYWPGAVWLSVIVVYAALVPLVLGLSLASTTPA…
G157	17		nt	Janthinobacterium sp. LM6,	CP019510.1	Tet(39)	45.220	356.0	7.92e-124	MNKSIPVAALPVIFATVVLDAVGIGLVFPILPALLRDVTHADNVAPYIGIMTALYALMQFIFAPVLGALSDRLGRRPVLLLSLAGAAVNYLFLAFAPSLWMLLLGRAIAGLTSANVSVATAYITDISAENQRARRFGLLNAMFGAGFIIGPVLGGALGDYGLRLPFMAAAILNAGNLLLAWLTLPESRQPARAKIDLAALHPLRPLRWVFSQKSLLPITVIFFTFSAAGEVYGVCWALWGHDAFAWNGLWIGLSLGAFGVCQALAQAFLPGPAVKLLGERATILAGVACACVALLVMAFATRSWMIFAIMPVFALGGIGAPALQSLATRQVAEDRQGQFQGVLASAVSLASVLCPLVFSSIYFGVRAYWPGAVWLSVIVVYAALVPLVLGLRLQKPAQA…
G158	17		refseq	Janthinobacterium sp. LM6,	NZ_CP019510.1	Tet(39)	45.220	356.0	7.92e-124	MNKSIPVAALPVIFATVVLDAVGIGLVFPILPALLRDVTHADNVAPYIGIMTALYALMQFIFAPVLGALSDRLGRRPVLLLSLAGAAVNYLFLAFAPSLWMLLLGRAIAGLTSANVSVATAYITDISAENQRARRFGLLNAMFGAGFIIGPVLGGALGDYGLRLPFMAAAILNAGNLLLAWLTLPESRQPARAKIDLAALHPLRPLRWVFSQKSLLPITVIFFTFSAAGEVYGVCWALWGHDAFAWNGLWIGLSLGAFGVCQALAQAFLPGPAVKLLGERATILAGVACACVALLVMAFATRSWMIFAIMPVFALGGIGAPALQSLATRQVAEDRQGQFQGVLASAVSLASVLCPLVFSSIYFGVRAYWPGAVWLSVIVVYAALVPLVLGLRLQKPAQA…
G159	17		nt	Ensifer adhaerens	CP015881.1	Tet(41)	50.653	372.0	3.22e-130	MTTPLTMKKPLIVIFAAIILDAVGIGLIFPILPSLLKELTQTDDVAPLIGTMAALYAVMQFVFAPVLGALSDRIGRRPVLLLSLGGAAINYLFLAFASNLWMLFAGRAIAGLTSANLAVATAYITDISPEEKRARRFGLFNAMFGIGFIVGPVLGGILGDHGLRLPFIAAAILNACNLLLALFVLPESRIPGREKIDLAALNPLRPLRWAFSSKGLMPIVVLFLTFSATGEACSTCWALWGSDAFHWNGLWIGLSLGAFGVCQALAQVFLPGPAVRRLGERATILTGVAGACVGLVVMAFATEGWMIFAIMPVFVLGGIGAPALQSFATRQVDETQQGQFQGVLASAVSLASIASPLGFSSFYFVFRQEWPGAIWLSVVAVYLVAVPLVLFLRFGRRAE…
G160	17		plasmids	Ensifer adhaerens	NZ_CP015881.1	Tet(41)	50.653	372.0	3.22e-130	MTTPLTMKKPLIVIFAAIILDAVGIGLIFPILPSLLKELTQTDDVAPLIGTMAALYAVMQFVFAPVLGALSDRIGRRPVLLLSLGGAAINYLFLAFASNLWMLFAGRAIAGLTSANLAVATAYITDISPEEKRARRFGLFNAMFGIGFIVGPVLGGILGDHGLRLPFIAAAILNACNLLLALFVLPESRIPGREKIDLAALNPLRPLRWAFSSKGLMPIVVLFLTFSATGEACSTCWALWGSDAFHWNGLWIGLSLGAFGVCQALAQVFLPGPAVRRLGERATILTGVAGACVGLVVMAFATEGWMIFAIMPVFVLGGIGAPALQSFATRQVDETQQGQFQGVLASAVSLASIASPLGFSSFYFVFRQEWPGAIWLSVVAVYLVAVPLVLFLRFGRRAE…
G161	17		refseq	Ensifer adhaerens	NZ_CP015881.1	Tet(41)	50.653	372.0	3.22e-130	MTTPLTMKKPLIVIFAAIILDAVGIGLIFPILPSLLKELTQTDDVAPLIGTMAALYAVMQFVFAPVLGALSDRIGRRPVLLLSLGGAAINYLFLAFASNLWMLFAGRAIAGLTSANLAVATAYITDISPEEKRARRFGLFNAMFGIGFIVGPVLGGILGDHGLRLPFIAAAILNACNLLLALFVLPESRIPGREKIDLAALNPLRPLRWAFSSKGLMPIVVLFLTFSATGEACSTCWALWGSDAFHWNGLWIGLSLGAFGVCQALAQVFLPGPAVRRLGERATILTGVAGACVGLVVMAFATEGWMIFAIMPVFVLGGIGAPALQSFATRQVDETQQGQFQGVLASAVSLASIASPLGFSSFYFVFRQEWPGAIWLSVVAVYLVAVPLVLFLRFGRRAE…
G162	17		nt	Devosia sp. A16,	CP012945.1	Tet(41)	50.646	370.0	3.32e-129	MQRSLTVIYTAIVLDAVGIGLIFPILPSLLQDVTGADNVAAYIGIMTALYAIMQFVFAPILGALSDRLGRRPVLLISLAGAAINYLFLAFAPNLWLLLLGRAIAGLTSANVSVATAYVTDISPAETRARRFGLLNAMFGIGFIIGPVLGGALGDYWLRLPFIAAAVLNGANLLLALLVLPESRTPSREKLDLAALNPLRSLRWALSIKALRPMIFIFFAFAATGEVYGTCWALWGSDTFQWNGLWIGLSLGAFGICQTLAQAFLPGPAVKLLGERGAILTGLAGACIALVVMAFATHSWLIFAIMPVFALGGIGAPALQSLATQQVDEGRQGQFQGVLASAVSLASIAAPLVFSSLYFVFRDHWPGVIWLSVVALYALLVPLVLSLRLGGPATASELR*
G163	17		refseq	Devosia sp. A16,	NZ_CP012945.1	Tet(41)	50.646	370.0	3.32e-129	MQRSLTVIYTAIVLDAVGIGLIFPILPSLLQDVTGADNVAAYIGIMTALYAIMQFVFAPILGALSDRLGRRPVLLISLAGAAINYLFLAFAPNLWLLLLGRAIAGLTSANVSVATAYVTDISPAETRARRFGLLNAMFGIGFIIGPVLGGALGDYWLRLPFIAAAVLNGANLLLALLVLPESRTPSREKLDLAALNPLRSLRWALSIKALRPMIFIFFAFAATGEVYGTCWALWGSDTFQWNGLWIGLSLGAFGICQTLAQAFLPGPAVKLLGERGAILTGLAGACIALVVMAFATHSWLIFAIMPVFALGGIGAPALQSLATQQVDEGRQGQFQGVLASAVSLASIAAPLVFSSLYFVFRDHWPGVIWLSVVALYALLVPLVLSLRLGGPATASELR*
G164	17		nt	Devosia sp. H5989,	CP011300.1	Tet(30)	54.201	384.0	6.56e-135	MNKPLIVIFSAIGLDAVGIGLIFPILPRLLEEVTRSAEIAPLIGIMTALYAIMQFIFAPVLGALSDRLGRRPVLLISLAGATINYVVMAFAPQFWMLLLGRAIAGLTSANISVATAYLTDITPQEQRARRFGLFNAMFGAGFIIGPVLGGVLGDHWLRLPFLAAAILNAINLLLACFVLPESHPPTPGRINLSELNPLRPLRWLFSLRPLLPVVLVFFVLSATGEAYGTCWALWGQDAFQWNGLWIGLSLGAFGISQTLAQAFLPGPAVRLMGERATVLTGMAGAGLALLAMAFTSQGWVVFAVMPIFALGGIGVPALQALATRMVEESRQGQLQGVIASTVSLASIAGPLVFSTLYMAVRQSWPGAIWLSVVAVYALAAIMVAALRFAPAAAPLEA*
G165	17		refseq	Devosia sp. H5989,	NZ_CP011300.1	Tet(30)	54.201	384.0	6.56e-135	MNKPLIVIFSAIGLDAVGIGLIFPILPRLLEEVTRSAEIAPLIGIMTALYAIMQFIFAPVLGALSDRLGRRPVLLISLAGATINYVVMAFAPQFWMLLLGRAIAGLTSANISVATAYLTDITPQEQRARRFGLFNAMFGAGFIIGPVLGGVLGDHWLRLPFLAAAILNAINLLLACFVLPESHPPTPGRINLSELNPLRPLRWLFSLRPLLPVVLVFFVLSATGEAYGTCWALWGQDAFQWNGLWIGLSLGAFGISQTLAQAFLPGPAVRLMGERATVLTGMAGAGLALLAMAFTSQGWVVFAVMPIFALGGIGVPALQALATRMVEESRQGQLQGVIASTVSLASIAGPLVFSTLYMAVRQSWPGAIWLSVVAVYALAAIMVAALRFAPAAAPLEA*
G166	17		nt	Rhizobium etli	CP000133.1	Tet(41)	47.826	362.0	6.11e-126	MTRSLIVIFTAIVLDAVGIGLIFPILPSLLQEITHAQNVAPTIGAMTALYALMQFIFAPVLGALSDRLGRRPVLLISLAGAAVNYLFLAFAPNLTLLFVGRAIAGLTSANISVATAYITDISPEEKRARRFGLFNAMFGLGFIIGPVAGGVLGDHWLRLPFIAAAVLNGANLLLAVFILPESRPGSRETIDLAALNPLKPLRSVLEVKSLLPIVILFFIFSATGEAYGTCWALWGSDAFHWNGLSIGLSLGAFGICQTLAQALLPGPAVRLLGERAAILVGVAGVSLALTVMAFAGQGWMIFAVMPIFTLGGIGVPALQSLATRQVDENSQGQFQGVLASVVSLASIAAPLGFSSLYFLVREEWPGAIWLSVVAVYALTVPLVLGLRLKTAERAAVS*
G167	17		refseq	Rhizobium etli	NC_007761.1	Tet(41)	47.826	362.0	6.11e-126	MTRSLIVIFTAIVLDAVGIGLIFPILPSLLQEITHAQNVAPTIGAMTALYALMQFIFAPVLGALSDRLGRRPVLLISLAGAAVNYLFLAFAPNLTLLFVGRAIAGLTSANISVATAYITDISPEEKRARRFGLFNAMFGLGFIIGPVAGGVLGDHWLRLPFIAAAVLNGANLLLAVFILPESRPGSRETIDLAALNPLKPLRSVLEVKSLLPIVILFFIFSATGEAYGTCWALWGSDAFHWNGLSIGLSLGAFGICQTLAQALLPGPAVRLLGERAAILVGVAGVSLALTVMAFAGQGWMIFAVMPIFTLGGIGVPALQSLATRQVDENSQGQFQGVLASVVSLASIAAPLGFSSLYFLVREEWPGAIWLSVVAVYALTVPLVLGLRLKTAERAAVS*
G168	17		nt	Rhizobium sp. CIAT894,	CP020947.1	Tet(41)	51.036	367.0	3.88e-128	MTRSLIVIFTAIILDAVGIGLIFPILPSLLRDVTHAENVAPSIGALTALYAVMQFLFAPVLGALSDRLGRRPVLLISLAGAAVNYLFLAFAPNLATLFLGRAIAGLTSANMSVATAYITDISPEETRARRFGLFNAMFGLGFIVGPVLGGVLGDHWLRLPFIAAAVLNGANLLLALFILPESRPGSREKIDLAALNPLRPLRSVLEVKSLLPVILIFFIFSATGEAYGTCWALWGSDAFHWDGLSIGLSLGAFGLCQALAQAFLPGPAVRLLGERGAILTGVAGVSIALTVMAFAGQGWMIFAIMPVFTLGGIGVPALQSLASRQVDENSQGQFQGVLASAVSLASIIAPLGFSSVYFIVRQQWPGAIWLSVVAVYALTVPLVLGLRLKRPVAAPAG*
G169	17		refseq	Rhizobium etli	NZ_CP020947.1	Tet(41)	51.036	367.0	3.88e-128	MTRSLIVIFTAIILDAVGIGLIFPILPSLLRDVTHAENVAPSIGALTALYAVMQFLFAPVLGALSDRLGRRPVLLISLAGAAVNYLFLAFAPNLATLFLGRAIAGLTSANMSVATAYITDISPEETRARRFGLFNAMFGLGFIVGPVLGGVLGDHWLRLPFIAAAVLNGANLLLALFILPESRPGSREKIDLAALNPLRPLRSVLEVKSLLPVILIFFIFSATGEAYGTCWALWGSDAFHWDGLSIGLSLGAFGLCQALAQAFLPGPAVRLLGERGAILTGVAGVSIALTVMAFAGQGWMIFAIMPVFTLGGIGVPALQSLASRQVDENSQGQFQGVLASAVSLASIIAPLGFSSVYFIVRQQWPGAIWLSVVAVYALTVPLVLGLRLKRPVAAPAG*
G170	17		nt	Rhizobium sp. NXC14,	CP021030.1	Tet(41)	48.825	361.0	9.13e-126	MTRSLIVIFTAIVLDAVGIGLIFPILPSLLQDITHSDDVAPYIGAMTALYAVMQFIFAPVLGALSDRLGRRPVLLISLAGAAVNYLFLALAPNLLLLFIGRAVAGLTSANVSVATAYITDISPEEKRARRFGLFNAMFGLGFIIGPVLGGVLGDHWLRLPFIAAAALNGANLLLAFFVLPESRPGSRERIDLATLNPLQPLRSVLEVKSLLPIIILFFLFSATGEAYGTCWALWGSDAFHWNGLAIGLSLGAFGLCQALAQAFLPGPAVKLLGERGAILTGVAGVSIALCTMAFADRSWMIFAIMPVFTLGGIGVPALQSLATRQVDENSQGQFQGVLASAVSLASIVAPLGFSSLYFLVRQQWPGAIWLSVVAVYAISVPLVLGLGLKKPERVAAG*
G171	17		refseq	Rhizobium sp. NXC14,	NZ_CP021030.1	Tet(41)	48.825	361.0	9.13e-126	MTRSLIVIFTAIVLDAVGIGLIFPILPSLLQDITHSDDVAPYIGAMTALYAVMQFIFAPVLGALSDRLGRRPVLLISLAGAAVNYLFLALAPNLLLLFIGRAVAGLTSANVSVATAYITDISPEEKRARRFGLFNAMFGLGFIIGPVLGGVLGDHWLRLPFIAAAALNGANLLLAFFVLPESRPGSRERIDLATLNPLQPLRSVLEVKSLLPIIILFFLFSATGEAYGTCWALWGSDAFHWNGLAIGLSLGAFGLCQALAQAFLPGPAVKLLGERGAILTGVAGVSIALCTMAFADRSWMIFAIMPVFTLGGIGVPALQSLATRQVDENSQGQFQGVLASAVSLASIVAPLGFSSLYFLVRQQWPGAIWLSVVAVYAISVPLVLGLGLKKPERVAAG*
G172	17		nt	Rhizobium phaseoli	CP013522.1	Tet(41)	47.570	354.0	3.70e-123	MTRSLIVIFTAIVLDAVGIGLIFPILPSLLEDITHAANVAPFIGAMTALYALMQFIFAPVLGALSDRLGRRPVLLISLAGAAVNYLFLAFAPNLTLLFIGRAIAGLTSANISVATAYITDISPEEKRARRFGLFNAMFGLGFIIGPVLGGVLGDHWLRLPFIAAAALNGANLLLAVFVLPESRPGSRETIDLAALNPLKPLRSVLEVKSLLPIVILFFIFSATGEAYGTCWALWGSDAFHWNGLSIGLSLGAFGICQTFAQALLPGPAVRLLGERAAILTGVAGVSLALTVMAFAGQGWMIFAIMPVFTLGGIGVPALQSLATRQVDENRQGQFQGVLASAVSLASIIAPLGFSSLYFLFRQQWPGAIWLSVVAVYALAVPLVLGLRLKTAERAAVS*
G173	17		refseq	Rhizobium phaseoli	NZ_CP013522.1	Tet(41)	47.570	354.0	3.70e-123	MTRSLIVIFTAIVLDAVGIGLIFPILPSLLEDITHAANVAPFIGAMTALYALMQFIFAPVLGALSDRLGRRPVLLISLAGAAVNYLFLAFAPNLTLLFIGRAIAGLTSANISVATAYITDISPEEKRARRFGLFNAMFGLGFIIGPVLGGVLGDHWLRLPFIAAAALNGANLLLAVFVLPESRPGSRETIDLAALNPLKPLRSVLEVKSLLPIVILFFIFSATGEAYGTCWALWGSDAFHWNGLSIGLSLGAFGICQTFAQALLPGPAVRLLGERAAILTGVAGVSLALTVMAFAGQGWMIFAIMPVFTLGGIGVPALQSLATRQVDENRQGQFQGVLASAVSLASIIAPLGFSSLYFLFRQQWPGAIWLSVVAVYALAVPLVLGLRLKTAERAAVS*
G174	17		nt	Rhizobium sp. N6212,	CP013490.1	Tet(30)	50.407	351.0	1.03e-121	MTRSLIVIFTAIVLDAVGIGLIFPILPSLLQDITHAANVAPTIGAMTALYALMQFIFAPVLGALSDRLGRRPVLLISLAGAAVNYLFLAFAPNLTLLFIGRAIAGLTSANISVATAYITDISPEEKRARRFGLFNAMFGLGFIIGPVAGGVLGDHWLRLPFLAAAALNGANLLLAIFVLPESRPGSRETINLAALNPLKPLRAVLEVKSLLPIVTLFFIFSATGEAYGTCWALWGSDAFHWNGLSIGLSLGAFGICQTFAQALLPGPAVRLLGERGAILTGVAGVSLALTVMAFVGQGWMIFAIMPIFTLGGIGVPALQSLATRQVDENSQGQFQGVLASAVSLASIVAPLGFSSLYFLFRAEWPGAIWLSVVAVYALAVPLVLGLRLKMPERAAVS*
G175	17		nt	Rhizobium sp. N621,	CP013495.1	Tet(30)	50.407	351.0	1.03e-121	MTRSLIVIFTAIVLDAVGIGLIFPILPSLLQDITHAANVAPTIGAMTALYALMQFIFAPVLGALSDRLGRRPVLLISLAGAAVNYLFLAFAPNLTLLFIGRAIAGLTSANISVATAYITDISPEEKRARRFGLFNAMFGLGFIIGPVAGGVLGDHWLRLPFLAAAALNGANLLLAIFVLPESRPGSRETINLAALNPLKPLRAVLEVKSLLPIVTLFFIFSATGEAYGTCWALWGSDAFHWNGLSIGLSLGAFGICQTFAQALLPGPAVRLLGERGAILTGVAGVSLALTVMAFVGQGWMIFAIMPIFTLGGIGVPALQSLATRQVDENSQGQFQGVLASAVSLASIVAPLGFSSLYFLFRAEWPGAIWLSVVAVYALAVPLVLGLRLKMPERAAVS*
G176	17		nt	Rhizobium etli	CP013500.1	Tet(30)	50.407	351.0	1.03e-121	MTRSLIVIFTAIVLDAVGIGLIFPILPSLLQDITHAANVAPTIGAMTALYALMQFIFAPVLGALSDRLGRRPVLLISLAGAAVNYLFLAFAPNLTLLFIGRAIAGLTSANISVATAYITDISPEEKRARRFGLFNAMFGLGFIIGPVAGGVLGDHWLRLPFLAAAALNGANLLLAIFVLPESRPGSRETINLAALNPLKPLRAVLEVKSLLPIVTLFFIFSATGEAYGTCWALWGSDAFHWNGLSIGLSLGAFGICQTFAQALLPGPAVRLLGERGAILTGVAGVSLALTVMAFVGQGWMIFAIMPIFTLGGIGVPALQSLATRQVDENSQGQFQGVLASAVSLASIVAPLGFSSLYFLFRAEWPGAIWLSVVAVYALAVPLVLGLRLKMPERAAVS*
G177	17		nt	Rhizobium sp. N1341,	CP013505.1	Tet(30)	50.407	351.0	1.03e-121	MTRSLIVIFTAIVLDAVGIGLIFPILPSLLQDITHAANVAPTIGAMTALYALMQFIFAPVLGALSDRLGRRPVLLISLAGAAVNYLFLAFAPNLTLLFIGRAIAGLTSANISVATAYITDISPEEKRARRFGLFNAMFGLGFIIGPVAGGVLGDHWLRLPFLAAAALNGANLLLAIFVLPESRPGSRETINLAALNPLKPLRAVLEVKSLLPIVTLFFIFSATGEAYGTCWALWGSDAFHWNGLSIGLSLGAFGICQTFAQALLPGPAVRLLGERGAILTGVAGVSLALTVMAFVGQGWMIFAIMPIFTLGGIGVPALQSLATRQVDENSQGQFQGVLASAVSLASIVAPLGFSSLYFLFRAEWPGAIWLSVVAVYALAVPLVLGLRLKMPERAAVS*
G178	17		nt	Rhizobium sp. N113,	CP013517.1	Tet(30)	50.407	351.0	1.03e-121	MTRSLIVIFTAIVLDAVGIGLIFPILPSLLQDITHAANVAPTIGAMTALYALMQFIFAPVLGALSDRLGRRPVLLISLAGAAVNYLFLAFAPNLTLLFIGRAIAGLTSANISVATAYITDISPEEKRARRFGLFNAMFGLGFIIGPVAGGVLGDHWLRLPFLAAAALNGANLLLAIFVLPESRPGSRETINLAALNPLKPLRAVLEVKSLLPIVTLFFIFSATGEAYGTCWALWGSDAFHWNGLSIGLSLGAFGICQTFAQALLPGPAVRLLGERGAILTGVAGVSLALTVMAFVGQGWMIFAIMPIFTLGGIGVPALQSLATRQVDENSQGQFQGVLASAVSLASIVAPLGFSSLYFLFRAEWPGAIWLSVVAVYALAVPLVLGLRLKMPERAAVS*
G179	17		nt	Rhizobium sp. N871,	CP013590.1	Tet(30)	50.407	351.0	1.03e-121	MTRSLIVIFTAIVLDAVGIGLIFPILPSLLQDITHAANVAPTIGAMTALYALMQFIFAPVLGALSDRLGRRPVLLISLAGAAVNYLFLAFAPNLTLLFIGRAIAGLTSANISVATAYITDISPEEKRARRFGLFNAMFGLGFIIGPVAGGVLGDHWLRLPFLAAAALNGANLLLAIFVLPESRPGSRETINLAALNPLKPLRAVLEVKSLLPIVTLFFIFSATGEAYGTCWALWGSDAFHWNGLSIGLSLGAFGICQTFAQALLPGPAVRLLGERGAILTGVAGVSLALTVMAFVGQGWMIFAIMPIFTLGGIGVPALQSLATRQVDENSQGQFQGVLASAVSLASIVAPLGFSSLYFLFRAEWPGAIWLSVVAVYALAVPLVLGLRLKMPERAAVS*
G180	17		nt	Rhizobium sp. N741,	CP013595.1	Tet(30)	50.407	351.0	1.03e-121	MTRSLIVIFTAIVLDAVGIGLIFPILPSLLQDITHAANVAPTIGAMTALYALMQFIFAPVLGALSDRLGRRPVLLISLAGAAVNYLFLAFAPNLTLLFIGRAIAGLTSANISVATAYITDISPEEKRARRFGLFNAMFGLGFIIGPVAGGVLGDHWLRLPFLAAAALNGANLLLAIFVLPESRPGSRETINLAALNPLKPLRAVLEVKSLLPIVTLFFIFSATGEAYGTCWALWGSDAFHWNGLSIGLSLGAFGICQTFAQALLPGPAVRLLGERGAILTGVAGVSLALTVMAFVGQGWMIFAIMPIFTLGGIGVPALQSLATRQVDENSQGQFQGVLASAVSLASIVAPLGFSSLYFLFRAEWPGAIWLSVVAVYALAVPLVLGLRLKMPERAAVS*
G181	17		refseq	Rhizobium sp. N1341,	NZ_CP013505.1	Tet(30)	50.407	351.0	1.03e-121	MTRSLIVIFTAIVLDAVGIGLIFPILPSLLQDITHAANVAPTIGAMTALYALMQFIFAPVLGALSDRLGRRPVLLISLAGAAVNYLFLAFAPNLTLLFIGRAIAGLTSANISVATAYITDISPEEKRARRFGLFNAMFGLGFIIGPVAGGVLGDHWLRLPFLAAAALNGANLLLAIFVLPESRPGSRETINLAALNPLKPLRAVLEVKSLLPIVTLFFIFSATGEAYGTCWALWGSDAFHWNGLSIGLSLGAFGICQTFAQALLPGPAVRLLGERGAILTGVAGVSLALTVMAFVGQGWMIFAIMPIFTLGGIGVPALQSLATRQVDENSQGQFQGVLASAVSLASIVAPLGFSSLYFLFRAEWPGAIWLSVVAVYALAVPLVLGLRLKMPERAAVS*
G182	17		refseq	Rhizobium etli	NZ_CP013500.1	Tet(30)	50.407	351.0	1.03e-121	MTRSLIVIFTAIVLDAVGIGLIFPILPSLLQDITHAANVAPTIGAMTALYALMQFIFAPVLGALSDRLGRRPVLLISLAGAAVNYLFLAFAPNLTLLFIGRAIAGLTSANISVATAYITDISPEEKRARRFGLFNAMFGLGFIIGPVAGGVLGDHWLRLPFLAAAALNGANLLLAIFVLPESRPGSRETINLAALNPLKPLRAVLEVKSLLPIVTLFFIFSATGEAYGTCWALWGSDAFHWNGLSIGLSLGAFGICQTFAQALLPGPAVRLLGERGAILTGVAGVSLALTVMAFVGQGWMIFAIMPIFTLGGIGVPALQSLATRQVDENSQGQFQGVLASAVSLASIVAPLGFSSLYFLFRAEWPGAIWLSVVAVYALAVPLVLGLRLKMPERAAVS*
G183	17		refseq	Rhizobium sp. N621,	NZ_CP013495.1	Tet(30)	50.407	351.0	1.03e-121	MTRSLIVIFTAIVLDAVGIGLIFPILPSLLQDITHAANVAPTIGAMTALYALMQFIFAPVLGALSDRLGRRPVLLISLAGAAVNYLFLAFAPNLTLLFIGRAIAGLTSANISVATAYITDISPEEKRARRFGLFNAMFGLGFIIGPVAGGVLGDHWLRLPFLAAAALNGANLLLAIFVLPESRPGSRETINLAALNPLKPLRAVLEVKSLLPIVTLFFIFSATGEAYGTCWALWGSDAFHWNGLSIGLSLGAFGICQTFAQALLPGPAVRLLGERGAILTGVAGVSLALTVMAFVGQGWMIFAIMPIFTLGGIGVPALQSLATRQVDENSQGQFQGVLASAVSLASIVAPLGFSSLYFLFRAEWPGAIWLSVVAVYALAVPLVLGLRLKMPERAAVS*
G184	17		refseq	Rhizobium sp. N113,	NZ_CP013517.1	Tet(30)	50.407	351.0	1.03e-121	MTRSLIVIFTAIVLDAVGIGLIFPILPSLLQDITHAANVAPTIGAMTALYALMQFIFAPVLGALSDRLGRRPVLLISLAGAAVNYLFLAFAPNLTLLFIGRAIAGLTSANISVATAYITDISPEEKRARRFGLFNAMFGLGFIIGPVAGGVLGDHWLRLPFLAAAALNGANLLLAIFVLPESRPGSRETINLAALNPLKPLRAVLEVKSLLPIVTLFFIFSATGEAYGTCWALWGSDAFHWNGLSIGLSLGAFGICQTFAQALLPGPAVRLLGERGAILTGVAGVSLALTVMAFVGQGWMIFAIMPIFTLGGIGVPALQSLATRQVDENSQGQFQGVLASAVSLASIVAPLGFSSLYFLFRAEWPGAIWLSVVAVYALAVPLVLGLRLKMPERAAVS*
G185	17		refseq	Rhizobium sp. N6212,	NZ_CP013490.1	Tet(30)	50.407	351.0	1.03e-121	MTRSLIVIFTAIVLDAVGIGLIFPILPSLLQDITHAANVAPTIGAMTALYALMQFIFAPVLGALSDRLGRRPVLLISLAGAAVNYLFLAFAPNLTLLFIGRAIAGLTSANISVATAYITDISPEEKRARRFGLFNAMFGLGFIIGPVAGGVLGDHWLRLPFLAAAALNGANLLLAIFVLPESRPGSRETINLAALNPLKPLRAVLEVKSLLPIVTLFFIFSATGEAYGTCWALWGSDAFHWNGLSIGLSLGAFGICQTFAQALLPGPAVRLLGERGAILTGVAGVSLALTVMAFVGQGWMIFAIMPIFTLGGIGVPALQSLATRQVDENSQGQFQGVLASAVSLASIVAPLGFSSLYFLFRAEWPGAIWLSVVAVYALAVPLVLGLRLKMPERAAVS*
G186	17		refseq	Rhizobium sp. N871,	NZ_CP013590.1	Tet(30)	50.407	351.0	1.03e-121	MTRSLIVIFTAIVLDAVGIGLIFPILPSLLQDITHAANVAPTIGAMTALYALMQFIFAPVLGALSDRLGRRPVLLISLAGAAVNYLFLAFAPNLTLLFIGRAIAGLTSANISVATAYITDISPEEKRARRFGLFNAMFGLGFIIGPVAGGVLGDHWLRLPFLAAAALNGANLLLAIFVLPESRPGSRETINLAALNPLKPLRAVLEVKSLLPIVTLFFIFSATGEAYGTCWALWGSDAFHWNGLSIGLSLGAFGICQTFAQALLPGPAVRLLGERGAILTGVAGVSLALTVMAFVGQGWMIFAIMPIFTLGGIGVPALQSLATRQVDENSQGQFQGVLASAVSLASIVAPLGFSSLYFLFRAEWPGAIWLSVVAVYALAVPLVLGLRLKMPERAAVS*
G187	17		refseq	Rhizobium sp. N741,	NZ_CP013595.1	Tet(30)	50.407	351.0	1.03e-121	MTRSLIVIFTAIVLDAVGIGLIFPILPSLLQDITHAANVAPTIGAMTALYALMQFIFAPVLGALSDRLGRRPVLLISLAGAAVNYLFLAFAPNLTLLFIGRAIAGLTSANISVATAYITDISPEEKRARRFGLFNAMFGLGFIIGPVAGGVLGDHWLRLPFLAAAALNGANLLLAIFVLPESRPGSRETINLAALNPLKPLRAVLEVKSLLPIVTLFFIFSATGEAYGTCWALWGSDAFHWNGLSIGLSLGAFGICQTFAQALLPGPAVRLLGERGAILTGVAGVSLALTVMAFVGQGWMIFAIMPIFTLGGIGVPALQSLATRQVDENSQGQFQGVLASAVSLASIVAPLGFSSLYFLFRAEWPGAIWLSVVAVYALAVPLVLGLRLKMPERAAVS*
G188	17		nt	Neorhizobium galegae,	HG938353.1	Tet(41)	49.235	377.0	3.59e-132	MNRSLIVIFTAIVLDAVGIGLIFPILPSLLQDVTHTENVAPYIGIMTALYAVMQFIFAPVLGSLSDRLGRRPVLLISLAGAAINYLFLAFAPSLWMLLLGRAIAGLTSANTSVAAAYITDISPEDKRARRFGLFNAMFGIGFIVGPILGGALGDYWLRLPFMAAAMLNACNLLLAFFILPESRTPKREKIDLGALNPLSPLRWVFSVKSLLPIVFIFFVFSATGEAYGTSWALWGSDAFRWNGLWIGLSLGTFGVCQTLAQAFLPGPAVKLLGERTAILTGVASACIALTVMAFATESWMIFAIMPVFALGGIGVPALQSLATRQVDESQQGQFQGVLASAVSLASIVGPLAFSSFYFVVREQWPGAIWLSVVAVYAASIPLVLGLRLKKPAAALVA*
G189	17		refseq	Neorhizobium galegae,	NZ_HG938353.1	Tet(41)	49.235	377.0	3.59e-132	MNRSLIVIFTAIVLDAVGIGLIFPILPSLLQDVTHTENVAPYIGIMTALYAVMQFIFAPVLGSLSDRLGRRPVLLISLAGAAINYLFLAFAPSLWMLLLGRAIAGLTSANTSVAAAYITDISPEDKRARRFGLFNAMFGIGFIVGPILGGALGDYWLRLPFMAAAMLNACNLLLAFFILPESRTPKREKIDLGALNPLSPLRWVFSVKSLLPIVFIFFVFSATGEAYGTSWALWGSDAFRWNGLWIGLSLGTFGVCQTLAQAFLPGPAVKLLGERTAILTGVASACIALTVMAFATESWMIFAIMPVFALGGIGVPALQSLATRQVDESQQGQFQGVLASAVSLASIVGPLAFSSFYFVVREQWPGAIWLSVVAVYAASIPLVLGLRLKKPAAALVA*
G190	17		nt	Rhizobium etli	CP020906.1	Tet(41)	48.303	358.0	1.80e-124	MTRSLIVIFTAIVLDAVGIGLIFPILPSLLQEITHAQNVAPYIGAMTALYALMQFIFAPVLGALSDRLGRRPVLLISLAGAAVNYLFLAFAPNLTLLFVGRAIAGLTSANISVATAYITDISPEEKRARRFGLFNAMFGLGFIIGPVAGGVLGDHWLRLPFIAAAVLNGANLLLAIFVLPESRPGSRETIDLAALNPLKPLRSVLEVKSLLPIVILFFIFSATGEAYGTCWALWGSDAFHWNGLSIGLSLGAFGICQTLAQALLPGPAVRLLGERGAILVGVAGVSLALTVMAFAGQGWMIFAVMPVFTLGGIGVPALQSLATRQVDENSQGQFQGVLASVVSLASIAAPLGFSSLYFLFRAEWPGAIWLSVVAVYALAVPLVLGLRLKMPERAAVS*
G191	17		refseq	Rhizobium etli	NZ_CP020906.1	Tet(41)	48.303	358.0	1.80e-124	MTRSLIVIFTAIVLDAVGIGLIFPILPSLLQEITHAQNVAPYIGAMTALYALMQFIFAPVLGALSDRLGRRPVLLISLAGAAVNYLFLAFAPNLTLLFVGRAIAGLTSANISVATAYITDISPEEKRARRFGLFNAMFGLGFIIGPVAGGVLGDHWLRLPFIAAAVLNGANLLLAIFVLPESRPGSRETIDLAALNPLKPLRSVLEVKSLLPIVILFFIFSATGEAYGTCWALWGSDAFHWNGLSIGLSLGAFGICQTLAQALLPGPAVRLLGERGAILVGVAGVSLALTVMAFAGQGWMIFAVMPVFTLGGIGVPALQSLATRQVDENSQGQFQGVLASVVSLASIAAPLGFSSLYFLFRAEWPGAIWLSVVAVYALAVPLVLGLRLKMPERAAVS*
G192	17		nt	Rhizobium sp. N324,	CP013630.1	Tet(41)	46.819	353.0	1.03e-122	MTRSLIVIFTAIVLDAVGIGLIFPILPSLLEDVTHAADVAPTIGAMTALYALMQFIFAPVLGTLSDRIGRRPVLLISLAGAAVNYLFLAFAPNLTLLFVGRAIAGLTSANISVATAYITDISPEEKRARRFGLFNAMFGLGFIIGPVAGGVLGDHWLRLPFVAAAVLNGANLLLAVFVLPESRPGSRETTDLAALNPLKPLRAVLEVKSLLPIVILFFIFSATGEAYGTCWALWGSDAFHWNGLSIGLSLGAFGICQTFAQALLPGPAVKLLGERAAILVGVAGVSLALTVMAFAGQGWMIFAIMPVFTLGGIGVPALQSLATRQVDENSQGQFQGVLASAVSLASIIAPLGFSSLYFLVREEWPGAIWLSVVAVYALAVPLVLGLRLKVLGPASAG*
G193	17		nt	Rhizobium sp. N541,	CP013636.1	Tet(41)	46.819	353.0	1.03e-122	MTRSLIVIFTAIVLDAVGIGLIFPILPSLLEDVTHAADVAPTIGAMTALYALMQFIFAPVLGTLSDRIGRRPVLLISLAGAAVNYLFLAFAPNLTLLFVGRAIAGLTSANISVATAYITDISPEEKRARRFGLFNAMFGLGFIIGPVAGGVLGDHWLRLPFVAAAVLNGANLLLAVFVLPESRPGSRETTDLAALNPLKPLRAVLEVKSLLPIVILFFIFSATGEAYGTCWALWGSDAFHWNGLSIGLSLGAFGICQTFAQALLPGPAVKLLGERAAILVGVAGVSLALTVMAFAGQGWMIFAIMPVFTLGGIGVPALQSLATRQVDENSQGQFQGVLASAVSLASIIAPLGFSSLYFLVREEWPGAIWLSVVAVYALAVPLVLGLRLKVLGPASAG*
G194	17		nt	Rhizobium sp. N941,	CP013643.1	Tet(41)	46.819	353.0	1.03e-122	MTRSLIVIFTAIVLDAVGIGLIFPILPSLLEDVTHAADVAPTIGAMTALYALMQFIFAPVLGTLSDRIGRRPVLLISLAGAAVNYLFLAFAPNLTLLFVGRAIAGLTSANISVATAYITDISPEEKRARRFGLFNAMFGLGFIIGPVAGGVLGDHWLRLPFVAAAVLNGANLLLAVFVLPESRPGSRETTDLAALNPLKPLRAVLEVKSLLPIVILFFIFSATGEAYGTCWALWGSDAFHWNGLSIGLSLGAFGICQTFAQALLPGPAVKLLGERAAILVGVAGVSLALTVMAFAGQGWMIFAIMPVFTLGGIGVPALQSLATRQVDENSQGQFQGVLASAVSLASIIAPLGFSSLYFLVREEWPGAIWLSVVAVYALAVPLVLGLRLKVLGPASAG*
G195	17		refseq	Rhizobium sp. N324,	NZ_CP013630.1	Tet(41)	46.819	353.0	1.03e-122	MTRSLIVIFTAIVLDAVGIGLIFPILPSLLEDVTHAADVAPTIGAMTALYALMQFIFAPVLGTLSDRIGRRPVLLISLAGAAVNYLFLAFAPNLTLLFVGRAIAGLTSANISVATAYITDISPEEKRARRFGLFNAMFGLGFIIGPVAGGVLGDHWLRLPFVAAAVLNGANLLLAVFVLPESRPGSRETTDLAALNPLKPLRAVLEVKSLLPIVILFFIFSATGEAYGTCWALWGSDAFHWNGLSIGLSLGAFGICQTFAQALLPGPAVKLLGERAAILVGVAGVSLALTVMAFAGQGWMIFAIMPVFTLGGIGVPALQSLATRQVDENSQGQFQGVLASAVSLASIIAPLGFSSLYFLVREEWPGAIWLSVVAVYALAVPLVLGLRLKVLGPASAG*
G196	17		nt	Neorhizobium galegae,	HG938355.1	Tet(41)	49.490	376.0	9.89e-132	MNRSLIVIFTAIVLDAVGIGLIFPILPSLLQDVTHTENVAPYIGIMTALYAVMQFIFAPVLGSLSDRLGRRPVLLISLAGAAINYLFLAFAPSLWMLLLGRAIAGLTSANTSVAAAYITDISPEDKRARRFGLFNAMFGIGFIVGPILGGALGDYWLRLPFMAAAMLNACNLLLAFFILPESRAPKREKIDLGALNPLSPLRWVFSVKSLLPLIFIFFVFSATGEAYGTSWALWGSDAFRWNGLWIGLSLGTFGVCQTLAQAFLPGPAVKLLGERTAILTGVAGACIALTVMAFATESWMIFAIMPVFALGGIGVPALQSLATRQVDESQQGQFQGVLASAVSLASIVGPLAFSSFYFVVREQWPGAIWLSVVAVYAASVPLVLGLRLKKPATALVA*
G197	17		refseq	Neorhizobium galegae,	NZ_HG938355.1	Tet(41)	49.490	376.0	9.89e-132	MNRSLIVIFTAIVLDAVGIGLIFPILPSLLQDVTHTENVAPYIGIMTALYAVMQFIFAPVLGSLSDRLGRRPVLLISLAGAAINYLFLAFAPSLWMLLLGRAIAGLTSANTSVAAAYITDISPEDKRARRFGLFNAMFGIGFIVGPILGGALGDYWLRLPFMAAAMLNACNLLLAFFILPESRAPKREKIDLGALNPLSPLRWVFSVKSLLPLIFIFFVFSATGEAYGTSWALWGSDAFRWNGLWIGLSLGTFGVCQTLAQAFLPGPAVKLLGERTAILTGVAGACIALTVMAFATESWMIFAIMPVFALGGIGVPALQSLATRQVDESQQGQFQGVLASAVSLASIVGPLAFSSFYFVVREQWPGAIWLSVVAVYAASVPLVLGLRLKKPATALVA*
G198	17		nt	Rhizobium phaseoli	CP013537.1	Tet(41)	47.781	357.0	4.30e-124	MTRSLIVIFTAIVLDAVGIGLIFPILPSLLQDITHAESVAPIIGTMTALYALMQFIFAPVLGALSDRLGRRPVLLISLAGAAVNYLFLALAPNLTLLFIGRAIAGLTSANISVATAYITDISPEEKRARRFGLFNAMFGLGFIIGPVLGGVLGDHWLRLPFVAAAALNGANLLLAVFILPESRPGRREKIDLAAFNPLKPLRSVLEVKSLLPIVILFFIFSATGEAYGTCWALWGSDAFHWNGLSIGLSLGAFGICQTFAQALLPGPAVKLLGERAAILVGVAGVSLALTVMAFAGQGWMIFAIMPVFTLGGIGVPALQSLATRQVDENSQGQFQGVLASAVSLASIAAPLGFSSLYFLFREEWPGAIWLSVVAVYALAVPLVLGLRLKMPERAAVS*
G199	17		refseq	Rhizobium phaseoli	NZ_CP013537.1	Tet(41)	47.781	357.0	4.30e-124	MTRSLIVIFTAIVLDAVGIGLIFPILPSLLQDITHAESVAPIIGTMTALYALMQFIFAPVLGALSDRLGRRPVLLISLAGAAVNYLFLALAPNLTLLFIGRAIAGLTSANISVATAYITDISPEEKRARRFGLFNAMFGLGFIIGPVLGGVLGDHWLRLPFVAAAALNGANLLLAVFILPESRPGRREKIDLAAFNPLKPLRSVLEVKSLLPIVILFFIFSATGEAYGTCWALWGSDAFHWNGLSIGLSLGAFGICQTFAQALLPGPAVKLLGERAAILVGVAGVSLALTVMAFAGQGWMIFAIMPVFTLGGIGVPALQSLATRQVDENSQGQFQGVLASAVSLASIAAPLGFSSLYFLFREEWPGAIWLSVVAVYALAVPLVLGLRLKMPERAAVS*
G200	17		nt	Rhizobium phaseoli	CP013527.1	Tet(41)	47.583	358.0	1.24e-124	MTRSLIVIFTAIVLDAVGIGLIFPILPSLLQDITHAESVAPIIGTMTALYALMQFIFAPVLGALSDRLGRRPVLLISLAGAAVNYLFLALAPNLTLLFIGRAIAGLTSANISVATAYITDISPEEKRARRFGLFNAMFGLGFIIGPVLGGVLGDHWLRLPFVAAAALNGANLLLAVFILPESRPGRREKIDLAAFNPLKPLRSVLEVKSLLPIVILFFIFSATGEAYGTCWALWGADAFHWNGLSIGLSLGAFGICQTLAQALLPGPAVRLLGERGAILTGVAGVSLALTVMAFAGQGWMIFAIMPVFTLGGIGVPALQSLATRQVDENSQGQFQGVLASAVSLASIAAPLGFSSLYFLFREEWPGAIWLSVVAVYALAVPLVLGLRRETAEPAPAG*
G201	17		nt	Rhizobium phaseoli	CP013580.1	Tet(41)	47.583	358.0	1.24e-124	MTRSLIVIFTAIVLDAVGIGLIFPILPSLLQDITHAESVAPIIGTMTALYALMQFIFAPVLGALSDRLGRRPVLLISLAGAAVNYLFLALAPNLTLLFIGRAIAGLTSANISVATAYITDISPEEKRARRFGLFNAMFGLGFIIGPVLGGVLGDHWLRLPFVAAAALNGANLLLAVFILPESRPGRREKIDLAAFNPLKPLRSVLEVKSLLPIVILFFIFSATGEAYGTCWALWGADAFHWNGLSIGLSLGAFGICQTLAQALLPGPAVRLLGERGAILTGVAGVSLALTVMAFAGQGWMIFAIMPVFTLGGIGVPALQSLATRQVDENSQGQFQGVLASAVSLASIAAPLGFSSLYFLFREEWPGAIWLSVVAVYALAVPLVLGLRRETAEPAPAG*
G202	17		refseq	Rhizobium phaseoli	NZ_CP013580.1	Tet(41)	47.583	358.0	1.24e-124	MTRSLIVIFTAIVLDAVGIGLIFPILPSLLQDITHAESVAPIIGTMTALYALMQFIFAPVLGALSDRLGRRPVLLISLAGAAVNYLFLALAPNLTLLFIGRAIAGLTSANISVATAYITDISPEEKRARRFGLFNAMFGLGFIIGPVLGGVLGDHWLRLPFVAAAALNGANLLLAVFILPESRPGRREKIDLAAFNPLKPLRSVLEVKSLLPIVILFFIFSATGEAYGTCWALWGADAFHWNGLSIGLSLGAFGICQTLAQALLPGPAVRLLGERGAILTGVAGVSLALTVMAFAGQGWMIFAIMPVFTLGGIGVPALQSLATRQVDENSQGQFQGVLASAVSLASIAAPLGFSSLYFLFREEWPGAIWLSVVAVYALAVPLVLGLRRETAEPAPAG*
G203	17		refseq	Rhizobium phaseoli	NZ_CP013527.1	Tet(41)	47.583	358.0	1.24e-124	MTRSLIVIFTAIVLDAVGIGLIFPILPSLLQDITHAESVAPIIGTMTALYALMQFIFAPVLGALSDRLGRRPVLLISLAGAAVNYLFLALAPNLTLLFIGRAIAGLTSANISVATAYITDISPEEKRARRFGLFNAMFGLGFIIGPVLGGVLGDHWLRLPFVAAAALNGANLLLAVFILPESRPGRREKIDLAAFNPLKPLRSVLEVKSLLPIVILFFIFSATGEAYGTCWALWGADAFHWNGLSIGLSLGAFGICQTLAQALLPGPAVRLLGERGAILTGVAGVSLALTVMAFAGQGWMIFAIMPVFTLGGIGVPALQSLATRQVDENSQGQFQGVLASAVSLASIAAPLGFSSLYFLFREEWPGAIWLSVVAVYALAVPLVLGLRRETAEPAPAG*
G204	17		nt	Rhizobium phaseoli	CP013557.1	Tet(41)	48.825	365.0	3.24e-127	MTRSLIVIFTAIVLDAVGIGLIFPILPSLLQDITHAESVAPIIGTMTALYALMQFIFAPVLGALSDRLGRRPVLLISLAGAAVNYLFLAFAPNLTLLFIGRAIAGLTSANISVATAYITDISPEEKRARRFGLFNAMFGLGFIIGPVLGGVLGDYWLRLPFLAAAVLNGANLLLAVFVLPESRPGRREKIDLAALNPLKPLRSVLEVKSLLPIVILFFIFSATGEAYGTCWALWGADAFHWNGLSIGLSLGAFGICQTFAQALLPGPAVKLLGERAAILVGVAGVSLALTVMAFAGQGWMIFAIMPVFTLGGIGVPALQSLATRQVDENSQGRFQGVLASAVSLASIAAPLGFSSLYFLVRDEWPGAIWLSVVAVYALAVPLVLGLRLKMAERAAVS*
G205	17		refseq	Rhizobium phaseoli	NZ_CP013557.1	Tet(41)	48.825	365.0	3.24e-127	MTRSLIVIFTAIVLDAVGIGLIFPILPSLLQDITHAESVAPIIGTMTALYALMQFIFAPVLGALSDRLGRRPVLLISLAGAAVNYLFLAFAPNLTLLFIGRAIAGLTSANISVATAYITDISPEEKRARRFGLFNAMFGLGFIIGPVLGGVLGDYWLRLPFLAAAVLNGANLLLAVFVLPESRPGRREKIDLAALNPLKPLRSVLEVKSLLPIVILFFIFSATGEAYGTCWALWGADAFHWNGLSIGLSLGAFGICQTFAQALLPGPAVKLLGERAAILVGVAGVSLALTVMAFAGQGWMIFAIMPVFTLGGIGVPALQSLATRQVDENSQGRFQGVLASAVSLASIAAPLGFSSLYFLVRDEWPGAIWLSVVAVYALAVPLVLGLRLKMAERAAVS*
G206	17		nt	Rhizobium etli	CP001074.1	Tet(41)	48.564	358.0	1.00e-124	MTRSLIVIFTAIVLDAVGIGLIFPILPSLLEDITHAANVAPFIGAMTALYALMQFIFAPVLGALSDRLGRRPVLLISLAGAAVNYLFLALAPNLTLLFIGRAIAGLTSANISVATAYITDISPEEKRARRFGLFNAMFGLGFIIGPVLGGVLGDHWLRLPFLAAAVLNGANLLLAIFVLPESRPGRRETIDLAALNPLKPLRSVLEVKSLLPIVILFFIFSATGEAYGTCWALWGADAFQWNGLSIGLSLGAFGICQTFAQALLPGPAVKLLGERAAILVGVAGVSLALTVMAFAGQGWMIFAIMPVFTLGGIGVPALQSLATRQVDENSQGQFQGVLASAVSLASIAAPLGFSSLYFLVRAEWPGAIWLSVVAVYALTVPLVLGLRLKMPERAAVS*
G207	17		refseq	Rhizobium etli	NC_010994.1	Tet(41)	48.564	358.0	1.00e-124	MTRSLIVIFTAIVLDAVGIGLIFPILPSLLEDITHAANVAPFIGAMTALYALMQFIFAPVLGALSDRLGRRPVLLISLAGAAVNYLFLALAPNLTLLFIGRAIAGLTSANISVATAYITDISPEEKRARRFGLFNAMFGLGFIIGPVLGGVLGDHWLRLPFLAAAVLNGANLLLAIFVLPESRPGRRETIDLAALNPLKPLRSVLEVKSLLPIVILFFIFSATGEAYGTCWALWGADAFQWNGLSIGLSLGAFGICQTFAQALLPGPAVKLLGERAAILVGVAGVSLALTVMAFAGQGWMIFAIMPVFTLGGIGVPALQSLATRQVDENSQGQFQGVLASAVSLASIAAPLGFSSLYFLVRAEWPGAIWLSVVAVYALTVPLVLGLRLKMPERAAVS*
G208	17		nt	Agrobacterium vitis	CP000633.1	Tet(41)	49.086	360.0	2.83e-125	MNKALVVIFATVALDAVGFGLIFPILPALLREVTHIQNVAPYIGMLVALHAVIQFIFAPILGSLSDRLGRRPILLISLAGAAVNYLFLAFADNLWLLLLGRAITGLTSANMSVATAYVTDISREDQRARRFGLFNAMFGLGFIFGPIIGGALGDYWLRLPFIAAAVLNGGNLLLAFFVLPESRIPTREKIDLVAINPLRPLKWALSLKNLLPMVILFFIFSLTGEAYATCWALWGGDAFQWNGLWIGLSLGAFGICQALAQTFLPGPAVKLFGERIAILIGVSSACFSLTVIAFATESWMVFAIMPVFSLSGIGVPALQSLATAQVDADKQGQFQGVLASALSLAAIIGPLMFSSVYFLIRDYWPGGIWMAVIAVYAVSVPLVLGLRLKTKTSGKAV*
G209	17		refseq	Agrobacterium vitis	NC_011989.1	Tet(41)	49.086	360.0	2.83e-125	MNKALVVIFATVALDAVGFGLIFPILPALLREVTHIQNVAPYIGMLVALHAVIQFIFAPILGSLSDRLGRRPILLISLAGAAVNYLFLAFADNLWLLLLGRAITGLTSANMSVATAYVTDISREDQRARRFGLFNAMFGLGFIFGPIIGGALGDYWLRLPFIAAAVLNGGNLLLAFFVLPESRIPTREKIDLVAINPLRPLKWALSLKNLLPMVILFFIFSLTGEAYATCWALWGGDAFQWNGLWIGLSLGAFGICQALAQTFLPGPAVKLFGERIAILIGVSSACFSLTVIAFATESWMVFAIMPVFSLSGIGVPALQSLATAQVDADKQGQFQGVLASALSLAAIIGPLMFSSVYFLIRDYWPGGIWMAVIAVYAVSVPLVLGLRLKTKTSGKAV*
G210	17		nt	Rhizobium phaseoli	CP013552.1	Tet(41)	47.826	362.0	3.18e-126	MTRSLIVIFTAIVLDAVGIGLIFPILPSLLEDITHAANVAPFIGAMTALYALMQFIFAPVLGALSDRLGRRPVLLISLAGAAVNYLFLAFAPNLTLLFIGRAIAGLTSANISVATAYITDISPEEKRARRFGLFNAMFGLGFIIGPVLGGVLGDYWLRLPFIAAAVLNGANLLLAVFVLPESRPGRRETIDLASFNPLKPLRSVLDVKSLLPIVILFFIFSATGEAYGTCWALWGADAFQWNGLSIGLSLGAFGICQTFAQALLPGPAVKLLGERAAILVGVAGVSLALTVMAFAGQGWMIFAIMPVFTLGGIGVPALQSLATRQVDENSQGQFQGVLASAVSLASIAAPLGFSSLYFLLRAEWPGAIWLSVVAVYALTVPLVLGLRLKTAERAAVS*
G211	17		nt	Rhizobium phaseoli	CP013563.1	Tet(41)	47.826	362.0	3.18e-126	MTRSLIVIFTAIVLDAVGIGLIFPILPSLLEDITHAANVAPFIGAMTALYALMQFIFAPVLGALSDRLGRRPVLLISLAGAAVNYLFLAFAPNLTLLFIGRAIAGLTSANISVATAYITDISPEEKRARRFGLFNAMFGLGFIIGPVLGGVLGDYWLRLPFIAAAVLNGANLLLAVFVLPESRPGRRETIDLASFNPLKPLRSVLDVKSLLPIVILFFIFSATGEAYGTCWALWGADAFQWNGLSIGLSLGAFGICQTFAQALLPGPAVKLLGERAAILVGVAGVSLALTVMAFAGQGWMIFAIMPVFTLGGIGVPALQSLATRQVDENSQGQFQGVLASAVSLASIAAPLGFSSLYFLLRAEWPGAIWLSVVAVYALTVPLVLGLRLKTAERAAVS*
G212	17		refseq	Rhizobium phaseoli	NZ_CP013563.1	Tet(41)	47.826	362.0	3.18e-126	MTRSLIVIFTAIVLDAVGIGLIFPILPSLLEDITHAANVAPFIGAMTALYALMQFIFAPVLGALSDRLGRRPVLLISLAGAAVNYLFLAFAPNLTLLFIGRAIAGLTSANISVATAYITDISPEEKRARRFGLFNAMFGLGFIIGPVLGGVLGDYWLRLPFIAAAVLNGANLLLAVFVLPESRPGRRETIDLASFNPLKPLRSVLDVKSLLPIVILFFIFSATGEAYGTCWALWGADAFQWNGLSIGLSLGAFGICQTFAQALLPGPAVKLLGERAAILVGVAGVSLALTVMAFAGQGWMIFAIMPVFTLGGIGVPALQSLATRQVDENSQGQFQGVLASAVSLASIAAPLGFSSLYFLLRAEWPGAIWLSVVAVYALTVPLVLGLRLKTAERAAVS*
G213	17		refseq	Rhizobium phaseoli	NZ_CP013552.1	Tet(41)	47.826	362.0	3.18e-126	MTRSLIVIFTAIVLDAVGIGLIFPILPSLLEDITHAANVAPFIGAMTALYALMQFIFAPVLGALSDRLGRRPVLLISLAGAAVNYLFLAFAPNLTLLFIGRAIAGLTSANISVATAYITDISPEEKRARRFGLFNAMFGLGFIIGPVLGGVLGDYWLRLPFIAAAVLNGANLLLAVFVLPESRPGRRETIDLASFNPLKPLRSVLDVKSLLPIVILFFIFSATGEAYGTCWALWGADAFQWNGLSIGLSLGAFGICQTFAQALLPGPAVKLLGERAAILVGVAGVSLALTVMAFAGQGWMIFAIMPVFTLGGIGVPALQSLATRQVDENSQGQFQGVLASAVSLASIAAPLGFSSLYFLLRAEWPGAIWLSVVAVYALTVPLVLGLRLKTAERAAVS*
G214	17		nt	Rhizobium phaseoli	CP013585.1	Tet(41)	47.826	355.0	2.87e-123	MTRSLIVIFTAIVLDAVGIGLIFPILPSLLKDITHTQNVAPFIGAMTALYALMQFIFAPVLGALSDRLGRRPVLLISLAGAAVNYLFLAFAPNLTLLFIGRSIAGLTSANISVATAYITDISPEEKRARRFGLFNAMFGLGFIIGPVAGGVLGDHWLRLPFLAAAVLNGANLLLAVFILPESRPGSRETIDLAALNPLKPLRAVLKVKSLLPIVILFFIFSATGEAYGTCWALWGSDAFHWNGLSIGLSLGAFGICQTLAQALLPGPAVRLLGERGAILTGVAGVSLALTVMAFAGQGWMILAIMPVFTLGGIGVPALQSLATRQVDENSQGQFQGVLASAVSLASIAAPLGFSSLYFLFRAEWPGAIWLSVVAVYALTVPLVLGLRLKTAERVAG*
G215	17		refseq	Rhizobium phaseoli	NZ_CP013585.1	Tet(41)	47.826	355.0	2.87e-123	MTRSLIVIFTAIVLDAVGIGLIFPILPSLLKDITHTQNVAPFIGAMTALYALMQFIFAPVLGALSDRLGRRPVLLISLAGAAVNYLFLAFAPNLTLLFIGRSIAGLTSANISVATAYITDISPEEKRARRFGLFNAMFGLGFIIGPVAGGVLGDHWLRLPFLAAAVLNGANLLLAVFILPESRPGSRETIDLAALNPLKPLRAVLKVKSLLPIVILFFIFSATGEAYGTCWALWGSDAFHWNGLSIGLSLGAFGICQTLAQALLPGPAVRLLGERGAILTGVAGVSLALTVMAFAGQGWMILAIMPVFTLGGIGVPALQSLATRQVDENSQGQFQGVLASAVSLASIAAPLGFSSLYFLFRAEWPGAIWLSVVAVYALTVPLVLGLRLKTAERVAG*
G216	17		nt	Rhizobium etli	CP005950.1	Tet(41)	47.959	359.0	3.91e-125	MTRSLIVIFTAIVLDAVGIGLIFPILPSLLQEITHAQNVAPTIGAMTALYALMQFIFAPVLGALSDRLGRRPVLLISLAGAAVNYLFLALAPNLTLLFVGRAIAGLTSANISVATAYITDISPEEKRARRFGLFNAMFGLGFIIGPVAGGVLGDHWLRLPFLAAAVLNGANLLLAVFILPESRPGSREMIDLAALNPLKPLRSVLEVKSLLPIVILFFIFSATGEAYGTCWALWGSDAFHWNGLSIGLSLGAFGICQTLAQALLPGPAVRLLGERGAILVGVAGVSLALTVMAFAGQGWMIFAVMPVFTLGGIGVPALQSLATRQVDENSQGQFQGVLASVVSLASIAAPLGFSSLYFLVREEWPGAIWLSVVAVYALTVPLVLGLRLKTAALVAG*
G217	17		refseq	Rhizobium etli	NC_021905.1	Tet(41)	47.959	359.0	3.91e-125	MTRSLIVIFTAIVLDAVGIGLIFPILPSLLQEITHAQNVAPTIGAMTALYALMQFIFAPVLGALSDRLGRRPVLLISLAGAAVNYLFLALAPNLTLLFVGRAIAGLTSANISVATAYITDISPEEKRARRFGLFNAMFGLGFIIGPVAGGVLGDHWLRLPFLAAAVLNGANLLLAVFILPESRPGSREMIDLAALNPLKPLRSVLEVKSLLPIVILFFIFSATGEAYGTCWALWGSDAFHWNGLSIGLSLGAFGICQTLAQALLPGPAVRLLGERGAILVGVAGVSLALTVMAFAGQGWMIFAVMPVFTLGGIGVPALQSLATRQVDENSQGQFQGVLASVVSLASIAAPLGFSSLYFLVREEWPGAIWLSVVAVYALTVPLVLGLRLKTAALVAG*
G218	17		nt	Rhizobium phaseoli	CP020896.1	Tet(41)	47.570	357.0	3.45e-124	MTRSLIVIFTAIVLDAVGIGLIFPILPSLLQDITHAESVAPIIGTMTALYALMQFIFAPVLGALSDRLGRRPALLISLAGAAVNYLFLAFAPNLTLLFIGRAIAGLTSANISVATAYITDISPEEKRARRFGLFNAMFGLGFIIGPVLGGVLGNHWLRLPFLAAAVLNGANLLLAVFVLPESRPGRREKIDLAALNPLKPLRSVLEVKSLLPIVILFFIFSATGEAYGTCWALWGADAFHWNGLSIGLSLGAFGICQTFAQALLPGPAVKLLGERAAILVGVAGVSLALTVMAFAGQGWMIFAIMPVFTLGGIGVPALQSLATRQVDENSQGQFQGVLASAVSLASIAAPLGFSSLYFLFRAEWPGAIWLSVVTVYALAVPLVLGLRLKTAELVAG*
G219	17		refseq	Rhizobium etli	NZ_CP020896.1	Tet(41)	47.570	357.0	3.45e-124	MTRSLIVIFTAIVLDAVGIGLIFPILPSLLQDITHAESVAPIIGTMTALYALMQFIFAPVLGALSDRLGRRPALLISLAGAAVNYLFLAFAPNLTLLFIGRAIAGLTSANISVATAYITDISPEEKRARRFGLFNAMFGLGFIIGPVLGGVLGNHWLRLPFLAAAVLNGANLLLAVFVLPESRPGRREKIDLAALNPLKPLRSVLEVKSLLPIVILFFIFSATGEAYGTCWALWGADAFHWNGLSIGLSLGAFGICQTFAQALLPGPAVKLLGERAAILVGVAGVSLALTVMAFAGQGWMIFAIMPVFTLGGIGVPALQSLATRQVDENSQGQFQGVLASAVSLASIAAPLGFSSLYFLFRAEWPGAIWLSVVTVYALAVPLVLGLRLKTAELVAG*
G220	17		nt	Rhizobium leguminosarum	CP007067.1	Tet(41)	48.837	364.0	4.10e-127	MTRSLIVIFTAIILDAVGIGLIFPILPSLLRDVTHAENVAPFIGALTALYAVMQFIFAPVLGALSDRLGRRPVLLISLAGAAVNYLFLAFAPNLALLFLGRAIAGLTSANMSVATAYITDVSPEETRARRFGLFNAMFGLGFIIGPVAGGVLGDYWLRLPFIAAAVLNGANLLLALFILPESRLGSREKIDLAALNPLRPLRAVLEVKSLLPVIILFFIFSATGEAYGTCWALWGSDAFHWNGLSIGLSLGAFGLCQALAQAFLPGPAVRLLGERGAILTGVAGVSIALTVMAFAERSWMIFAIMPVFTLGGIGVPALQSLASRQVDENSQGQFQGVLASVVSLASIIAPLGFSSVYFLARQAWPGAIWLSVVAVYALAVPLVLDLRLTRPERAAG*
G221	17		refseq	Rhizobium leguminosarum	NZ_CP007067.1	Tet(41)	48.837	364.0	4.10e-127	MTRSLIVIFTAIILDAVGIGLIFPILPSLLRDVTHAENVAPFIGALTALYAVMQFIFAPVLGALSDRLGRRPVLLISLAGAAVNYLFLAFAPNLALLFLGRAIAGLTSANMSVATAYITDVSPEETRARRFGLFNAMFGLGFIIGPVAGGVLGDYWLRLPFIAAAVLNGANLLLALFILPESRLGSREKIDLAALNPLRPLRAVLEVKSLLPVIILFFIFSATGEAYGTCWALWGSDAFHWNGLSIGLSLGAFGLCQALAQAFLPGPAVRLLGERGAILTGVAGVSIALTVMAFAERSWMIFAIMPVFTLGGIGVPALQSLASRQVDENSQGQFQGVLASVVSLASIIAPLGFSSVYFLARQAWPGAIWLSVVAVYALAVPLVLDLRLTRPERAAG*
G222	17		nt	Rhizobium sp. N731,	CP013601.1	Tet(41)	47.315	357.0	2.74e-124	MTRSLIVIFTAIVLDAVGIGLIFPILPSLLQDITHAESVAPIIGAMTALYALMQFIFAPVLGALSDRLGRRPVLLISLAGAAVNYLFLAFAPNLTLLFIGRAIAGLTSANISVATAYITDISPEEKRARRFGLFNAMFGLGFIIGPVLGGVLGDYWLRLPFIAAAALNGANLLLAIFVLPESRPGSRETIDLAALNPLKPLRSVLEVKSLLPIVILFFIFSATGEAYGTCWALWGSDAFHWNGLSIGLSLGAFGICQTFAQALLPGPAVLLLGERGAILTGVAGVSLALTVMAFVGQGWMIFAIMPIFTLGGIGVPALQSLATRQVDENSQGQFQGVLASAVSLASIVAPLGFSSLYFLFRAEWPGAIWLSVVAIYALTVPLVLGLRLKTAERVAG*
G223	17		nt	Rhizobium sp. N1314,	CP013511.1	Tet(41)	47.315	357.0	2.74e-124	MTRSLIVIFTAIVLDAVGIGLIFPILPSLLQDITHAESVAPIIGAMTALYALMQFIFAPVLGALSDRLGRRPVLLISLAGAAVNYLFLAFAPNLTLLFIGRAIAGLTSANISVATAYITDISPEEKRARRFGLFNAMFGLGFIIGPVLGGVLGDYWLRLPFIAAAALNGANLLLAIFVLPESRPGSRETIDLAALNPLKPLRSVLEVKSLLPIVILFFIFSATGEAYGTCWALWGSDAFHWNGLSIGLSLGAFGICQTFAQALLPGPAVLLLGERGAILTGVAGVSLALTVMAFVGQGWMIFAIMPIFTLGGIGVPALQSLATRQVDENSQGQFQGVLASAVSLASIVAPLGFSSLYFLFRAEWPGAIWLSVVAIYALTVPLVLGLRLKTAERVAG*
G224	17		refseq	Rhizobium sp. N731,	NZ_CP013601.1	Tet(41)	47.315	357.0	2.74e-124	MTRSLIVIFTAIVLDAVGIGLIFPILPSLLQDITHAESVAPIIGAMTALYALMQFIFAPVLGALSDRLGRRPVLLISLAGAAVNYLFLAFAPNLTLLFIGRAIAGLTSANISVATAYITDISPEEKRARRFGLFNAMFGLGFIIGPVLGGVLGDYWLRLPFIAAAALNGANLLLAIFVLPESRPGSRETIDLAALNPLKPLRSVLEVKSLLPIVILFFIFSATGEAYGTCWALWGSDAFHWNGLSIGLSLGAFGICQTFAQALLPGPAVLLLGERGAILTGVAGVSLALTVMAFVGQGWMIFAIMPIFTLGGIGVPALQSLATRQVDENSQGQFQGVLASAVSLASIVAPLGFSSLYFLFRAEWPGAIWLSVVAIYALTVPLVLGLRLKTAERVAG*
G225	17		refseq	Rhizobium sp. N1314,	NZ_CP013511.1	Tet(41)	47.315	357.0	2.74e-124	MTRSLIVIFTAIVLDAVGIGLIFPILPSLLQDITHAESVAPIIGAMTALYALMQFIFAPVLGALSDRLGRRPVLLISLAGAAVNYLFLAFAPNLTLLFIGRAIAGLTSANISVATAYITDISPEEKRARRFGLFNAMFGLGFIIGPVLGGVLGDYWLRLPFIAAAALNGANLLLAIFVLPESRPGSRETIDLAALNPLKPLRSVLEVKSLLPIVILFFIFSATGEAYGTCWALWGSDAFHWNGLSIGLSLGAFGICQTFAQALLPGPAVLLLGERGAILTGVAGVSLALTVMAFVGQGWMIFAIMPIFTLGGIGVPALQSLATRQVDENSQGQFQGVLASAVSLASIVAPLGFSSLYFLFRAEWPGAIWLSVVAIYALTVPLVLGLRLKTAERVAG*
G226	17		nt	Rhizobium sp. TAL182,	CP021024.1	Tet(41)	47.315	351.0	9.03e-122	MTRSFIVIFTAIVLDAVGIGLIFPILPSLLQDITHAANVAPFIGAMTALYALMQFIFAPVLGALSDRLGRRPVLLISLAGAAVNYLFLALAPNLTLLFIGRAIAGLTSANISVATAYITDISPEEKRARRFGLFNAMFGLGFIIGPVAGGVLGDHWLRLPFIAAAALNGANLLLAIFVLPESRPGSRETIDLAALNPLKPLRSVLEVKSLLPIVILFFIFSATGEAYGTCWALWGSDAFHWNGLAIGLSLGAFGICQTLAQALLPGPAVKLLGERGAILTGVAGVSLALTVMAFAGQGWMIFAIMPIFTLGGIGVPALQSLATRQVDENSQGQFQGVLASAVSLASIVAPLGFSSLYFLFRAEWPGAIWLSVVAVYALTVPLVLGLRLKTAERVAG*
G227	17		refseq	Rhizobium etli	NZ_CP021024.1	Tet(41)	47.315	351.0	9.03e-122	MTRSFIVIFTAIVLDAVGIGLIFPILPSLLQDITHAANVAPFIGAMTALYALMQFIFAPVLGALSDRLGRRPVLLISLAGAAVNYLFLALAPNLTLLFIGRAIAGLTSANISVATAYITDISPEEKRARRFGLFNAMFGLGFIIGPVAGGVLGDHWLRLPFIAAAALNGANLLLAIFVLPESRPGSRETIDLAALNPLKPLRSVLEVKSLLPIVILFFIFSATGEAYGTCWALWGSDAFHWNGLAIGLSLGAFGICQTLAQALLPGPAVKLLGERGAILTGVAGVSLALTVMAFAGQGWMIFAIMPIFTLGGIGVPALQSLATRQVDENSQGQFQGVLASAVSLASIVAPLGFSSLYFLFRAEWPGAIWLSVVAVYALTVPLVLGLRLKTAERVAG*
G228	18		nt	Pandoraea pulmonicola	CP010310.2	Tet(41)	65.722	490.0	2.82e-176	MRKPLYVLLAILLIDAAGIGLIMPILPSLLKALNGGGAANSFHYGALVAVYALMQFLCAPVLGALSDRFGRRLVLLISLAGAAGDYLMLAFAPDLGWLYVGRVLAGVTGANMAVASAYLTDITPDGERAARFGQMGAAIGIGFIAGPVIGGVLGDVWLRAPFLLAAALNGLNLLMAGLVLPESRKPVAEHSAKVNLNAFSALHKLRGNAAVLPLAGIFGVVALVSQWPMTLWILYGQDRFGWSNWVAGLSLASYGVCHSLAQALIIGPLVSRMGEARALMLAVICDALGLVLLSMATVGWAPFALLPLFALGGIAMPALQAMLTRQVDEARQGELQGTLASMTSLIGVAGPLIVTGVYAVSRGIHPGFVWAVGAVAYLLVPPLLLGYRKASDGVARGDA…
G229	18		refseq	Pandoraea pulmonicola	NZ_CP010310.2	Tet(41)	65.722	490.0	2.82e-176	MRKPLYVLLAILLIDAAGIGLIMPILPSLLKALNGGGAANSFHYGALVAVYALMQFLCAPVLGALSDRFGRRLVLLISLAGAAGDYLMLAFAPDLGWLYVGRVLAGVTGANMAVASAYLTDITPDGERAARFGQMGAAIGIGFIAGPVIGGVLGDVWLRAPFLLAAALNGLNLLMAGLVLPESRKPVAEHSAKVNLNAFSALHKLRGNAAVLPLAGIFGVVALVSQWPMTLWILYGQDRFGWSNWVAGLSLASYGVCHSLAQALIIGPLVSRMGEARALMLAVICDALGLVLLSMATVGWAPFALLPLFALGGIAMPALQAMLTRQVDEARQGELQGTLASMTSLIGVAGPLIVTGVYAVSRGIHPGFVWAVGAVAYLLVPPLLLGYRKASDGVARGDA…
G230	19		nt	Rhizobium sp. 10195,	CP022998.1	Tet(C)	49.215	363.0	2.79e-126	MNKMLLTILSVVVLDAAGTGLVMPILPELLQSVAHSPELGWRYGAFLSLYAALQFLASPILGTLSDRYGRRPVLLASLAGGMIDYAFMAWAPGFWWLFLGRAVAGLTAANAAVASACLADITPEERRTRAFGLLSACFGVGFILGPVIGGVLGAISLRAPFVAAAFLVMVNFIVALVVLPETRTVRPERINLAAFHPLAPLRWIGAFPALVPLLFMSILLAIVGEVGGTVWVLYGQDKFGWDTVTVGLSLAGFGLFHALAQAFVAGPLSERWGERCALVVAIVCDGAAYVAIAFVTQGFLVFFLFPLFCLGGIGQPALLSLMTQRVGTDEQGRLQGVLTSLTSLASMIAPLAISEIYFASRHDFPGLVWILGASLYFLCMPMLFAKQQRTDEPLEGAAH…
G231	20		nt	Nitrospirillum amazonense	CP022110.1	Tet(A)	55.469	389.0	3.82e-136	MNKALYVVFLAMALDAVGIGIIMPILPGLLREVTGTDDVAPLYGLLLAIFALMQFFCAPVLGALSDRYGRRPILLLSLIGGALDYLALAWSPNIWVVAGGRILAGVTSANMAVITAYITDTTEEAGRAKQFGRMSAAFGVGFIAGPALGGLLGMVSLRAPFLLAAGLNGLNFLLALLVLPESRPATTERTPIKLGALNAFGSLRWAAGVPVLARLLVVYVLAEGAGQLAASLWVLNGQDRFAWDASVVGWSLAAFGFLHAIAQTFVTEPVTRRLGERGAFILAAVADGVAYTVMAFATHGLAVFLIMPLLSLGGIVGPALQALMSFRVGQDRQGELQGTLAALGSLVGIVGPLLFTAVYGATRTTMPGAVWLLGVAAYAIAVPLLPSRQALAPAGTPAG…
G232	21		pune	Metagenome	NODE_142_length_1425_cov_8.47956	Tet(41)	43.782	335.0	1.83e-115	VPDFSIGRFMNRSLFIIFATIALDAIGIGLIFPILPLLLQDMTHSTHIAIYMGILASLYAAMQFIFSPLLGALSDRWGRRPVLLISLAGSAINYLFLTFSHSLILLLVGRIIAGITSANMAVASTYIVDVSQENNRAKYFGLINATFGAGFIIGPVLGGFLSEYGLRLPFFAAAILTGLNLLFAYFVLPESRKVTLENKQLSTLNPFKIFAGISSIRGVLPLVTTFFIFSAIGEVYGVCWALWGHDTFQWSGFWVGLSLGAFGLCQMLVQIFIPSHASRLLGNRNAVLAGIACSCLALAVMAFAQSGWMIFAIMPIFALGSMGTPSLQALASQKVSAEQQGQFQGVIASTVSMASMIAPMFFSTLYFQLQEKWPGAIWLSVILIYLITLPIILYSTRPV…
G233	21		env_nt	Metagenome	OCLT01000121.1	Tet(41)	44.301	336.0	6.55e-116	MNRSLFIIFATIALDAIGIGLIFPILPLLLQDMTHSTHISIYMGILASLYAAMQFIFSPLLGALSDRWGRRPVLLISLAGSAVNYLFLTFSHSLILLLVGRIIAGITSANMAVASAYIVDVLHENNRAKYFGLINAMFGAGFIIGPVLGGFLSEYGLRLPFFAAAILTGLNLLSAYFVLPETRRVTSEGKQLSTLNPFKIFAGISSIRGVLPFVMTFFIFSAIGEVYGVCWALWGHDTFQWSGFWVGLSLGAFGLCQMLVQIFIPSHASRLLGNRNAVLIGIACSCLALAVMAFAQSGWMIFAIMPIFALGSMGTPSLQALASQKVSADQQGQFQGVITSTVSLASMIAPLFFSTLYFQFQKKWPGAIWLSVILIYLITLPIILYSTQPVEQQR*
G234	21		env_nt	Metagenome	OCRL01000120.1	Tet(41)	44.301	336.0	6.55e-116	MNRSLFIIFATIALDAIGIGLIFPILPLLLQDMTHSTHISIYMGILASLYAAMQFIFSPLLGALSDRWGRRPVLLISLAGSAVNYLFLTFSHSLILLLVGRIIAGITSANMAVASAYIVDVLHENNRAKYFGLINAMFGAGFIIGPVLGGFLSEYGLRLPFFAAAILTGLNLLSAYFVLPETRRVTSEGKQLSTLNPFKIFAGISSIRGVLPFVMTFFIFSAIGEVYGVCWALWGHDTFQWSGFWVGLSLGAFGLCQMLVQIFIPSHASRLLGNRNAVLIGIACSCLALAVMAFAQSGWMIFAIMPIFALGSMGTPSLQALASQKVSADQQGQFQGVITSTVSLASMIAPLFFSTLYFQFQKKWPGAIWLSVILIYLITLPIILYSTQPVEQQR*
G235	21		env_nt	Metagenome	OCLS01000013.1	Tet(41)	44.301	336.0	6.55e-116	MNRSLFIIFATIALDAIGIGLIFPILPLLLQDMTHSTHISIYMGILASLYAAMQFIFSPLLGALSDRWGRRPVLLISLAGSAVNYLFLTFSHSLILLLVGRIIAGITSANMAVASAYIVDVLHENNRAKYFGLINAMFGAGFIIGPVLGGFLSEYGLRLPFFAAAILTGLNLLSAYFVLPETRRVTSEGKQLSTLNPFKIFAGISSIRGVLPFVMTFFIFSAIGEVYGVCWALWGHDTFQWSGFWVGLSLGAFGLCQMLVQIFIPSHASRLLGNRNAVLIGIACSCLALAVMAFAQSGWMIFAIMPIFALGSMGTPSLQALASQKVSADQQGQFQGVITSTVSLASMIAPLFFSTLYFQFQKKWPGAIWLSVILIYLITLPIILYSTQPVEQQR*
G236	21		env_nt	Metagenome	OCRM01000023.1	Tet(41)	44.301	336.0	6.55e-116	MNRSLFIIFATIALDAIGIGLIFPILPLLLQDMTHSTHISIYMGILASLYAAMQFIFSPLLGALSDRWGRRPVLLISLAGSAVNYLFLTFSHSLILLLVGRIIAGITSANMAVASAYIVDVLHENNRAKYFGLINAMFGAGFIIGPVLGGFLSEYGLRLPFFAAAILTGLNLLSAYFVLPETRRVTSEGKQLSTLNPFKIFAGISSIRGVLPFVMTFFIFSAIGEVYGVCWALWGHDTFQWSGFWVGLSLGAFGLCQMLVQIFIPSHASRLLGNRNAVLIGIACSCLALAVMAFAQSGWMIFAIMPIFALGSMGTPSLQALASQKVSADQQGQFQGVITSTVSLASMIAPLFFSTLYFQFQKKWPGAIWLSVILIYLITLPIILYSTQPVEQQR*
G237	21		env_nt	Metagenome	OCLR01000104.1	Tet(41)	44.301	336.0	6.55e-116	MNRSLFIIFATIALDAIGIGLIFPILPLLLQDMTHSTHISIYMGILASLYAAMQFIFSPLLGALSDRWGRRPVLLISLAGSAVNYLFLTFSHSLILLLVGRIIAGITSANMAVASAYIVDVLHENNRAKYFGLINAMFGAGFIIGPVLGGFLSEYGLRLPFFAAAILTGLNLLSAYFVLPETRRVTSEGKQLSTLNPFKIFAGISSIRGVLPFVMTFFIFSAIGEVYGVCWALWGHDTFQWSGFWVGLSLGAFGLCQMLVQIFIPSHASRLLGNRNAVLIGIACSCLALAVMAFAQSGWMIFAIMPIFALGSMGTPSLQALASQKVSADQQGQFQGVITSTVSLASMIAPLFFSTLYFQFQKKWPGAIWLSVILIYLITLPIILYSTQPVEQQR*
G238	21		env_nt	Metagenome	OBCP01000019.1	Tet(41)	44.301	336.0	6.55e-116	MNRSLFIIFATIALDAIGIGLIFPILPLLLQDMTHSTHISIYMGILASLYAAMQFIFSPLLGALSDRWGRRPVLLISLAGSAVNYLFLTFSHSLILLLVGRIIAGITSANMAVASAYIVDVLHENNRAKYFGLINAMFGAGFIIGPVLGGFLSEYGLRLPFFAAAILTGLNLLSAYFVLPETRRVTSEGKQLSTLNPFKIFAGISSIRGVLPFVMTFFIFSAIGEVYGVCWALWGHDTFQWSGFWVGLSLGAFGLCQMLVQIFIPSHASRLLGNRNAVLIGIACSCLALAVMAFAQSGWMIFAIMPIFALGSMGTPSLQALASQKVSADQQGQFQGVITSTVSLASMIAPLFFSTLYFQFQKKWPGAIWLSVILIYLITLPIILYSTQPVEQQR*
G239	21		env_nt	Metagenome	OBCO01000116.1	Tet(41)	44.301	336.0	6.55e-116	MNRSLFIIFATIALDAIGIGLIFPILPLLLQDMTHSTHISIYMGILASLYAAMQFIFSPLLGALSDRWGRRPVLLISLAGSAVNYLFLTFSHSLILLLVGRIIAGITSANMAVASAYIVDVLHENNRAKYFGLINAMFGAGFIIGPVLGGFLSEYGLRLPFFAAAILTGLNLLSAYFVLPETRRVTSEGKQLSTLNPFKIFAGISSIRGVLPFVMTFFIFSAIGEVYGVCWALWGHDTFQWSGFWVGLSLGAFGLCQMLVQIFIPSHASRLLGNRNAVLIGIACSCLALAVMAFAQSGWMIFAIMPIFALGSMGTPSLQALASQKVSADQQGQFQGVITSTVSLASMIAPLFFSTLYFQFQKKWPGAIWLSVILIYLITLPIILYSTQPVEQQR*
G240	21		env_nt	Metagenome	OCLW01000022.1	Tet(41)	44.301	336.0	6.55e-116	MNRSLFIIFATIALDAIGIGLIFPILPLLLQDMTHSTHISIYMGILASLYAAMQFIFSPLLGALSDRWGRRPVLLISLAGSAVNYLFLTFSHSLILLLVGRIIAGITSANMAVASAYIVDVLHENNRAKYFGLINAMFGAGFIIGPVLGGFLSEYGLRLPFFAAAILTGLNLLSAYFVLPETRRVTSEGKQLSTLNPFKIFAGISSIRGVLPFVMTFFIFSAIGEVYGVCWALWGHDTFQWSGFWVGLSLGAFGLCQMLVQIFIPSHASRLLGNRNAVLIGIACSCLALAVMAFAQSGWMIFAIMPIFALGSMGTPSLQALASQKVSADQQGQFQGVITSTVSLASMIAPLFFSTLYFQFQKKWPGAIWLSVILIYLITLPIILYSTQPVEQQR*
G241	21		hmp_genomic	Acinetobacter baumannii	ACYR02000122	Tet(41)	44.560	334.0	2.21e-115	MNRSLFIIFATIALDAIGIGLIFPILPLLLQDMTHSTHISIYMGILASLYAAMQFIFSPLLGALSDRWGRRPVLLISLAGSAVNYLFLTFSHSLILLLVGRIIAGITSANMAVASAYIVDVLHENNRAKYFGLINAMFGAGFIIGPVLGGFLSEYGLRLPFFAAAILTGLNLLSAYFVLPESRKVTLENKQLSTLNPFKIFAGISSIRGVLPLITTFFIFSAIGEVYGVCWALWGHDTFQWSGFWVGLSLGAFGLCQMLVQALIPSHASRLLGNRNAVLAGIACSCFALAVMAFAQSGWMIFAIMPIFALGSMGTPSLQALASQKVSADQQGQFQGVIASTVSMASMIAPMFFSTLYFQFQEKWPGAIWLSVILIYLLTLPIILYSTRPVVQQR*
G242	21		hmp_genomic	Acinetobacter baumannii	GL891580	Tet(41)	44.560	334.0	2.21e-115	MNRSLFIIFATIALDAIGIGLIFPILPLLLQDMTHSTHISIYMGILASLYAAMQFIFSPLLGALSDRWGRRPVLLISLAGSAVNYLFLTFSHSLILLLVGRIIAGITSANMAVASAYIVDVLHENNRAKYFGLINAMFGAGFIIGPVLGGFLSEYGLRLPFFAAAILTGLNLLSAYFVLPESRKVTLENKQLSTLNPFKIFAGISSIRGVLPLITTFFIFSAIGEVYGVCWALWGHDTFQWSGFWVGLSLGAFGLCQMLVQALIPSHASRLLGNRNAVLAGIACSCFALAVMAFAQSGWMIFAIMPIFALGSMGTPSLQALASQKVSADQQGQFQGVIASTVSMASMIAPMFFSTLYFQFQEKWPGAIWLSVILIYLLTLPIILYSTRPVVQQR*
G243	21		hmp_genomic	Acinetobacter baumannii	ACYQ02000186	Tet(41)	44.560	334.0	2.21e-115	MNRSLFIIFATIALDAIGIGLIFPILPLLLQDMTHSTHISIYMGILASLYAAMQFIFSPLLGALSDRWGRRPVLLISLAGSAVNYLFLTFSHSLILLLVGRIIAGITSANMAVASAYIVDVLHENNRAKYFGLINAMFGAGFIIGPVLGGFLSEYGLRLPFFAAAILTGLNLLSAYFVLPESRKVTLENKQLSTLNPFKIFAGISSIRGVLPLITTFFIFSAIGEVYGVCWALWGHDTFQWSGFWVGLSLGAFGLCQMLVQALIPSHASRLLGNRNAVLAGIACSCFALAVMAFAQSGWMIFAIMPIFALGSMGTPSLQALASQKVSADQQGQFQGVIASTVSMASMIAPMFFSTLYFQFQEKWPGAIWLSVILIYLLTLPIILYSTRPVVQQR*
G244	21		hmp_genomic	Acinetobacter baumannii	GL891796	Tet(41)	44.560	334.0	2.21e-115	MNRSLFIIFATIALDAIGIGLIFPILPLLLQDMTHSTHISIYMGILASLYAAMQFIFSPLLGALSDRWGRRPVLLISLAGSAVNYLFLTFSHSLILLLVGRIIAGITSANMAVASAYIVDVLHENNRAKYFGLINAMFGAGFIIGPVLGGFLSEYGLRLPFFAAAILTGLNLLSAYFVLPESRKVTLENKQLSTLNPFKIFAGISSIRGVLPLITTFFIFSAIGEVYGVCWALWGHDTFQWSGFWVGLSLGAFGLCQMLVQALIPSHASRLLGNRNAVLAGIACSCFALAVMAFAQSGWMIFAIMPIFALGSMGTPSLQALASQKVSADQQGQFQGVIASTVSMASMIAPMFFSTLYFQFQEKWPGAIWLSVILIYLLTLPIILYSTRPVVQQR*
G245	21		hmp_genomic	Acinetobacter sp. RUH2624	ACQF02000029	Tet(41)	44.041	337.0	2.60e-116	MNRSLFIIFATISLDAIGIGLIFPILPLLLQDMTHSSHIAIYMGILASLYAAMQFIFSPLLGALSDRCGRRPVLLISLAGSAVNYLFLTFSHSLILLLVGRIIAGITSANMAVASAYIVDVSHENNRAKYFGLINAMFGAGFIIGPVLGGFLSEYGLRLPFFAAAILTGLNLLFAFFVLPESRRVTSESKQLFTLNPFKIFAGISSIRGVLPFVMTFFIFSAIGEVYGVCWALWGHDTFQWSGFWVGLSLGAFGLCQMLVQIFIPSHASRLLGNRNAVLAGIACSCLALAVMAFAQSGWMIFAIMPIFALGSMGTPSLQALASQKVSAEQQGQFQGVIASTVSMASMIAPLFFSTLYFQFHEKWPGAIWLSVILIYLITLPIILYSTRPVEQQR*
G246	21		hmp_genomic	Acinetobacter baumannii	ACQB01000057	Tet(41)	44.560	341.0	4.77e-118	MNRSLFIIFATIALDAIGIGLIFPILPLLLQDMTHSTHIAVYMGILASLYAAMQFIFSPLLGALSDRWGRRPVLLISLAGSAVNYLFLTFSHSLILLLVGRIIAGITSANMAVASAYIVDVSQENNRAKYFGLINAMFGAGFIIGPVLGGFLSEYGLRLPFFAAAILTGLNLLFAYFVLPESRKETLENKQLSTLNPFKIFAGISSIRGVLPLVTTFFIFSAIGEVYGVCWALWGHDTFQWSGFWVGLSLGAFGLCQMLVQIFIPSHASRLLGNRNAVLAGIACSCLALAVMAFAQNGWMIFAIMPIFALGSMGTPSLQALASQKVSAEHQGQFQGVIASTVSMASMIAPMFFSTLYFQFQEKWPGAIWLSVILIYLITLPIILYSTRPVVQQR*
G247	21		hmp_genomic	Acinetobacter baumannii	GG704576	Tet(41)	44.560	341.0	4.77e-118	MNRSLFIIFATIALDAIGIGLIFPILPLLLQDMTHSTHIAVYMGILASLYAAMQFIFSPLLGALSDRWGRRPVLLISLAGSAVNYLFLTFSHSLILLLVGRIIAGITSANMAVASAYIVDVSQENNRAKYFGLINAMFGAGFIIGPVLGGFLSEYGLRLPFFAAAILTGLNLLFAYFVLPESRKETLENKQLSTLNPFKIFAGISSIRGVLPLVTTFFIFSAIGEVYGVCWALWGHDTFQWSGFWVGLSLGAFGLCQMLVQIFIPSHASRLLGNRNAVLAGIACSCLALAVMAFAQNGWMIFAIMPIFALGSMGTPSLQALASQKVSAEHQGQFQGVIASTVSMASMIAPMFFSTLYFQFQEKWPGAIWLSVILIYLITLPIILYSTRPVVQQR*
G248	22		env_nt	Metagenome	AEWW01037032.1	Tet(30)	50.949	369.0	1.40e-128	MNKSLIVIFTTICLDAVGIGLIIPILPRLLEDVVHDSHVALWMGIMTALYAVMQFIFAPVLGALSDTHGRRPVLLISLAGAAVNYLILALSPQLWILFIGRAIAGLTSANMSVATAYITDITPPDQRARRFGLFNAMFGIGFIIGPVLGGVLGDLWVRLPFLVAAVLTGINLLMALFVLPESRTPTHQRLHMAAFNPMKPLRWAFSMKKLLPIVAVFFILSGIGEVYGICWALWGTDTFQWNGMWIGLSLCAFGLCQSLVQIFLPGPAARLFGERGAVLVGVACSCVALTILAFTQQSWIVFAIMPLFALGGIGTPALQALATRQVEVNRQGQFQGVLGSAISLASIIAPLGFSAIYFMVQQSWPGAIWLSVVAVYVLAVPLIIFGTRKHVEVTELAQQ…
G249	22		nt	Methylocella silvestris	CP001280.1	Tet(A)	49.211	354.0	1.22e-122	MNRPLLVIYATIGLDAVGIGLIFPILPRLLEDVTRTQNIAPYIGIMIALYGIMQFIFAPVLGALSDNLGRRPVLLISLAGAAINYVLLAFAPQLWMLLLGRAIAGLTSANVSVATAYITDISPEDKRAGRFGLFNAMFGVGFIIGPVLGGLLGDYWLRLPFIAAAVLNACNFLLALFILPESRTPGRQKIDLAALNPLRPLRWVLSMKGLLPIIFVFFILSATGEAYGVCWALWGFDTFQWNGFWIGLSLGAFGVCQTLVQALLPGPATKLLGERRAVLVGIACACIALVAMAFAKQGWIVFAIMPIFALGSIGTPALQALATRQVDEARQGQFQGVLASAVSLASIVAPLAFSTFYFVVQAEWPGAIWLAVVVIYSMAVPLVLLGTRTARPARPASA*
G250	22		refseq	Methylocella silvestris	NC_011666.1	Tet(A)	49.211	354.0	1.22e-122	MNRPLLVIYATIGLDAVGIGLIFPILPRLLEDVTRTQNIAPYIGIMIALYGIMQFIFAPVLGALSDNLGRRPVLLISLAGAAINYVLLAFAPQLWMLLLGRAIAGLTSANVSVATAYITDISPEDKRAGRFGLFNAMFGVGFIIGPVLGGLLGDYWLRLPFIAAAVLNACNFLLALFILPESRTPGRQKIDLAALNPLRPLRWVLSMKGLLPIIFVFFILSATGEAYGVCWALWGFDTFQWNGFWIGLSLGAFGVCQTLVQALLPGPATKLLGERRAVLVGIACACIALVAMAFAKQGWIVFAIMPIFALGSIGTPALQALATRQVDEARQGQFQGVLASAVSLASIVAPLAFSTFYFVVQAEWPGAIWLAVVVIYSMAVPLVLLGTRTARPARPASA*
G251	23		nt	Uncultured bacterium	KJ696156.1	Tet(C)	43.832	301.0	3.19e-102	LRSASLLFIFVTIAIDAIGMGIIIPVLPDVIRRFLSDEAAISRVYGYFIAVYALMQLVSSPLLGALSDRFGRRPVLLVSLLGAAVDYFFMALAPTLPLLFLGRIISGVSGASFTVASAYIADISNDENRSKNFGVMGAGFGLGFILGPAIGGLLAAYGPQYPFLAAGAFNLLNFLYGAFVLPESLGTHQRRAVQWRSLNPLRSLHALSKMPAIRALVLVHVLIQLAGQTHPSIWTLYTEHRYGWSASEVGLSLAFVGVLSALSQGLLTGVIVKRFGERKVLTMGCLGEALSFTLFGLAVNGTMLYLVLLFSSVFWAAHPALQSLVSREVPPSEQGELQGSLMSLTSLMSILNPLIMTTLFAAFSVRGTGHYVPGAPYLLAGALYLAAWGMAARWERKHP…
G252	24		wwtp	Metagenome	NODE_157_length_1417_cov_3.544787	Tet(30)	66.845	476.0	4.34e-171	INEFEVSDEQGAPGHSGHRSSRRRRGGLIFPILPSLLEQVSQGGDISVLYGVLLAVYAAMQFVFSPVLGALSDIYGRRPVMLLSMAGAMADYLVMAFTPWAWALVVGRTIAGITSANMAVGTAYITDITPEAQRAERFGLMGAMMGIGFIVGPMLGGVLGTWWLRAPFLAAAVLNGLNLLVALFILPESRRGSGASLSWKALNPLAPLVWLWKFKPILPLVAVSVVFGLIAAVPGAIWVLYTADRFGWDPAAIGISLSIFGVAMAASQALLTGFFSKHLGDLGTVMLGVAFDVLAYVLMGLADQGWMGFAVTPLFALGGIAQPALQSLFTSKVSADKQGELAGVLTSLQSLASVAGPVLCTALYFSTREVWLGAVWMTGAALYLLATPLFLAVRKPRPL…
G253	24		wwtp	Metagenome	NODE_144_length_1445_cov_4.961871	Tet(30)	69.867	481.0	1.89e-173	MIFPILPDLLKELFGAGDVSVLYGVLIAVYAGMQFVFSPALGALSDRYGRRPVLLISLGGAMLDYLVMALSPLGWVLVVGRAIAGITSANMAVANAYIADITAEEDRAKRFGLMGAIMGAGFIIGPVLGGVLGTWWLRAPFLAAAVLNGLNLLLALFILPETRKVQPGAGFDWSTLNPVAPLVWLWNFRTLLPLVLVFVVFGLIASMPASIWVLYGADRFGWDAVTIGASLSVFGVAMVLSQALLVGPVSKRFGDLGTIMIGVAFDALAYLVMGFADQSWMGFAVTPLFALGGLAQPALQSLLSSRVGPDRQGELAGVLTSLSSLAAIGGPVLATLLYFWSKDVWLGTIWAVGAALYVLATPLFMLVKAPRQVPAV*
G254	24		wwtp	Metagenome	NODE_147_length_1440_cov_4.571119	Tet(30)	70.667	491.0	2.16e-177	MIFPILPDLLKELFGAGDISVLYGVLLAVYAGMQFVFSPALGALSDRYGRRPVLLISLGGAMLDYLVMALSPVGWVLVIGRAIAGITSANMAVGSAYIADITAEEDRAKRYGLMGAIMGVGFILGPVLGGVLGTWWLRAPFMAAAVLNGLNLLLAFFVLPETRKVQPGAGFDWSALNPMAPLVWLWNFRPLLPLVTVFVVFGLIASMPGSIWVLYGADRFGWDAVTIGASLSVFGVAMALSQAVLVGPVSKRFGDLGTIMIGVGFDALAYLVMGFANQSWMGFAVTPLFALGGLAQPALQSLLSSRVGPDKQGELAGVLTSLSSLAAIGGPVLATMLYFWSKSVWLGTIWAVGAALYVLATPLFLLVKAPREATAA*
G255	25		wwtp	Metagenome	NODE_239_length_1267_cov_5.862211	Tet(G)	69.169	501.0	0.0	IMTSEIRMNRSLAILLAVVALDAMGLGLVMPVLPALLRELAPSTPVAGHYGALLALYALMQVVFAPLLGRLSDRHGRRPVLLASLAGAAVDYAVMAAAPVLPVLYVGRIVSGITGATGAVAASGIADMTSEHERARWFGFMGAAFGGGMIAGPALGGLVGGLSLHAPFVAAAGLNLLGFLLASLLMRESRRGRGGAEAISFNPLAALRMGGALRGLSGGLAGLVAVYFVIQSIGQAPGSLWVIYGEDRFHWSAAAVGLSLAAFGAMHALAQAFVTGPLAERFGERRALLLGMAADGTGFLLLAFATRNWMMAPILVLLATGGVGMTALQAMLSRSMPEDRQGALQGILTSLGNLSSVIGPLAFTAIYAATARAWNGWVWIIAAALYLTCLPALVRANGE…
G256	26	TcrUNB	nt	Uncultured bacterium	KJ695857.1	Tet(G)	62.778	460.0	7.58e-165	MIRRDIARPIALAVVTLDAIGLGLIMPVLPSLLRAFLPSSQVTTHFGILLSLYALMQAFFSPVLGWLSDRYGRRPVILMSLAGAAIDYAVMATAPFLWVLYIGRIISGIAGATGAVANSILADKTQEKSRARWFGYLGTCYGIGMIAGPAIGGVLESFSLHAPFIAASILNGTGFLLAFFFLSETRPVSNEKKISEVTHSFAILRMKGLFWSLFPLLSLYFLIQLLGQLPATLWVIYGEDQFHWSASQVGISLAGYGLAHALFQAFVTGPLATRLGEKRTLLLGMVADAIGFLAMAFITRGWMVPPVLLFLAAGGIGMPALQAMLSNTTKTDQQGTLQGILTSLTNFSSVAGPICFSMLYTASAGTWRGGVWLFGFVLYGVGLLIFCKRELSQRDQLCS…
G257	27		tara	Metagenome	NODE_25_length_1312_cov_4.929196	Tet(A)	54.331	382.0	1.07e-133	MSSTSIPFAGGRHAQAVILAIVTLDAIGISLVMPIVPSLLREVGHGGELGWHFGAFLSLYALMQFLCAPVLGALSDRFGRRPVLLVSVLGAAIDALFMAFAPSLWLLFVGRAIAGMTGASMAVASAAIADLTPEHQRARWFGRMGACFGLGFIAGPALGGVLGDHGVRLPFLAAAALNGLTFLVGLLVLRESRPPALAAQPFDRGVLHPLAPLRWATSFPALLPLLGVFLLLVLVGEVAGTTWVLYGQDRYAWNGTMVGFSLAVFGLLHALVQGFAAGPLVERWGERAAIAVGTIADGTGYALIAFASQGWMAIALLPLLCMGGVCAPALQATLSARVGEAQQGRLQGVLASITSLAAVFGPLLISPLYFAFRARFPGIVWLAGASLYLLCLPVLLRRT…
G258	28		nt	Bdellovibrio bacteriovorus	BX842647.1	Tet(C)	44.560	303.0	7.14e-103	MTKKTAGIWFIFITVTLDMIGLGLVIPSLPDIMRRFVSSETSVTEYFGYFISIYALMQFLASPLLGALSDRFGRRSVLLISLLVAGFDYILMAYAPTLEILFAGRIIAGLTGANITVAMAYIADVSNDENRSANFGMVGAAFGLGFIIGPAIGGLLGHLGPEYPFLVAAALNLLNFFFGLFILPESLPKNLRRKIDLRRTNPLYSLLGVLRSKHLLALLLVYFFFQLAGQTHPSIWTLYTETRYGWTTAQVGLSLAVVGLLSALAQGWLTRLVIPKFGEHRTVVIGAFGYAVSFIFYGMATEGWMMYAILILSAVFWTSPPALQSLISHKTPPQEQGELQGSLVSLSSLAAIITPLVTTKLFAHFSSGNPGTLYLPGAPYYFGALICFVSWAIMYRRKA*
G259	28		nt	Bdellovibrio bacteriovorus	CP007656.1	Tet(C)	44.560	303.0	7.14e-103	MTKKTAGIWFIFITVTLDMIGLGLVIPSLPDIMRRFVSSETSVTEYFGYFISIYALMQFLASPLLGALSDRFGRRSVLLISLLVAGFDYILMAYAPTLEILFAGRIIAGLTGANITVAMAYIADVSNDENRSANFGMVGAAFGLGFIIGPAIGGLLGHLGPEYPFLVAAALNLLNFFFGLFILPESLPKNLRRKIDLRRTNPLYSLLGVLRSKHLLALLLVYFFFQLAGQTHPSIWTLYTETRYGWTTAQVGLSLAVVGLLSALAQGWLTRLVIPKFGEHRTVVIGAFGYAVSFIFYGMATEGWMMYAILILSAVFWTSPPALQSLISHKTPPQEQGELQGSLVSLSSLAAIITPLVTTKLFAHFSSGNPGTLYLPGAPYYFGALICFVSWAIMYRRKA*
G260	28		refseq	Bdellovibrio bacteriovorus	NC_005363.1	Tet(C)	44.560	303.0	7.14e-103	MTKKTAGIWFIFITVTLDMIGLGLVIPSLPDIMRRFVSSETSVTEYFGYFISIYALMQFLASPLLGALSDRFGRRSVLLISLLVAGFDYILMAYAPTLEILFAGRIIAGLTGANITVAMAYIADVSNDENRSANFGMVGAAFGLGFIIGPAIGGLLGHLGPEYPFLVAAALNLLNFFFGLFILPESLPKNLRRKIDLRRTNPLYSLLGVLRSKHLLALLLVYFFFQLAGQTHPSIWTLYTETRYGWTTAQVGLSLAVVGLLSALAQGWLTRLVIPKFGEHRTVVIGAFGYAVSFIFYGMATEGWMMYAILILSAVFWTSPPALQSLISHKTPPQEQGELQGSLVSLSSLAAIITPLVTTKLFAHFSSGNPGTLYLPGAPYYFGALICFVSWAIMYRRKA*
G261	28		refseq	Bdellovibrio bacteriovorus	NZ_CP007656.1	Tet(C)	44.560	303.0	7.14e-103	MTKKTAGIWFIFITVTLDMIGLGLVIPSLPDIMRRFVSSETSVTEYFGYFISIYALMQFLASPLLGALSDRFGRRSVLLISLLVAGFDYILMAYAPTLEILFAGRIIAGLTGANITVAMAYIADVSNDENRSANFGMVGAAFGLGFIIGPAIGGLLGHLGPEYPFLVAAALNLLNFFFGLFILPESLPKNLRRKIDLRRTNPLYSLLGVLRSKHLLALLLVYFFFQLAGQTHPSIWTLYTETRYGWTTAQVGLSLAVVGLLSALAQGWLTRLVIPKFGEHRTVVIGAFGYAVSFIFYGMATEGWMMYAILILSAVFWTSPPALQSLISHKTPPQEQGELQGSLVSLSSLAAIITPLVTTKLFAHFSSGNPGTLYLPGAPYYFGALICFVSWAIMYRRKA*
G262	28		nt	Bdellovibrio bacteriovorus	CP002930.1	Tet(C)	44.819	306.0	3.67e-104	MTKKTAGIWFIFITVTLDMIGLGLVIPSLPDIMRRFVSSETSVTEYFGYFISIYALMQFLASPLLGALSDRFGRRSVLLISLLVAGFDYILMAYAPTLEILFAGRIIAGLTGANITVAMAYIADVSNDENRSANFGMVGAAFGLGFIIGPAIGGLLGHLGPEYPFLVAAGLNLLNFFFGLFVLPESLPKNMRRKIDLRRTNPLYSLVGILRSKHLLALLLVYFFFQLAGQTHPSIWTLYTETRYGWTTAQVGLSLAVVGILSAIAQGWLTRLVIPKFGEHRTVVIGSFGYAISFIFFGLATEGWMMYAILILSAVFWTSPPALQSLISQKTPPQEQGELQGSLVSLSSLAAIITPLVTTKLFAHFSSNQEGALYLPGAPYYFGALICLISWAIMYRRKA*
G263	28		refseq	Bdellovibrio bacteriovorus	NC_019567.1	Tet(C)	44.819	306.0	3.67e-104	MTKKTAGIWFIFITVTLDMIGLGLVIPSLPDIMRRFVSSETSVTEYFGYFISIYALMQFLASPLLGALSDRFGRRSVLLISLLVAGFDYILMAYAPTLEILFAGRIIAGLTGANITVAMAYIADVSNDENRSANFGMVGAAFGLGFIIGPAIGGLLGHLGPEYPFLVAAGLNLLNFFFGLFVLPESLPKNMRRKIDLRRTNPLYSLVGILRSKHLLALLLVYFFFQLAGQTHPSIWTLYTETRYGWTTAQVGLSLAVVGILSAIAQGWLTRLVIPKFGEHRTVVIGSFGYAISFIFFGLATEGWMMYAILILSAVFWTSPPALQSLISQKTPPQEQGELQGSLVSLSSLAAIITPLVTTKLFAHFSSNQEGALYLPGAPYYFGALICLISWAIMYRRKA*
G264	29		nt	Achromobacter xylosoxidans	HE798385.1	Tet(A)	61.039	440.0	2.51e-156	MPDRAIALLLFIVTLDAAGAGLIMPVLPGLLDQLGDAAATPAHYGVLLSLYALAQCLAAPVLGALSDRYGRRPVLLVSLAGAAVDYLVMAAAPALWVLYAGRILAGITGATGAVAGACIADAGDPSRRARRFGQLSACFGLGMILGPALGGLAGLAGARMPFVAAAAANGVAFLTALAWLPESRRGARAPWSWRALDPIGGLRQALGGKNLAGLLWVFLVMQMAGQVPGSLWVLYGQDRFQWDAAAVGLSLAGFGALHAVAQATLPGPLSARLGERGALVVGMAADAAGYVLLACATQGWMAAPLMLLLAAGGVGAPALQALLSARAGAGSQGQLQGAMNSLASAAAIAGPLAFTTLYAASVGGWTGWPWVAGAALYLLCAPTLARLGAPGDAAPRAR*
G265	29		nt	Achromobacter xylosoxidans	LN831029.1	Tet(A)	61.039	440.0	2.51e-156	MPDRAIALLLFIVTLDAAGAGLIMPVLPGLLDQLGDAAATPAHYGVLLSLYALAQCLAAPVLGALSDRYGRRPVLLVSLAGAAVDYLVMAAAPALWVLYAGRILAGITGATGAVAGACIADAGDPSRRARRFGQLSACFGLGMILGPALGGLAGLAGARMPFVAAAAANGVAFLTALAWLPESRRGARAPWSWRALDPIGGLRQALGGKNLAGLLWVFLVMQMAGQVPGSLWVLYGQDRFQWDAAAVGLSLAGFGALHAVAQATLPGPLSARLGERGALVVGMAADAAGYVLLACATQGWMAAPLMLLLAAGGVGAPALQALLSARAGAGSQGQLQGAMNSLASAAAIAGPLAFTTLYAASVGGWTGWPWVAGAALYLLCAPTLARLGAPGDAAPRAR*
G266	29		refseq	Achromobacter xylosoxidans	NZ_LN831029.1	Tet(A)	61.039	440.0	2.51e-156	MPDRAIALLLFIVTLDAAGAGLIMPVLPGLLDQLGDAAATPAHYGVLLSLYALAQCLAAPVLGALSDRYGRRPVLLVSLAGAAVDYLVMAAAPALWVLYAGRILAGITGATGAVAGACIADAGDPSRRARRFGQLSACFGLGMILGPALGGLAGLAGARMPFVAAAAANGVAFLTALAWLPESRRGARAPWSWRALDPIGGLRQALGGKNLAGLLWVFLVMQMAGQVPGSLWVLYGQDRFQWDAAAVGLSLAGFGALHAVAQATLPGPLSARLGERGALVVGMAADAAGYVLLACATQGWMAAPLMLLLAAGGVGAPALQALLSARAGAGSQGQLQGAMNSLASAAAIAGPLAFTTLYAASVGGWTGWPWVAGAALYLLCAPTLARLGAPGDAAPRAR*
G267	29		nt	Achromobacter xylosoxidans	CP014065.1	Tet(A)	59.221	426.0	8.19e-151	MPDRAIALLLFIVTLDAAGIGLIMPVLPGLLDQLSDPASTPAHYGLLLSLYALAQCVAGPVLGALSDRYGRRPVLLASLAGAAVDYVVMAAAPALWVLYPGRILAGITGATGAVAAASIADNGDPSRRARSFGQLSACFGLGLIVGPALGGLVGLAGARMPFVAAALANGVACLLALAWLPESRHGERPPWSWRTLNPVAGLRQALSGKGLGGLLWVFLVMQVAGQVPGSLWVLYGQDRFHWDAAAVGLSLAGFGALHALMQATLPGPLSARLGERGTLAVGMAADASGYVLLAWATHNWMVAPLMLLLAAGGVGAPALQALLSARAGAGSQGQLQGAMNSLASAAAIGGPLAFTALYAASLGGWTGWPWVAGAALYLLCVPVLVRPDPRGDAAAQAR*
G268	29		nt	Achromobacter ruhlandii	CP017433.1	Tet(A)	60.622	441.0	9.69e-157	MSDRAIALLFFVVTLDAAGAGLIMPVLPGLLDQLGGAAATPGHYGVLLALYALAQCLAGPILGALSDRYGRRPVLLASLAGAAVDYLVMAAAPVLWVLYVGRIVAGITGATGAVAGACIADAASAGQRARRFGLLSACFGLGMILGPALGGLAGLAGARMPFVAAALANGVALLTAMAWLPESRRGARAPWSWRALDPVRGLRQALGGRNLAGLLWVFLVMQMAGQVPGSLWVLYGQDRFHWDAATVGLSLAGFGALHALAQATLPGPLSARLGERGALAVGMAADAAGYVLLAFATQGWMAAPLLLLLASGGVGAPALQALLAARAGPGSQGQLQGAMNSLASIAAISGPLVFTALYAASAGGWTGWPWVAGAAIYLLCVPALARRGAP*
G269	30		nt	Rubrivivax gelatinosus	AP012320.1	Tet(41)	65.641	499.0	6.36e-180	VNRALTVILLTLALDAVGMSLVFPILPGLLRELAGADATAYHYGALLAVYAAMQFLFSPVLGALSDRYGRRPVLLASLAGAAADYVLMALAPNLAWLYVGRVLSGVTGASMAVGTAYITDVTDEPDRARRYGQMGAALGLGFVVGPLIGGALGEWSLRAPFLAAAAMNALNLLLAWRVLPESNQHRTAALEVVKLSAFSALHRLQGRRPLLPLVGVFAVVALVSQVPGSLWILYGQERYGWTAWVAGLSLACYGGLHAVSQAFVTGPLVARLGERRGLLVGMAADGLGFVLIGVATVGWMPFALLPLFAAGGLALPALQAMLARQVDEQHQGELQGTLASLTSLIGVGGPLVVTAAFAATQQSAPGSVWIAAALFYLLALPLLFSRRAREGESQPTP*
G270	30		refseq	Rubrivivax gelatinosus	NC_017075.1	Tet(41)	65.641	499.0	6.36e-180	VNRALTVILLTLALDAVGMSLVFPILPGLLRELAGADATAYHYGALLAVYAAMQFLFSPVLGALSDRYGRRPVLLASLAGAAADYVLMALAPNLAWLYVGRVLSGVTGASMAVGTAYITDVTDEPDRARRYGQMGAALGLGFVVGPLIGGALGEWSLRAPFLAAAAMNALNLLLAWRVLPESNQHRTAALEVVKLSAFSALHRLQGRRPLLPLVGVFAVVALVSQVPGSLWILYGQERYGWTAWVAGLSLACYGGLHAVSQAFVTGPLVARLGERRGLLVGMAADGLGFVLIGVATVGWMPFALLPLFAAGGLALPALQAMLARQVDEQHQGELQGTLASLTSLIGVGGPLVVTAAFAATQQSAPGSVWIAAALFYLLALPLLFSRRAREGESQPTP*
G271	30		nt	Uncultured bacterium	KJ694600.1	Tet(41)	66.324	494.0	3.35e-178	VNRALTVILFTLLLDAVGMSLVFPILPGLLRELSGGADATTFHYGGLLAVYAAMQFLFSPVLGALSDRFGRRPVLLASLAGAAADYVLMALAPNLAWLYLGRVLSGITGASMAVGTAYVTDVTPEADRAKRYGQMGAAMGLGFVVGPLIGGALGEWSLRAPFVAAAAMNALNLAFAWVALPESNQHRTARLEAGKLNAFSALHRLQGRPPLLPLIGVFAVVALVSQVPGSLWILYGQQRYDWSAWIAGLSLACYGGLHAISQAFVTGPMVARLGERRALLAGLTADGLGFVLMGVATAGWMPFALLPLFAAGGLALPALQAMLARQVSPQHQGELQGTLASLTSLIGIGGPLVVTAAFAATQLSWPGSVWIAAAAFYLLALPLLFSARASRG*
G272	31		nt	Uncultured bacterium	KJ695855.1	Tet(41)	52.417	392.0	5.63e-138	LNRPLIIILAAVTLDAVGIGLIFPILPRLLEAVTHVDNIAPYVGIMYALYAAIQFVFSPVLGVMSDRFGRRPVLLISLAGAAIDYLFMAFAPELWMLVVGRAIAGLTSANMAVATAYITDITPEAQRAQRFGMFHAVVGIGFIIGPVLGGLLGDIWIRAPFIAAAGLNALNFALALFVLPESRPGQKGVKFDFKALNPLVPLGWALGVKTLLPLIAVFFILNFVGNMYGTVWALFGVDAFQWNGLMVGLSLAGYGLFHAIVQAVLPGPVAKRIGERNALLVGMAFESAGLLISAVATQGWIIFAVLPLYALGGVGVPALQSLTTQQVGEDKQGQLQGVMASIVSLASIFGPLFFSAVYFGIRDSWPGIVWAVGVGIYLLVIPVILTVRARPAAEKTA*
G273	32		nt	Devosia sp. H5989,	CP011300.1	Tet(30)	53.333	400.0	4.36e-141	MPKGLLVILVAVTLDSVGIGLVFPILPELLREVAHESNIAVLYGGFLSLYALMQFVFAPVLGMLSDRFGRRPVLLVSLAGAAIDYLVLAFAPQLWMLVLGRAIAGITSANIAVATAYIADISPEETRAQRFGYLNACFGIGFILGPVIGGLLGEYWIRSPFLLAAVFNAVNFALALFILPESRPGEKKRLELSELNPFKSIHWALSLRMLLPLVGLWLAFNFLGQVYGTTWVLFAEDRFDFSPLMVGLSLASFGLFHAAAQAFLTGPVASRFGEQRALLIGMAFETTACVVLAFATHGWILFALAPLFALGGVGIPALQSLLTRQVGEDKQGQLQGVLASMVSIASIFGPLFYSAIYFSTRDTWSGTVWMVTVAIYLCCLPIILSIRVPRPETTPA*
G274	32		refseq	Devosia sp. H5989,	NZ_CP011300.1	Tet(30)	53.333	400.0	4.36e-141	MPKGLLVILVAVTLDSVGIGLVFPILPELLREVAHESNIAVLYGGFLSLYALMQFVFAPVLGMLSDRFGRRPVLLVSLAGAAIDYLVLAFAPQLWMLVLGRAIAGITSANIAVATAYIADISPEETRAQRFGYLNACFGIGFILGPVIGGLLGEYWIRSPFLLAAVFNAVNFALALFILPESRPGEKKRLELSELNPFKSIHWALSLRMLLPLVGLWLAFNFLGQVYGTTWVLFAEDRFDFSPLMVGLSLASFGLFHAAAQAFLTGPVASRFGEQRALLIGMAFETTACVVLAFATHGWILFALAPLFALGGVGIPALQSLLTRQVGEDKQGQLQGVLASMVSIASIFGPLFYSAIYFSTRDTWSGTVWMVTVAIYLCCLPIILSIRVPRPETTPA*
G275	33		env_nt	Metagenome	OEIW01000003.1	Tet(A)	53.125	375.0	5.37e-131	MSRSLLVIICVVCLDAIGIGLIFPILPSLLEELTGSGQVSTIYGLILAAYAAMQFVFSPILGMLSDRIGRRPVLIVSLAGAAIDYLIMAFAPMLWVLVVGRIIAGITSASMSVAGAYIADISDEKDRAKRFSWMSAAFGVGFIVGPVLGGLLSTYFLRAPFLVAAGLNGLNLVLALTVLKESRVPSREKLDLASLNPFAPLKWAFSFRTLAPLLAMFLIFAINGDIPGTIAVLYGTAKFHFDGMTVGLWLAAFGACHFLAQAFVTGPLAERLGERWTLVVGIGADVLAFLGFGFATQGWMAFALSPLSAIGGVGLPALQSLMSAQAGEDRQGELQGVLASAQSLTSIIGPLLGTTIFALTPGFPGAVWLVAAALYLLAIPVLARLFRQGRAVPAT*
G276	33		nt	Uncultured bacterium	KJ696492.1	Tet(A)	52.865	372.0	1.15e-129	MSRSLLVIICVVCLDAIGIGLIFPILPSLLEELTGSGQVSTIYGLILAAYAAMQFVFSPILGMLSDRIGRRPVLIVSLAGAAIDYLIMAFAPMLWVLVVGRIIAGITSASMSVAGAYIADISDEKDRAKRSSWMSAAFGVGFIVGPVLGGLLSTYFLRAPFLVAAGLNGLNLVLALTVLKESRVPSREKLDLASLNPFAPLKWAFSFRTLAPLLAMFLIFAINGDIPGTIAVLYGTAKFHFDGMTVGLWLAAFGACHFLAQAFVTGPLAERLGERWTLVVGIGADVLAFLGFGFATQGWMAFALSPLSAIGGVGLPALQSLMSAQAGEDRQGELQGVLASAQSLTSIIGPLLGTTIFALTPGFPGAVWLVAAALYLLAIPVLARLFRQGRAVPAT*
G277	33		nt	Uncultured bacterium	KJ694661.1	Tet(30)	57.724	404.0	7.92e-143	MTRSLFVIILIVALNAIGVGLIFPILPDLLRELTGSAEISTTYGLILAAYAAMQFLLSPILGMLSDRFGRRPVLLVSLLGCTIDYLVMAFAPTLAVLVIGRLIAGATSANMAVASAYIVDITEEKDRAQRFSWMSAAFGVGFIVGPMLGGVMSTWWLHAPFLAAAVLNGGALLLAWFMLKESRVPSGEKLDAKALNPFAPLRWAFSFPALAPLLAMFLIFAINGDIPGTIWVLYGAEKFNWDGVTVGISLTFFGVFATLAQAFITGPLTKRLGEKRTMMVGVCADAIAFLLIGLATEWWMPFALAPLFALGGVGLPALQSLMSAEVSEDRQGELQGVLASAMSLTSIIGPLLATGVYFWTKPFFIGAVWILAAALYLLAIPVLGWIGRRRVQPA*
G278	34		nt	Ochrobactrum anthropi	CP000758.1	Tet(G)	55.313	390.0	2.52e-137	MKRTLMIVLAVTALDAVGIGLVMPVLPSLLRDVAHSDDVAGHYGVLLSLYALMQVFFAPILGGMSDRFGRKPILLGSLIGAMIDYAIMSAAPHLWVLYAGRILSGMMGATMAVAGACIADTVEEGTRARAFGWLGACYGGGMILGPVVGGALGSISLTAPFAAAAAVNGLMALSVYLVMPEVRRTTKPEPQAKGLHCALVPSGVQKGLKPLLWVFFLLQLVGQIPAALWVIFTEDRFHWDTTYVGLSLAAFGLLHAMFQWLGTGRLVATIGAGYTIIIGIAADGLGMASLAIATEGWMTVPILVLLAFGGIAMPALQSVLSDKTSQDEQGALQGMLASLTNISAVAGPVIFTAFYMRTAASWNGWVWLFGPAIYLAAAPLLIFVRRQSAGLPSRR*
G279	34	TcrOCA	nt	Ochrobactrum anthropi	CP008820.1	Tet(G)	55.313	390.0	2.52e-137	MKRTLMIVLAVTALDAVGIGLVMPVLPSLLRDVAHSDDVAGHYGVLLSLYALMQVFFAPILGGMSDRFGRKPILLGSLIGAMIDYAIMSAAPHLWVLYAGRILSGMMGATMAVAGACIADTVEEGTRARAFGWLGACYGGGMILGPVVGGALGSISLTAPFAAAAAVNGLMALSVYLVMPEVRRTTKPEPQAKGLHCALVPSGVQKGLKPLLWVFFLLQLVGQIPAALWVIFTEDRFHWDTTYVGLSLAAFGLLHAMFQWLGTGRLVATIGAGYTIIIGIAADGLGMASLAIATEGWMTVPILVLLAFGGIAMPALQSVLSDKTSQDEQGALQGMLASLTNISAVAGPVIFTAFYMRTAASWNGWVWLFGPAIYLAAAPLLIFVRRQSAGLPSRR*
G280	34		refseq	Ochrobactrum anthropi	NC_009667.1	Tet(G)	55.313	390.0	2.52e-137	MKRTLMIVLAVTALDAVGIGLVMPVLPSLLRDVAHSDDVAGHYGVLLSLYALMQVFFAPILGGMSDRFGRKPILLGSLIGAMIDYAIMSAAPHLWVLYAGRILSGMMGATMAVAGACIADTVEEGTRARAFGWLGACYGGGMILGPVVGGALGSISLTAPFAAAAAVNGLMALSVYLVMPEVRRTTKPEPQAKGLHCALVPSGVQKGLKPLLWVFFLLQLVGQIPAALWVIFTEDRFHWDTTYVGLSLAAFGLLHAMFQWLGTGRLVATIGAGYTIIIGIAADGLGMASLAIATEGWMTVPILVLLAFGGIAMPALQSVLSDKTSQDEQGALQGMLASLTNISAVAGPVIFTAFYMRTAASWNGWVWLFGPAIYLAAAPLLIFVRRQSAGLPSRR*
G281	34	TcrOCA	refseq	Ochrobactrum anthropi	NZ_CP008820.1	Tet(G)	55.313	390.0	2.52e-137	MKRTLMIVLAVTALDAVGIGLVMPVLPSLLRDVAHSDDVAGHYGVLLSLYALMQVFFAPILGGMSDRFGRKPILLGSLIGAMIDYAIMSAAPHLWVLYAGRILSGMMGATMAVAGACIADTVEEGTRARAFGWLGACYGGGMILGPVVGGALGSISLTAPFAAAAAVNGLMALSVYLVMPEVRRTTKPEPQAKGLHCALVPSGVQKGLKPLLWVFFLLQLVGQIPAALWVIFTEDRFHWDTTYVGLSLAAFGLLHAMFQWLGTGRLVATIGAGYTIIIGIAADGLGMASLAIATEGWMTVPILVLLAFGGIAMPALQSVLSDKTSQDEQGALQGMLASLTNISAVAGPVIFTAFYMRTAASWNGWVWLFGPAIYLAAAPLLIFVRRQSAGLPSRR*
G282	35		env_nt	Metagenome	FJVW01000660.1	Tet(C)	47.273	325.0	1.44e-111	MTRSVNKFALATIFLTVILDAAGIGLVLPVMPDLFGGDKAAGGIGLSYGLFLSLYALMQFVFSPLLGSLSDRIGRKPVLVLSLIGATVNYGIMALLPPLWILFVARAIAGMSGANMSVASAYLTDISPPDRRAARFGQLSACFGIGFILGPAAGGMLRELGLNWPFAAAAVLAAVNLAMCLFVLPESRPAEPAAPDGIDPLAGLKGLSLFKPIAGLLMASGLFALIGEVGGSVWVFYVHHKFHWTGFTVGLSLTLFGLFHALAQAFVVGPISKRLGDRGALLLGMAADVGAYVILAVLTDGNWVFALVPILCLGGIGPSVLMAVASRKVGEDVQGQLQGVIASLASLAAIIGPTFFLALYFATRDVFPGAVWIVGAALYLVCLPILLRKDTYAS*
G283	36		nt	Ralstonia insidiosa	CP012605.1	Tet(A)	55.615	401.0	3.93e-141	MPAFAVILSTLALDAMGVGLIMPILPSLLRELDHSGDIAFEFGLLIAAYAPMQFLFAPILGALADRFGRRPVLLMSLAGAAIDYLVMALSPHAWVLYLGRVVAGITGANYAVGTAYIADITAPADRARRYGLMNACFGLGFIAGPALGGLLGDWWLRAPFLLAAVLNGVNFLIACVALPESRRTERAPFAWRTLLPVQSLRRMARVPTLLPFLIVLAIIEIVGQIPQTLWVIHGEARFGWDTRAAGMSLAAYGLMHALSQAFLTGPIARAVGERRAVVLSVMMDMAGFAAMAWISAGWMVYPTMVLLCMAEIGMPAMQAMLSRQVSEHEQGELQGALASMASVAAMVGPLAATAVYAATAQFWSGTVWLMGAVLNGVCLIVLMQRAARRAVEA*
G284	36		refseq	Ralstonia insidiosa	NZ_CP012605.1	Tet(A)	55.615	401.0	3.93e-141	MPAFAVILSTLALDAMGVGLIMPILPSLLRELDHSGDIAFEFGLLIAAYAPMQFLFAPILGALADRFGRRPVLLMSLAGAAIDYLVMALSPHAWVLYLGRVVAGITGANYAVGTAYIADITAPADRARRYGLMNACFGLGFIAGPALGGLLGDWWLRAPFLLAAVLNGVNFLIACVALPESRRTERAPFAWRTLLPVQSLRRMARVPTLLPFLIVLAIIEIVGQIPQTLWVIHGEARFGWDTRAAGMSLAAYGLMHALSQAFLTGPIARAVGERRAVVLSVMMDMAGFAAMAWISAGWMVYPTMVLLCMAEIGMPAMQAMLSRQVSEHEQGELQGALASMASVAAMVGPLAATAVYAATAQFWSGTVWLMGAVLNGVCLIVLMQRAARRAVEA*
G285	36		nt	Ralstonia insidiosa	CP016022.1	Tet(A)	55.615	401.0	4.38e-141	MPAFAVILSTLALDAMGVGLIMPILPSLLRELDHSGDIAFEFGLLIAAYAAMQFLFAPILGALADRFGRRPVLLVSLAGAAIDYLVMALSPHAWVLYLGRVVAGITGANYAVGTAYIADITAPADRARRYGLMNACFGLGFIAGPALGGLLGDWWLRAPFLLAAVLNGVNFAIACVALPESRRTERAPFAWRTLLPVQSLRRMARVPTLLPFLIVLAIIEIVGQIPQTLWVIHGEARFGWDTRAAGLSLAAYGLMHALSQAFLTGPIARAVGERRAVVLSVMMDMAGFAAMAWISAGWMVYPTMVLLCMAEIGMPAMQAMLSRQVSEHEQGELQGALASMASVAAMVGPLAATAVYAATAQFWSGTVWLMGAVLNGVCLIVLMQRAARRAIEA*
G286	36		refseq	Ralstonia insidiosa	NZ_CP016022.1	Tet(A)	55.615	401.0	4.38e-141	MPAFAVILSTLALDAMGVGLIMPILPSLLRELDHSGDIAFEFGLLIAAYAAMQFLFAPILGALADRFGRRPVLLVSLAGAAIDYLVMALSPHAWVLYLGRVVAGITGANYAVGTAYIADITAPADRARRYGLMNACFGLGFIAGPALGGLLGDWWLRAPFLLAAVLNGVNFAIACVALPESRRTERAPFAWRTLLPVQSLRRMARVPTLLPFLIVLAIIEIVGQIPQTLWVIHGEARFGWDTRAAGLSLAAYGLMHALSQAFLTGPIARAVGERRAVVLSVMMDMAGFAAMAWISAGWMVYPTMVLLCMAEIGMPAMQAMLSRQVSEHEQGELQGALASMASVAAMVGPLAATAVYAATAQFWSGTVWLMGAVLNGVCLIVLMQRAARRAIEA*
G287	36		nt	Ralstonia mannitolilytica	CP011257.1	Tet(A)	54.872	405.0	6.90e-143	MPAFVVILFTLTLDAMGVGLILPILPSLLRELDQTGDIAFEFGLLIAAYAAMQFVFAPILGALADRYGRRPVLLVSLAGAAVDYLVMALSPHAWVLYVGRVVAGITGANYAVATAYIADITAPEDRARRYGMMNACFGLGFIAGPALGGLLGDWWLRAPFLLAAALNGINFVVACVALPESRRAERAPFAWRALLPVQSLRRVARVPTLLPLLAVLAIIEAVGQIPQTLWVIHGEARFGWDTRAAGLSLAAYGLMHALSQAFLTGPIARALGERRAVVLSVVMDMAGFAAMAWISAGWMVYPTMVVLCMAEIGMPALQAMLSRQVGEHEQGELQGALASLASVAAMVGPLAATAFYALTAPVWSGAVWLMGALLNGVCLMVLMRGAARRAALS*
G288	36		refseq	Ralstonia mannitolilytica	NZ_CP011257.1	Tet(A)	54.872	405.0	6.90e-143	MPAFVVILFTLTLDAMGVGLILPILPSLLRELDQTGDIAFEFGLLIAAYAAMQFVFAPILGALADRYGRRPVLLVSLAGAAVDYLVMALSPHAWVLYVGRVVAGITGANYAVATAYIADITAPEDRARRYGMMNACFGLGFIAGPALGGLLGDWWLRAPFLLAAALNGINFVVACVALPESRRAERAPFAWRALLPVQSLRRVARVPTLLPLLAVLAIIEAVGQIPQTLWVIHGEARFGWDTRAAGLSLAAYGLMHALSQAFLTGPIARALGERRAVVLSVVMDMAGFAAMAWISAGWMVYPTMVVLCMAEIGMPALQAMLSRQVGEHEQGELQGALASLASVAAMVGPLAATAFYALTAPVWSGAVWLMGALLNGVCLMVLMRGAARRAALS*
G289	36		nt	Ralstonia pickettii	CP023537.1	Tet(A)	54.872	406.0	3.44e-143	MPAFVVILFTLTLDAMGVGLILPILPSLLRELDQTGDIAFEFGLLIAAYAAMQFVFAPILGALADRYGRRPVLLVSLAGAAVDYLVMALSPHAWVLYVGRVVAGITGANYAVATAYIADITAPEDRARRYGMMNACFGLGFIAGPALGGLLGDWWLRAPFLLAAALNGINFVVACVALPESRRAERAPFAWRALLPVQSLRRVARVPTLLPLLAVLAIIEVVGQIPQTLWVIHGEARFGWDTRAAGLSLAAYGLMHALSQAFLTGPIARALGERRAVVLSVVMDMAGFAAMAWISAGWMVYPTMVVLCMAEIGMPALQAMLSRQVGEHEQGELQGALASLASVAAMVGPLAATAFYALTAPVWSGAVWLMGALLNGVCLMVLMRGAARRAALS*
G290	37		nt	Uncultured bacterium	KJ692733.1	Tet(41)	54.220	409.0	1.44e-144	MKKALTVIYATVILDAAGIGLTLPIFPRLLQDVGHTDNLGWRFGAFLALYALMQFIFSPVLGSLSDRFGRKPVLMLSLAGAAVDYVFMALAPSLWLLFIGRAIAGITGASNAVAAACVTDITEDAERTRRFGQLSACFGIGFIAGPAIGGVLGEFSVRLPFIAAAVLNAANLLMALFLLPETRKIGAEAEKQEFSPLAHFRWLLGYRLLLPLAGAYFVLALVGEVGGTIWVLYGQDKFSWSPMMVGISLAAFGFFHAVVQAFIAGPISERWGEHRTLLIGIIADSAAYIIIALLTEGWMAFLLMPLFCLGGIGAPALQSLVTGRVDNDHQGRAQGMLASMTSLASIIGPLAISTIYFASRDVFPGLVWVLGAAFYVLCLPVAFTRRPKDATA*
G291	37		nt	Uncultured bacterium	KJ692700.1	Tet(41)	53.964	404.0	8.03e-143	MKKALTVIYATVILDAAGIGLTLPIFPRLLQDVGHTDNLGWRFGAFLALYALMQFIFSPVLGSLSDRFGRKPVLMLSLAGAAVDYVFMALAPSLWLLFIGRAIAGITGASNAVAAACVTDITEDAERTRRFGQLSACFGIGFIAGPAIGGVLGEFSVRLPFIAAAVLNAANQLMALFLLPETRKIGAEAEKQEFSPLAHFRWLLGYRLLLPLAGAYFVLALVGEVGGTIWVLYGQDKFSWSPMMVGISLAAFGFFHAVVQAFIAGPISERWGEHRTLLIGIIADSAAYIIIALLTEGWMAFLLMPPFCLGGIGAPALQSLVTGRVDNDHQGRAQGMLASMTSLASIIGPLAISTIYFASRDVFPGLVWVLGAAFYVLCLPVAFTRRPKDATA*
G292	37		nt	Uncultured bacterium	KJ693192.1	Tet(41)	53.964	406.0	1.86e-143	MKKALTVIYATVILDAAGIGLTLPIFPRLLQDVGHTDNLGWRFGAFLALYALMQFIFSPVLGSLSDRFGRKPVLMLSLAGAAVDYVFMALAPSLWLLFIGRAIAGITGASNAVAAACVTDITEDAERTRRFGQLSACFGIGFIAGPAIGGVLGEFSVRLPFIAAAVLNAANLLMALFLLPETRKIGAEAEKQEFSPLAHFRWLLGYRLLLPLAGAYFVLALVGEVGGTIWVLYGQDKFSWSPMMVGISLAAFGFFHAVVQAFIAGPISERWGEHRTLLIGIIADSAAYIIIALLTEGWMAFLLTPLFCLGGIGAPALQSLVTGRVDNDHQGRAQGMLASMTSLASIIGPLAISTIYFASRDVFPGLVWVLGAAFYVLCLPVAFTRRPKNATA*
G293	37		nt	Uncultured bacterium	KJ693156.1	Tet(41)	53.453	401.0	1.05e-141	MKKALTVIYATVILDAAGIGLTLPIFPRLLQDVGHTDNLGWRFGAFLALYALMQFIFSPVLGSLSARFGRKPVLMLSLAGAAVDYVFMALAPSLWLLFIGRAIAGITGASNAVAAACVTDITEDAERTRRFGQLSACFGIGFIAGPAIGGVLGEFSVRLPFIAAAVLNAANLLTALFLLPETRKIGAEAEKQEFSPLAHFRWLLGYRLLLPLAGAYFVLALVGEVGGTIWVLYGQDKFSWSPMMVGISLAAFGFFHAVVQAFIAGPISERWGEHRTLLIGIIADSAAYIIIALLTEGWMAFLLMPLFCLGGIGAPALQSLVTGRVDNDHQGRAQGMLASMTSLASIIGPLAISTIYFASRDVFPGLVWVLGAAFYVLCLPVAFTRRPKNATA*
G294	37		nt	Uncultured bacterium	KJ696425.1	Tet(41)	52.972	391.0	9.30e-138	MKKALSVVYATVVLDAAGIGLTLPIFPRLLRDVGHTDDLGWRFGAFLALYALMQFLFSPVLGSLSDRFGRKPVLLVSLAGAAIDYVFMALAPALWMLFLGRAIAGLTGASNAVAAACVTDVTEEHERARRFAQLSACFGVGFIAGPAIGGILGEYSVRLPFIAAAVLNALNFAVAIFLLPETRKRSEGEEGQPLSPFTHFKWLFSFKPLLTLMAAYFLLAFIGEVGGTVWVLYGQDKFAWSAMMVGISLAAFGFFHAVVQAFVAGPVSERWGERRAVLIGVIADSIAYVTIAFLSEGWMVFFLMPLFCLGGIGAPALQSLVTANVDAEAQGRVQGLLASMVSLASIAGPLAISTIYFASRDVFPGLVWVLGAAVYLGLLPLIFSRRPAVSS*
G295	38		nt	Uncultured bacterium	KJ694492.1	Tet(41)	68.798	519.0	0.0	MNKALIVILSAVLLDAIGMGIIMPILPGLLRELSHTSTTSSTHYGALLAAYALMQFLFAPILGALSDRFGRRPVLLISLAGAAADYLFMAAAPSLAWLYVGRILAGITGANLAVATAYITDITAEPDRAKRFGQMGAVMGIGFIIGPLLGGTLGEWSLRAPFVAAAALNAANLVLAYFVLPESRAPQAAPARRISFNAFASLHRLQGKPALLPLTSIFIIIALVGQVPMTLWIIYGQDSFGWSTTVAGISIAGYGAFHALSQAFMIAPAVRWLGERGALLLGLLADGTGLLLLALIMRSWIPFALLPLFAMGGMTLPALQAMLSRQVDESRQGELQGTLASIASLIGVAGPLAATAAYAASRSTWPGMVWAIAAALYLPVVPLLYSRRLREI*
G296	Tet(A)/Tet(C)	TcrACX	refseq	Achromobacter xylosoxidans	NC_014640	Tet(A)	76.053	571.0	0.0	VRAGHALVILSTVALDAVGIGLVMPVLPGLLRGLVHSEEIAGHYGALLAAYALMQFLCAPALGALSDRYGRRPILLLSLAGAAIDYLIMATAPTLLVLYLGRLVAGITGATGAVAGACIADLTKEGERARYFGLMSACFGVGMIAGPVIGGLLGGISPQLPFLAAAILNGLNFLMGCFLLPESHRGERRPLSLKALMPASSFLWARGKTAVIALMAVFFVMQFVGQVPATLWVIYGEDRYQWDAATVGLSLAAFGALHALVQALATGPATARLGEKRTLLLGMAADALGYVLLAFATRGWMAFPIMVLLASGGIGMPALQAMLSARVEQERQGQLQGALAALSSLSAIVGPLAITALYAATLNVWKGWAWIAGAGLYFACLPALRRRASQGKS*
